# Supplementary material for: The transcriptional landscape of the deep-sea bacterium Photobacterium profundum in both a toxR mutant and its parental strain
Source: BMC Genomics. 2012 Oct 29;13:567. doi: 10.1186/1471-2164-13-567 (PMC3505737; doi:10.1186/1471-2164-13-567)
Supplement: Additional file 1 — Table S1. Gene coverage calculated from SOLiD sequences uniquely aligned on the P.profundum DB110 strain at 28 MPa. Results obtained were clustered accordingly to COG classes and considered separately for chr. 1 (table cells numbers "1" at line 2) and chr. 2 (table cells numbered"2" at line 2). Lines 2–8 reported respectively: average of the coverage values calculated for genes belonging to each COG class, the minimum value, the first quartile, the median, the third quartile, the maximum value and the p-value (calculated using the Wilkoxon test). Data were graphically represented in Additional file 7: Figure S3. (XLS 38 kb) [file 1471-2164-13-567-S1.xls]

## Sheet: Sheet1
		all-1	all-2	unk-1	unk-2	C-1	C-2	D-1	D-2	E-1	E-2	F-1	F-2	G-1	G-2	H-1	H-2	I-1	I-2	J-1	J-2	K-1	K-2	L-1	L-2	M-1	M-2	N-1	N-2	O-1	O-2	P-1	P-2	Q-1	Q-2	R-1	R-2	S-1	S-2	T-1	T-2	U-1	U-2
	average	44.1584	11.2107	32.2443	13.0563	43.9257	7.81471	27.7242	6.43168	21.7217	9.42198	33.8929	13.5311	72.9747	9.0656	21.6029	10.1526	46.2911	23.5253	343.94	24.0824	29.1374	13.5915	21.776	8.21561	28.6421	12.8453	31.1054	4.53373	44.4442	8.17512	21.5556	12.0713	25.5888	11.4446	19.9062	10.8477	26.7862	11.1099	21.7481	4.16216	17.8045	9.02188
	minimum value	0	0	0	0	0.139041	0.0874372	2.40558	0.867717	0.0796703	0.0413223	0.125889	0.886024	0	0.0591966	0.22737	0	0.784667	0	0.438674	0.236735	0	0.0620985	0	0	0.0939525	0.0753899	0.0496241	0	0.143213	0.0357143	0.0523952	0.110855	0.118375	0	0	0	0.0563107	0	0.2334	0.0898004	0.143213	0
	1st quartile	1.75737	0.40838	0.761866	0.250403	2.11967	0.383909	10.3468	1.75322	2.25684	0.805409	2.68196	3.62696	1.7432	0.776716	4.96379	0.441989	3.85969	0.462556	20.6748	3.78347	1.97837	0.920094	0.00095057	0.383435	2.70173	0.59205	2.85993	0.139531	4.1469	0.813792	1.84275	0.603619	1.19485	0.477252	2.51861	0.877145	2.7544	0.958678	1.97347	0.839436	2.2243	0.0899544
	median	6.0025	1.26993	2.6	0.946269	9.26948	1.19398	17.0138	2.45523	7.37219	1.61866	11.4104	6.92665	6.07107	1.58881	11.981	1.53161	12.6307	2.31865	50.2292	8.69673	7.32435	2.31857	2.31682	1.24011	9.96545	1.45437	8.5086	0.803057	15.7243	3.93269	5.62026	1.10674	4.39918	1.12926	6.73158	2.03669	7.34229	2.915	5.13066	1.7179	5.50038	0.518297
	3rd quartile	19.7299	4.36374	6.76875	3.84874	33.2187	3.88541	32.9196	7.13368	20.5787	4.97907	37.3908	15.2335	28.7068	3.48864	23.125	4.92455	23.4049	6.96465	633.353	17.0845	20.9426	5.88343	8.23726	4.16502	22.0812	5.07115	23.2444	2.07514	41.4073	9.94328	14.803	3.0207	8.53946	2.96219	17.225	5.04644	20.5311	9.91346	14.9992	3.13012	13.4686	9.97184
	maximum value	16751.2	2564.42	16751.2	2564.42	456.402	174.916	147.616	19.9485	319.518	117.528	353.556	56.9521	2322.17	193.667	184.406	859.823	1161.36	464.064	2831.78	273.926	1089.53	859.823	1280.8	537.919	1186.05	310	623.543	57.0036	490.036	40.5309	629.008	537.919	1161.36	464.064	880.763	464.064	1429.43	191.642	695.01	51.812	324.254	57.0036
	Wilkoxon test	-	-	2.2e-16	6.915e-05	0.01019	0.9185	1.783e-05	0.3055	0.09794	0.004203	0.005881	5.305e-06	0.2028	0.04516	1.631e-05	0.06299	0.0008642	0.2207	2.2e-16	1.062e-06	0.1615	0.0001018	2.2e-16	0.4965	0.008916	0.2364	0.01331	0.07059	2.365e-07	0.007395	0.7357	0.8435	0.00866	0.9017	0.2988	0.0006994	0.03093	4.465e-06	0.5303	0.1687	0.742	0.4302
	1=chr. 1
	2=chr. 2
	Table S1. Coverage calculated for each gene (obtained from SOLiD sequences uniquely aligned on the P.profundum DB110 strain at 28 MPa). Results obtained were clustered accordingly to COG class for each gene and considered separately for chr. 1 ("1" on the line 2) and chr. 2 ("2" at line 2). Lines 2-8 report respectively: average of the coverage values calculated for genes belonging to each COG cl…
