# Supplementary material for: The transcriptional landscape of the deep-sea bacterium Photobacterium profundum in both a toxR mutant and its parental strain
Source: BMC Genomics. 2012 Oct 29;13:567. doi: 10.1186/1471-2164-13-567 (PMC3505737; doi:10.1186/1471-2164-13-567)
Supplement: Additional file 3 — Table S2. Number of operons identified in DB110 and TW30 strains at 28 and 0.1 MPa. In cells D4-G7 were reported the number of operons identified in the strains and the hydrostatic pressures analyzed; in cells I4-L7 were reported the number of genes belonging to the operons identified. Since chr. 1 and chr. 2 have different number of genes, we also reported the percentages of operons identified (cells N4-Q7). Operons identification was restricted to the genes having coverage higher than 2, for this reason in the calculation of percentage values we refer only to those having coverage higher than 2. [file 1471-2164-13-567-S3.xls]

## Sheet: Sheet1
			Number of operons identified					Number of genes in operons					% of genes in operons (respect to the number of genes considered for operons identification; cov>2)
			Chr 1	Chr 2	Plasmid	Total		Chr 1	Chr 2	Plasmid	Total		Chr 1	Chr 2	Plasmid	Total
	DB110	28MPa	366	59	4	429		926	135	11	1072		0.32423	0.108871	0.229167	0.258687
		0.1MPa	313	33	2	348		787	80	6	873		0.305512	0.0766284	0.146341	0.238459
	TW30	28MPa	341	55	-	396		861	125	-	986		0.313776	0.105932	-	0.246809
		0.1MPa	354	49	-	403		910	120	-	1030		0.32852	0.104439	-	0.258145
Genes with coverage < 2	DB110	28MPa	689	913	23	1625
		0.1MPa	969	1109	30	2108
	TW30	28MPa	801	973	-	1774
		0.1MPa	775	1004	-	1779
Chr1 protein coding genes			3545
Chr2 protein coding genes			2153
Plasmid protein coding genes			71
Total			5769
Table S2. Number of operons identified in DB110 and TW30 strains at 28 and 0.1 MPa. In cells D4-G7 were reported the number of operons identified in the strains and conditions analyzed; in cells I4-L7 the number of genes belonging to the operons identified. Since chr. 1 and chr. 2 have different number of genes, we have reported also the percentage of operons identified (cells N4-Q7), consider al…
