# Supplementary material for: The transcriptional landscape of the deep-sea bacterium Photobacterium profundum in both a toxR mutant and its parental strain
Source: BMC Genomics. 2012 Oct 29;13:567. doi: 10.1186/1471-2164-13-567 (PMC3505737; doi:10.1186/1471-2164-13-567)
Supplement: Additional file 4 — Table S3. Operons identified in the chrs 1, 2 and in the plasmid of P. profundum. Each worksheet refers to a specific experimental condition and strain. On each worksheet column (A) reports the number of genes belonging to each transcriptional unit, column (B) refers to the number of transcripts composed by a certain gene number. Column (C) and following report the genes belonging to each transcriptional unit. [file 1471-2164-13-567-S4.xls]

## Sheet: chr1-DB110HP
Table S3. Operons identified in chrs. 1-2 and in plasmid of the P. profundum genome. Each worksheet refers to a specific experimental condition and strain. Column "A" reports the number of genes belonging to each transcriptional unit, column "B" refers to the number of transcripts composed by a certain gene number. In columns C and following report the genes belonging to each transcriptional unit.
Number of genes of the transcriptional unit	Number of operons having a number of genes reported in column "A"	Transcriptional unit
8	1	PBPRA0330	PBPRA0331	PBPRA0332	PBPRA0333	PBPRA0334	PBPRA0335	PBPRA0336	PBPRA0337
7	3	PBPRA3072	PBPRA3073	PBPRA3074	PBPRA3075	PBPRA3076	PBPRA3077	PBPRA3078
7		PBPRA3250	PBPRA3251	PBPRA3252	PBPRA3253	PBPRA3254	PBPRA3255	PBPRA3256
7		PBPRA3278	PBPRA3279	PBPRA3280	PBPRA3281	PBPRA3282	PBPRA3283	PBPRA3284
6	5	PBPRA0106	PBPRA0107	PBPRA0108	PBPRA0108a	PBPRA0109	PBPRA0110
6		PBPRA0370	PBPRA0371	PBPRA0372	PBPRA0373	PBPRA0374	PBPRA0375
6		PBPRA0823	PBPRA0824	PBPRA0825	PBPRA0826	PBPRA0827	PBPRA0828
6		PBPRA2537	PBPRA2538	PBPRA2539	PBPRA2540	PBPRA2541	PBPRA2542
6		PBPRA3243	PBPRA3244	PBPRA3245	PBPRA3246	PBPRA3247	PBPRA3248
5	10	PBPRA0019	PBPRA0020	PBPRA0021	PBPRA0022	PBPRA0023
5		PBPRA0216	PBPRA0217	PBPRA0218	PBPRA0219	PBPRA0220
5		PBPRA0342	PBPRA0343	PBPRA0344	PBPRA0345	PBPRA0346
5		PBPRA1088	PBPRA1089	PBPRA1090	PBPRA1091	PBPRA1092
5		PBPRA2707	PBPRA2708	PBPRA2709	PBPRA2710	PBPRA2711
5		PBPRA2959	PBPRA2960	PBPRA2961	PBPRA2962	PBPRA2963
5		PBPRA3347	PBPRA3348	PBPRA3349	PBPRA3350	PBPRA3351
5		PBPRA3471	PBPRA3472	PBPRA3473	PBPRA3474	PBPRA3475
5		PBPRA3603	PBPRA3604	PBPRA3605	PBPRA3606	PBPRA3607
5		PBPRA1861	PBPRA1862	PBPRA1863	PBPRA1864	PBPRA1865
4	26	PBPRA0030	PBPRA0031	PBPRA0032	PBPRA0033
4		PBPRA0037	PBPRA0038	PBPRA0039	PBPRA0040
4		PBPRA0087	PBPRA0088	PBPRA0089	PBPRA0090
4		PBPRA0192	PBPRA0193	PBPRA0194	PBPRA0194a
4		PBPRA0728	PBPRA0729	PBPRA0730	PBPRA0731
4		PBPRA0749	PBPRA0750	PBPRA0751	PBPRA0752
4		PBPRA0760	PBPRA0761	PBPRA0762	PBPRA0763
4		PBPRA0851	PBPRA0852	PBPRA0853	PBPRA0854
4		PBPRA0905	PBPRA0906	PBPRA0907	PBPRA0908
4		PBPRA0936	PBPRA0937	PBPRA0938	PBPRA0939
4		PBPRA1048	PBPRA1049	PBPRA1050	PBPRA1051
4		PBPRA1132	PBPRA1133	PBPRA1134	PBPRA1135
4		PBPRA1831	PBPRA1832	PBPRA1833	PBPRA1834
4		PBPRA1890	PBPRA1891	PBPRA1892	PBPRA1893
4		PBPRA2376	PBPRA2377	PBPRA2378	PBPRA2379
4		PBPRA2441	PBPRA2442	PBPRA2443	PBPRA2444
4		PBPRA2677	PBPRA2678	PBPRA2679	PBPRA2680
4		PBPRA2776	PBPRA2777	PBPRA2778	PBPRA2779
4		PBPRA3038	PBPRA3039	PBPRA3040	PBPRA3041
4		PBPRA3143	PBPRA3144	PBPRA3145	PBPRA3146
4		PBPRA3172	PBPRA3173	PBPRA3174	PBPRA3175
4		PBPRA3272	PBPRA3273	PBPRA3274	PBPRA3275
4		PBPRA3378	PBPRA3379	PBPRA3380	PBPRA3381
4		PBPRA3479	PBPRA3480	PBPRA3481	PBPRA3482
4		PBPRA3593a	PBPRA3594	PBPRA3595	PBPRA3596
4		PBPRA3612	PBPRA3613	PBPRA3614	PBPRA3615
3	71	PBPRA0008	PBPRA0009	PBPRA0010
3		PBPRA0016	PBPRA0017	PBPRA0018
3		PBPRA0035	PBPRA0035a	PBPRA0036
3		PBPRA0284	PBPRA0285	PBPRA0286
3		PBPRA0310	PBPRA0311	PBPRA0312
3		PBPRA0313	PBPRA0314	PBPRA0315
3		PBPRA0324	PBPRA0325	PBPRA0326
3		PBPRA0339	PBPRA0340	PBPRA0341
3		PBPRA0379	PBPRA0380	PBPRA0381
3		PBPRA0398	PBPRA0398a	PBPRA0399
3		PBPRA0475	PBPRA0476	PBPRA0477
3		PBPRA0590	PBPRA0591	PBPRA0592
3		PBPRA0610	PBPRA0611	PBPRA0612
3		PBPRA0764	PBPRA0765	PBPRA0766
3		PBPRA0902	PBPRA0903	PBPRA0904
3		PBPRA0925	PBPRA0926	PBPRA0927
3		PBPRA0929	PBPRA0930	PBPRA0931
3		PBPRA0940	PBPRA0941	PBPRA0942
3		PBPRA0943	PBPRA0944	PBPRA0945
3		PBPRA0948	PBPRA0949	PBPRA0950
3		PBPRA0951	PBPRA0952	PBPRA0953
3		PBPRA1072	PBPRA1073	PBPRA1074
3		PBPRA1077	PBPRA1078	PBPRA1079
3		PBPRA1085	PBPRA1086	PBPRA1087
3		PBPRA1106	PBPRA1107	PBPRA1108
3		PBPRA1200	PBPRA1201	PBPRA1202
3		PBPRA1216	PBPRA1217	PBPRA1218
3		PBPRA1259	PBPRA1260	PBPRA1261
3		PBPRA1283	PBPRA1284	PBPRA1285
3		PBPRA1391	PBPRA1392	PBPRA1393
3		PBPRA1573	PBPRA1574	PBPRA1575
3		PBPRA1611	PBPRA1612	PBPRA1613
3		PBPRA1849	PBPRA1850	PBPRA1851
3		PBPRA1965	PBPRA1966	PBPRA1967
3		PBPRA2037	PBPRA2038	PBPRA2039
3		PBPRA2112	PBPRA2113	PBPRA2114
3		PBPRA2388	PBPRA2389	PBPRA2390
3		PBPRA2391	PBPRA2392	PBPRA2393
3		PBPRA2406	PBPRA2407	PBPRA2408
3		PBPRA2456a	PBPRA2456b	PBPRA2457b
3		PBPRA2459	PBPRA2460	PBPRA2461
3		PBPRA2474	PBPRA2475	PBPRA2476
3		PBPRA2487	PBPRA2488	PBPRA2489
3		PBPRA2494	PBPRA2495	PBPRA2496
3		PBPRA2556	PBPRA2557	PBPRA2558
3		PBPRA2561	PBPRA2562	PBPRA2563
3		PBPRA2564	PBPRA2565	PBPRA2566
3		PBPRA2623	PBPRA2624	PBPRA2625
3		PBPRA2674	PBPRA2675	PBPRA2676
3		PBPRA2682	PBPRA2683	PBPRA2684
3		PBPRA2700a	PBPRA2701	PBPRA2702
3		PBPRA2842	PBPRA2843	PBPRA2844
3		PBPRA3029	PBPRA3030	PBPRA3031
3		PBPRA3050	PBPRA3051	PBPRA3052
3		PBPRA3088	PBPRA3089	PBPRA3090
3		PBPRA3112	PBPRA3113	PBPRA3114
3		PBPRA3117	PBPRA3118	PBPRA3119
3		PBPRA3195	PBPRA3196	PBPRA3197
3		PBPRA3204	PBPRA3205	PBPRA3206
3		PBPRA3210	PBPRA3211	PBPRA3212
3		PBPRA3219	PBPRA3220	PBPRA3221
3		PBPRA3233	PBPRA3234	PBPRA3235
3		PBPRA3257	PBPRA3258	PBPRA3259
3		PBPRA3310	PBPRA3311	PBPRA3312
3		PBPRA3404	PBPRA3405	PBPRA3406
3		PBPRA3493	PBPRA3494	PBPRA3495
3		PBPRA3519	PBPRA3520	PBPRA3521
3		PBPRA3527	PBPRA3528	PBPRA3529
3		PBPRA3532	PBPRA3533	PBPRA3534
3		PBPRA3571	PBPRA3572	PBPRA3573
3		PBPRA3609	PBPRA3610	PBPRA3611
2	250	PBPRA0024	PBPRA0025
2		PBPRA0027	PBPRA0028
2		PBPRA0156	PBPRA0157
2		PBPRA0261	PBPRA0262
2		PBPRA0417	PBPRA0418
2		PBPRA0459	PBPRA0460
2		PBPRA0618	PBPRA0619
2		PBPRA0858	PBPRA0859
2		PBPRA0916	PBPRA0917
2		PBPRA1109	PBPRA1110
2		PBPRA1925	PBPRA1926
2		PBPRA2416	PBPRA2417
2		PBPRA2437	PBPRA2438
2		PBPRA2468	PBPRA2469
2		PBPRA2490	PBPRA2491
2		PBPRA2553	PBPRA2554
2		PBPRA2591	PBPRA2592
2		PBPRA2685	PBPRA2686
2		PBPRA2993	PBPRA2994
2		PBPRA3182	PBPRA3183
2		PBPRA3185	PBPRA3186
2		PBPRA3285	PBPRA3286
2		PBPRA3340	PBPRA3341
2		PBPRA3522	PBPRA3523
2		PBPRA3599	PBPRA3600
2		PBPRA1802	PBPRA1803
2		PBPRA2142	PBPRA2143
2		PBPRA0005	PBPRA0006
2		PBPRA0055	PBPRA0056
2		PBPRA0065	PBPRA0066
2		PBPRA0119	PBPRA0120
2		PBPRA0131	PBPRA0132
2		PBPRA0151	PBPRA0152
2		PBPRA0153a	PBPRA0154
2		PBPRA0162	PBPRA0163
2		PBPRA0182	PBPRA0183
2		PBPRA0205	PBPRA0206
2		PBPRA0208	PBPRA0209
2		PBPRA0212	PBPRA0213
2		PBPRA0226	PBPRA0227
2		PBPRA0238	PBPRA0239
2		PBPRA0253	PBPRA0254
2		PBPRA0268	PBPRA0269
2		PBPRA0291	PBPRA0292
2		PBPRA0302	PBPRA0303
2		PBPRA0306	PBPRA0307
2		PBPRA0320	PBPRA0321
2		PBPRA0322	PBPRA0323
2		PBPRA0327	PBPRA0328
2		PBPRA0385	PBPRA0386
2		PBPRA0402	PBPRA0403
2		PBPRA0404	PBPRA0405
2		PBPRA0425	PBPRA0426
2		PBPRA0432	PBPRA0433
2		PBPRA0437	PBPRA0438
2		PBPRA0440	PBPRA0441
2		PBPRA0443	PBPRA0444
2		PBPRA0452	PBPRA0453
2		PBPRA0455	PBPRA0456
2		PBPRA0473	PBPRA0474
2		PBPRA0485	PBPRA0486
2		PBPRA0492a	PBPRA0493
2		PBPRA0497	PBPRA0498
2		PBPRA0499	PBPRA0500
2		PBPRA0541	PBPRA0542
2		PBPRA0543	PBPRA0544
2		PBPRA0552	PBPRA0553
2		PBPRA0569	PBPRA0570
2		PBPRA0578	PBPRA0579
2		PBPRA0583	PBPRA0584
2		PBPRA0588	PBPRA0589
2		PBPRA0596	PBPRA0597
2		PBPRA0605a	PBPRA0606
2		PBPRA0613	PBPRA0614
2		PBPRA0621	PBPRA0622
2		PBPRA0623	PBPRA0624
2		PBPRA0625	PBPRA0626
2		PBPRA0631	PBPRA0632
2		PBPRA0666	PBPRA0667
2		PBPRA0686	PBPRA0687
2		PBPRA0691	PBPRA0692
2		PBPRA0716	PBPRA0717
2		PBPRA0719	PBPRA0720
2		PBPRA0745	PBPRA0746
2		PBPRA0757	PBPRA0758
2		PBPRA0798	PBPRA0799
2		PBPRA0805	PBPRA0806
2		PBPRA0808	PBPRA0809
2		PBPRA0817	PBPRA0818
2		PBPRA0829	PBPRA0830
2		PBPRA0837	PBPRA0838
2		PBPRA0844	PBPRA0845
2		PBPRA0848	PBPRA0849
2		PBPRA0861	PBPRA0862
2		PBPRA0894	PBPRA0895
2		PBPRA0899	PBPRA0900
2		PBPRA0910	PBPRA0911
2		PBPRA0914	PBPRA0915
2		PBPRA0920	PBPRA0921
2		PBPRA0931a	PBPRA0932
2		PBPRA0934	PBPRA0935
2		PBPRA0959	PBPRA0960
2		PBPRA0961	PBPRA0962
2		PBPRA0971	PBPRA0972
2		PBPRA1021	PBPRA1022
2		PBPRA1030	PBPRA1031
2		PBPRA1039	PBPRA1040
2		PBPRA1044	PBPRA1045
2		PBPRA1046	PBPRA1047
2		PBPRA1053	PBPRA1054
2		PBPRA1059	PBPRA1060
2		PBPRA1075	PBPRA1076
2		PBPRA1080	PBPRA1081
2		PBPRA1113	PBPRA1114
2		PBPRA1116	PBPRA1117
2		PBPRA1119	PBPRA1120
2		PBPRA1125	PBPRA1126
2		PBPRA1146	PBPRA1147
2		PBPRA1151	PBPRA1152
2		PBPRA1157	PBPRA1158
2		PBPRA1162	PBPRA1163
2		PBPRA1172	PBPRA1173
2		PBPRA1181	PBPRA1182
2		PBPRA1187	PBPRA1188
2		PBPRA1198	PBPRA1199
2		PBPRA1236	PBPRA1237
2		PBPRA1323	PBPRA1324
2		PBPRA1337	PBPRA1338
2		PBPRA1425	PBPRA1426
2		PBPRA1427	PBPRA1428
2		PBPRA1438	PBPRA1439
2		PBPRA1440	PBPRA1441
2		PBPRA1443	PBPRA1444
2		PBPRA1452	PBPRA1453
2		PBPRA1458	PBPRA1459
2		PBPRA1462	PBPRA1463
2		PBPRA1464	PBPRA1465
2		PBPRA1502	PBPRA1503
2		PBPRA1541	PBPRA1542
2		PBPRA1554	PBPRA1555
2		PBPRA1596	PBPRA1597
2		PBPRA1615	PBPRA1616
2		PBPRA1729	PBPRA1730
2		PBPRA1743	PBPRA1744
2		PBPRA1762	PBPRA1763
2		PBPRA1775	PBPRA1776
2		PBPRA1816	PBPRA1817
2		PBPRA1836a	PBPRA1837
2		PBPRA1845	PBPRA1846
2		PBPRA1852	PBPRA1853
2		PBPRA1868	PBPRA1869
2		PBPRA1870	PBPRA1871
2		PBPRA1876	PBPRA1877
2		PBPRA1932	PBPRA1933
2		PBPRA1942	PBPRA1943
2		PBPRA1952	PBPRA1953
2		PBPRA1982	PBPRA1983
2		PBPRA1985	PBPRA1986
2		PBPRA2034	PBPRA2035
2		PBPRA2151	PBPRA2152
2		PBPRA2155	PBPRA2156
2		PBPRA2157	PBPRA2157a
2		PBPRA2159	PBPRA2159a
2		PBPRA2236	PBPRA2237
2		PBPRA2252	PBPRA2253
2		PBPRA2368	PBPRA2368a
2		PBPRA2382	PBPRA2383
2		PBPRA2384	PBPRA2385
2		PBPRA2396	PBPRA2397
2		PBPRA2435	PBPRA2436
2		PBPRA2446	PBPRA2447
2		PBPRA2483	PBPRA2484
2		PBPRA2517	PBPRA2518
2		PBPRA2550	PBPRA2551
2		PBPRA2573	PBPRA2574
2		PBPRA2636	PBPRA2637
2		PBPRA2648	PBPRA2649
2		PBPRA2650	PBPRA2651
2		PBPRA2656	PBPRA2657
2		PBPRA2660	PBPRA2661
2		PBPRA2671	PBPRA2672
2		PBPRA2690	PBPRA2691
2		PBPRA2705	PBPRA2706
2		PBPRA2721	PBPRA2722
2		PBPRA2737	PBPRA2738
2		PBPRA2741	PBPRA2742
2		PBPRA2745	PBPRA2746
2		PBPRA2811	PBPRA2812
2		PBPRA2814	PBPRA2815
2		PBPRA2845	PBPRA2846
2		PBPRA2879	PBPRA2880
2		PBPRA2881	PBPRA2882
2		PBPRA2890	PBPRA2891
2		PBPRA2895	PBPRA2896
2		PBPRA2897	PBPRA2898
2		PBPRA2899	PBPRA2900
2		PBPRA2901	PBPRA2901a
2		PBPRA2904	PBPRA2905
2		PBPRA2910	PBPRA2911
2		PBPRA2912	PBPRA2913
2		PBPRA2916	PBPRA2917
2		PBPRA2921	PBPRA2922
2		PBPRA2923	PBPRA2924
2		PBPRA2940	PBPRA2941
2		PBPRA2947	PBPRA2948
2		PBPRA2954	PBPRA2955
2		PBPRA2975	PBPRA2976
2		PBPRA2980	PBPRA2981
2		PBPRA2983	PBPRA2984
2		PBPRA2985	PBPRA2986
2		PBPRA2989	PBPRA2990
2		PBPRA2991	PBPRA2992
2		PBPRA2997	PBPRA2998
2		PBPRA3020	PBPRA3021
2		PBPRA3082	PBPRA3083
2		PBPRA3092	PBPRA3093
2		PBPRA3094	PBPRA3095
2		PBPRA3100	PBPRA3101
2		PBPRA3123	PBPRA3124
2		PBPRA3127	PBPRA3128
2		PBPRA3139	PBPRA3140
2		PBPRA3148	PBPRA3149
2		PBPRA3150	PBPRA3151
2		PBPRA3177	PBPRA3178
2		PBPRA3214	PBPRA3215
2		PBPRA3229	PBPRA3230
2		PBPRA3231	PBPRA3232
2		PBPRA3236	PBPRA3237
2		PBPRA3263	PBPRA3264
2		PBPRA3266	PBPRA3267
2		PBPRA3268	PBPRA3269
2		PBPRA3307	PBPRA3308
2		PBPRA3319	PBPRA3320
2		PBPRA3330	PBPRA3331
2		PBPRA3333	PBPRA3334
2		PBPRA3337	PBPRA3338
2		PBPRA3352	PBPRA3353
2		PBPRA3387	PBPRA3388
2		PBPRA3407	PBPRA3408
2		PBPRA3419	PBPRA3420
2		PBPRA3426	PBPRA3427
2		PBPRA3431	PBPRA3432
2		PBPRA3433	PBPRA3434
2		PBPRA3437	PBPRA3438
2		PBPRA3462	PBPRA3463
2		PBPRA3469	PBPRA3470
2		PBPRA3487	PBPRA3488
2		PBPRA3498	PBPRA3499
2		PBPRA3530	PBPRA3531
2		PBPRA3582	PBPRA3583

## Sheet: chr1-DB110LP
Number of genes of the transcriptional unit	Number of operons having a number of genes reported in column "A"	Transcriptional unit
9	1	PBPRA3603	PBPRA3604	PBPRA3605	PBPRA3606	PBPRA3607	PBPRA3608	PBPRA3609	PBPRA3610	PBPRA3611
8	3	PBPRA0330	PBPRA0331	PBPRA0332	PBPRA0333	PBPRA0334	PBPRA0335	PBPRA0336	PBPRA0337
8		PBPRA0930	PBPRA0931	PBPRA0931a	PBPRA0932	PBPRA0933	PBPRA0934	PBPRA0935	PBPRA0936
8		PBPRA0948	PBPRA0949	PBPRA0950	PBPRA0950a	PBPRA0951	PBPRA0952	PBPRA0953	PBPRA0954
7	1	PBPRA3072	PBPRA3073	PBPRA3074	PBPRA3075	PBPRA3076	PBPRA3077	PBPRA3078
6	4	PBPRA0370	PBPRA0371	PBPRA0372	PBPRA0373	PBPRA0374	PBPRA0375
6		PBPRA0823	PBPRA0824	PBPRA0825	PBPRA0826	PBPRA0827	PBPRA0828
6		PBPRA2537	PBPRA2538	PBPRA2539	PBPRA2540	PBPRA2541	PBPRA2542
6		PBPRA3243	PBPRA3244	PBPRA3245	PBPRA3246	PBPRA3247	PBPRA3248
5	9	PBPRA0342	PBPRA0343	PBPRA0344	PBPRA0345	PBPRA0346
5		PBPRA1088	PBPRA1089	PBPRA1090	PBPRA1091	PBPRA1092
5		PBPRA3172	PBPRA3173	PBPRA3174	PBPRA3175	PBPRA3176
5		PBPRA3250	PBPRA3251	PBPRA3252	PBPRA3253	PBPRA3254
5		PBPRA3271	PBPRA3272	PBPRA3273	PBPRA3274	PBPRA3275
5		PBPRA3282	PBPRA3283	PBPRA3284	PBPRA3285	PBPRA3286
5		PBPRA3347	PBPRA3348	PBPRA3349	PBPRA3350	PBPRA3351
5		PBPRA3593	PBPRA3593a	PBPRA3594	PBPRA3595	PBPRA3596
5		PBPRA1861	PBPRA1862	PBPRA1863	PBPRA1864	PBPRA1865
4	19	PBPRA0087	PBPRA0088	PBPRA0089	PBPRA0090
4		PBPRA0309	PBPRA0310	PBPRA0311	PBPRA0312
4		PBPRA0728	PBPRA0729	PBPRA0730	PBPRA0731
4		PBPRA0749	PBPRA0750	PBPRA0751	PBPRA0752
4		PBPRA0851	PBPRA0852	PBPRA0853	PBPRA0854
4		PBPRA0905	PBPRA0906	PBPRA0907	PBPRA0908
4		PBPRA0923	PBPRA0924	PBPRA0925	PBPRA0926
4		PBPRA1048	PBPRA1049	PBPRA1050	PBPRA1051
4		PBPRA1831	PBPRA1832	PBPRA1833	PBPRA1834
4		PBPRA2376	PBPRA2377	PBPRA2378	PBPRA2379
4		PBPRA2382	PBPRA2383	PBPRA2384	PBPRA2385
4		PBPRA2677	PBPRA2678	PBPRA2679	PBPRA2680
4		PBPRA3038	PBPRA3039	PBPRA3040	PBPRA3041
4		PBPRA3143	PBPRA3144	PBPRA3145	PBPRA3146
4		PBPRA3210	PBPRA3211	PBPRA3212	PBPRA3213
4		PBPRA3219	PBPRA3220	PBPRA3221	PBPRA3222
4		PBPRA3378	PBPRA3379	PBPRA3380	PBPRA3381
4		PBPRA3474	PBPRA3475	PBPRA3476	PBPRA3477
4		PBPRA3479	PBPRA3480	PBPRA3481	PBPRA3482
3	50	PBPRA0578	PBPRA0579	PBPRA0580
3		PBPRA0008	PBPRA0009	PBPRA0010
3		PBPRA0065	PBPRA0066	PBPRA0067
3		PBPRA0153	PBPRA0153a	PBPRA0154
3		PBPRA0218	PBPRA0219	PBPRA0220
3		PBPRA0284	PBPRA0285	PBPRA0286
3		PBPRA0313	PBPRA0314	PBPRA0315
3		PBPRA0319	PBPRA0320	PBPRA0321
3		PBPRA0339	PBPRA0340	PBPRA0341
3		PBPRA0379	PBPRA0380	PBPRA0381
3		PBPRA0416	PBPRA0417	PBPRA0418
3		PBPRA0452	PBPRA0453	PBPRA0454
3		PBPRA0475	PBPRA0476	PBPRA0477
3		PBPRA0590	PBPRA0591	PBPRA0592
3		PBPRA0610	PBPRA0611	PBPRA0612
3		PBPRA0744	PBPRA0745	PBPRA0746
3		PBPRA0902	PBPRA0903	PBPRA0904
3		PBPRA0940	PBPRA0941	PBPRA0942
3		PBPRA0943	PBPRA0944	PBPRA0945
3		PBPRA1072	PBPRA1073	PBPRA1074
3		PBPRA1077	PBPRA1078	PBPRA1079
3		PBPRA1085	PBPRA1086	PBPRA1087
3		PBPRA1125	PBPRA1126	PBPRA1127
3		PBPRA1132	PBPRA1133	PBPRA1134
3		PBPRA1200	PBPRA1201	PBPRA1202
3		PBPRA1259	PBPRA1260	PBPRA1261
3		PBPRA1283	PBPRA1284	PBPRA1285
3		PBPRA1391	PBPRA1392	PBPRA1393
3		PBPRA2388	PBPRA2389	PBPRA2390
3		PBPRA2391	PBPRA2392	PBPRA2393
3		PBPRA2552	PBPRA2553	PBPRA2554
3		PBPRA2556	PBPRA2557	PBPRA2558
3		PBPRA2564	PBPRA2565	PBPRA2566
3		PBPRA2623	PBPRA2624	PBPRA2625
3		PBPRA2674	PBPRA2675	PBPRA2676
3		PBPRA2682	PBPRA2683	PBPRA2684
3		PBPRA2700a	PBPRA2701	PBPRA2702
3		PBPRA2707	PBPRA2708	PBPRA2709
3		PBPRA2961	PBPRA2962	PBPRA2963
3		PBPRA3050	PBPRA3051	PBPRA3052
3		PBPRA3088	PBPRA3089	PBPRA3090
3		PBPRA3195	PBPRA3196	PBPRA3197
3		PBPRA3233	PBPRA3234	PBPRA3235
3		PBPRA3310	PBPRA3311	PBPRA3312
3		PBPRA3337	PBPRA3338	PBPRA3339
3		PBPRA3404	PBPRA3405	PBPRA3406
3		PBPRA3471	PBPRA3472	PBPRA3473
3		PBPRA3527	PBPRA3528	PBPRA3529
3		PBPRA3532	PBPRA3533	PBPRA3534
3		PBPRA3571	PBPRA3572	PBPRA3573
2	226	PBPRA1802	PBPRA1803
2		PBPRA0005	PBPRA0006
2		PBPRA0017	PBPRA0018
2		PBPRA0024	PBPRA0025
2		PBPRA0027	PBPRA0028
2		PBPRA0038	PBPRA0039
2		PBPRA0050	PBPRA0051
2		PBPRA0055	PBPRA0056
2		PBPRA0109	PBPRA0110
2		PBPRA0117	PBPRA0118
2		PBPRA0119	PBPRA0120
2		PBPRA0127	PBPRA0128
2		PBPRA0148	PBPRA0149
2		PBPRA0151	PBPRA0152
2		PBPRA0156	PBPRA0157
2		PBPRA0162	PBPRA0163
2		PBPRA0182	PBPRA0183
2		PBPRA0192	PBPRA0193
2		PBPRA0205	PBPRA0206
2		PBPRA0208	PBPRA0209
2		PBPRA0212	PBPRA0213
2		PBPRA0226	PBPRA0227
2		PBPRA0253	PBPRA0254
2		PBPRA0261	PBPRA0262
2		PBPRA0295	PBPRA0296
2		PBPRA0302	PBPRA0303
2		PBPRA0322	PBPRA0323
2		PBPRA0325	PBPRA0326
2		PBPRA0327	PBPRA0328
2		PBPRA0385	PBPRA0386
2		PBPRA0387	PBPRA0388
2		PBPRA0398a	PBPRA0399
2		PBPRA0402	PBPRA0403
2		PBPRA0404	PBPRA0405
2		PBPRA0425	PBPRA0426
2		PBPRA0432	PBPRA0433
2		PBPRA0437	PBPRA0438
2		PBPRA0440	PBPRA0441
2		PBPRA0443	PBPRA0444
2		PBPRA0455	PBPRA0456
2		PBPRA0485	PBPRA0486
2		PBPRA0492a	PBPRA0493
2		PBPRA0497	PBPRA0498
2		PBPRA0499	PBPRA0500
2		PBPRA0541	PBPRA0542
2		PBPRA0552	PBPRA0553
2		PBPRA0569	PBPRA0570
2		PBPRA0583	PBPRA0584
2		PBPRA0588	PBPRA0589
2		PBPRA0593	PBPRA0594
2		PBPRA0605a	PBPRA0606
2		PBPRA0613	PBPRA0614
2		PBPRA0618	PBPRA0619
2		PBPRA0621	PBPRA0622
2		PBPRA0625	PBPRA0626
2		PBPRA0631	PBPRA0632
2		PBPRA0691	PBPRA0692
2		PBPRA0716	PBPRA0717
2		PBPRA0754	PBPRA0755
2		PBPRA0757	PBPRA0758
2		PBPRA0761	PBPRA0762
2		PBPRA0765	PBPRA0766
2		PBPRA0798	PBPRA0799
2		PBPRA0805	PBPRA0806
2		PBPRA0808	PBPRA0809
2		PBPRA0817	PBPRA0818
2		PBPRA0837	PBPRA0838
2		PBPRA0844	PBPRA0845
2		PBPRA0848	PBPRA0849
2		PBPRA0858	PBPRA0859
2		PBPRA0861	PBPRA0862
2		PBPRA0916	PBPRA0917
2		PBPRA0920	PBPRA0921
2		PBPRA0938	PBPRA0939
2		PBPRA0959	PBPRA0960
2		PBPRA0971	PBPRA0972
2		PBPRA1021	PBPRA1022
2		PBPRA1030	PBPRA1031
2		PBPRA1039	PBPRA1040
2		PBPRA1056	PBPRA1057
2		PBPRA1075	PBPRA1076
2		PBPRA1080	PBPRA1081
2		PBPRA1106	PBPRA1107
2		PBPRA1109	PBPRA1110
2		PBPRA1113	PBPRA1114
2		PBPRA1116	PBPRA1117
2		PBPRA1119	PBPRA1120
2		PBPRA1151	PBPRA1152
2		PBPRA1157	PBPRA1158
2		PBPRA1162	PBPRA1163
2		PBPRA1181	PBPRA1182
2		PBPRA1187	PBPRA1188
2		PBPRA1190	PBPRA1191
2		PBPRA1194	PBPRA1195
2		PBPRA1198	PBPRA1199
2		PBPRA1217	PBPRA1218
2		PBPRA1224	PBPRA1225
2		PBPRA1247	PBPRA1248
2		PBPRA1275	PBPRA1276
2		PBPRA1313	PBPRA1314
2		PBPRA1337	PBPRA1338
2		PBPRA1425	PBPRA1426
2		PBPRA1427	PBPRA1428
2		PBPRA1443	PBPRA1444
2		PBPRA1458	PBPRA1459
2		PBPRA1462	PBPRA1463
2		PBPRA1502	PBPRA1503
2		PBPRA1541	PBPRA1542
2		PBPRA1554	PBPRA1555
2		PBPRA1573	PBPRA1574
2		PBPRA1729	PBPRA1730
2		PBPRA1743	PBPRA1744
2		PBPRA1762	PBPRA1763
2		PBPRA1770	PBPRA1771
2		PBPRA1775	PBPRA1776
2		PBPRA1816	PBPRA1817
2		PBPRA1845	PBPRA1846
2		PBPRA1850	PBPRA1851
2		PBPRA1866	PBPRA1867
2		PBPRA1876	PBPRA1877
2		PBPRA1879	PBPRA1880
2		PBPRA1890	PBPRA1891
2		PBPRA1925	PBPRA1926
2		PBPRA1932	PBPRA1933
2		PBPRA1982	PBPRA1983
2		PBPRA2034	PBPRA2035
2		PBPRA2037	PBPRA2038
2		PBPRA2157	PBPRA2157a
2		PBPRA2159	PBPRA2159a
2		PBPRA2160	PBPRA2161
2		PBPRA2318	PBPRA2319
2		PBPRA2368	PBPRA2368a
2		PBPRA2396	PBPRA2397
2		PBPRA2406	PBPRA2407
2		PBPRA2416	PBPRA2417
2		PBPRA2437	PBPRA2438
2		PBPRA2442	PBPRA2443
2		PBPRA2446	PBPRA2447
2		PBPRA2459	PBPRA2460
2		PBPRA2483	PBPRA2484
2		PBPRA2490	PBPRA2491
2		PBPRA2526	PBPRA2527
2		PBPRA2550	PBPRA2551
2		PBPRA2586	PBPRA2587
2		PBPRA2612	PBPRA2613
2		PBPRA2636	PBPRA2637
2		PBPRA2648	PBPRA2649
2		PBPRA2650	PBPRA2651
2		PBPRA2656	PBPRA2657
2		PBPRA2664	PBPRA2665
2		PBPRA2669	PBPRA2670
2		PBPRA2671	PBPRA2672
2		PBPRA2685	PBPRA2686
2		PBPRA2687	PBPRA2688
2		PBPRA2705	PBPRA2706
2		PBPRA2710	PBPRA2711
2		PBPRA2745	PBPRA2746
2		PBPRA2814	PBPRA2815
2		PBPRA2842	PBPRA2843
2		PBPRA2845	PBPRA2846
2		PBPRA2850	PBPRA2851
2		PBPRA2895	PBPRA2896
2		PBPRA2897	PBPRA2898
2		PBPRA2899	PBPRA2900
2		PBPRA2901	PBPRA2901a
2		PBPRA2903	PBPRA2904
2		PBPRA2910	PBPRA2911
2		PBPRA2912	PBPRA2913
2		PBPRA2916	PBPRA2917
2		PBPRA2921	PBPRA2922
2		PBPRA2940	PBPRA2941
2		PBPRA2954	PBPRA2955
2		PBPRA2959	PBPRA2960
2		PBPRA2975	PBPRA2976
2		PBPRA2980	PBPRA2981
2		PBPRA2985	PBPRA2986
2		PBPRA2989	PBPRA2990
2		PBPRA2991	PBPRA2992
2		PBPRA2993	PBPRA2994
2		PBPRA3020	PBPRA3021
2		PBPRA3092	PBPRA3093
2		PBPRA3094	PBPRA3095
2		PBPRA3100	PBPRA3101
2		PBPRA3113	PBPRA3114
2		PBPRA3118	PBPRA3119
2		PBPRA3123	PBPRA3124
2		PBPRA3148	PBPRA3149
2		PBPRA3177	PBPRA3178
2		PBPRA3182	PBPRA3183
2		PBPRA3185	PBPRA3186
2		PBPRA3204	PBPRA3205
2		PBPRA3214	PBPRA3215
2		PBPRA3216	PBPRA3217
2		PBPRA3229	PBPRA3230
2		PBPRA3231	PBPRA3232
2		PBPRA3236	PBPRA3237
2		PBPRA3255	PBPRA3256
2		PBPRA3257	PBPRA3258
2		PBPRA3263	PBPRA3264
2		PBPRA3266	PBPRA3267
2		PBPRA3268	PBPRA3269
2		PBPRA3278	PBPRA3279
2		PBPRA3280	PBPRA3281
2		PBPRA3307	PBPRA3308
2		PBPRA3319	PBPRA3320
2		PBPRA3330	PBPRA3331
2		PBPRA3340	PBPRA3341
2		PBPRA3352	PBPRA3353
2		PBPRA3387	PBPRA3388
2		PBPRA3419	PBPRA3420
2		PBPRA3431	PBPRA3432
2		PBPRA3433	PBPRA3434
2		PBPRA3435	PBPRA3436
2		PBPRA3437	PBPRA3438
2		PBPRA3444	PBPRA3445
2		PBPRA3448	PBPRA3449
2		PBPRA3483	PBPRA3484
2		PBPRA3487	PBPRA3488
2		PBPRA3498	PBPRA3499
2		PBPRA3520	PBPRA3521
2		PBPRA3522	PBPRA3523
2		PBPRA3530	PBPRA3531
2		PBPRA3542	PBPRA3543
2		PBPRA3599	PBPRA3600
2		PBPRA3612	PBPRA3613
2		PBPRA3614	PBPRA3615

## Sheet: chr1-TW30HP
Number of genes of the transcriptional unit	Number of operons having a number of genes reported in column "A"	Transcriptional unit
9	2	PBPRA3278	PBPRA3279	PBPRA3280	PBPRA3281	PBPRA3282	PBPRA3283	PBPRA3284	PBPRA3285	PBPRA3286
9		PBPRA3603	PBPRA3604	PBPRA3605	PBPRA3606	PBPRA3607	PBPRA3608	PBPRA3609	PBPRA3610	PBPRA3611
8	2	PBPRA0330	PBPRA0331	PBPRA0332	PBPRA0333	PBPRA0334	PBPRA0335	PBPRA0336	PBPRA0337
8		PBPRA3071	PBPRA3072	PBPRA3073	PBPRA3074	PBPRA3075	PBPRA3076	PBPRA3077	PBPRA3078
7	1	PBPRA3471	PBPRA3472	PBPRA3473	PBPRA3474	PBPRA3475	PBPRA3476	PBPRA3477
6	4	PBPRA0823	PBPRA0824	PBPRA0825	PBPRA0826	PBPRA0827	PBPRA0828
6		PBPRA2674	PBPRA2675	PBPRA2676	PBPRA2677	PBPRA2678	PBPRA2679
6		PBPRA3217	PBPRA3218	PBPRA3219	PBPRA3220	PBPRA3221	PBPRA3222
6		PBPRA3250	PBPRA3251	PBPRA3252	PBPRA3253	PBPRA3254	PBPRA3255
5	12	PBPRA1861	PBPRA1862	PBPRA1863	PBPRA1864	PBPRA1865
5		PBPRA0324	PBPRA0325	PBPRA0326	PBPRA0327	PBPRA0328
5		PBPRA0342	PBPRA0343	PBPRA0344	PBPRA0345	PBPRA0346
5		PBPRA0931a	PBPRA0932	PBPRA0933	PBPRA0934	PBPRA0935
5		PBPRA1088	PBPRA1089	PBPRA1090	PBPRA1091	PBPRA1092
5		PBPRA2537	PBPRA2538	PBPRA2539	PBPRA2540	PBPRA2541
5		PBPRA2707	PBPRA2708	PBPRA2709	PBPRA2710	PBPRA2711
5		PBPRA3172	PBPRA3173	PBPRA3174	PBPRA3175	PBPRA3176
5		PBPRA3244	PBPRA3245	PBPRA3246	PBPRA3247	PBPRA3248
5		PBPRA3271	PBPRA3272	PBPRA3273	PBPRA3274	PBPRA3275
5		PBPRA3347	PBPRA3348	PBPRA3349	PBPRA3350	PBPRA3351
5		PBPRA3527	PBPRA3528	PBPRA3529	PBPRA3530	PBPRA3531
4	18	PBPRA0037	PBPRA0038	PBPRA0039	PBPRA0040
4		PBPRA0087	PBPRA0088	PBPRA0089	PBPRA0090
4		PBPRA0749	PBPRA0750	PBPRA0751	PBPRA0752
4		PBPRA0760	PBPRA0761	PBPRA0762	PBPRA0763
4		PBPRA0936	PBPRA0937	PBPRA0938	PBPRA0939
4		PBPRA0950a	PBPRA0951	PBPRA0952	PBPRA0953
4		PBPRA1048	PBPRA1049	PBPRA1050	PBPRA1051
4		PBPRA1132	PBPRA1133	PBPRA1134	PBPRA1135
4		PBPRA1831	PBPRA1832	PBPRA1833	PBPRA1834
4		PBPRA2376	PBPRA2377	PBPRA2378	PBPRA2379
4		PBPRA2441	PBPRA2442	PBPRA2443	PBPRA2444
4		PBPRA3038	PBPRA3039	PBPRA3040	PBPRA3041
4		PBPRA3143	PBPRA3144	PBPRA3145	PBPRA3146
4		PBPRA3210	PBPRA3211	PBPRA3212	PBPRA3213
4		PBPRA3378	PBPRA3379	PBPRA3380	PBPRA3381
4		PBPRA3479	PBPRA3480	PBPRA3481	PBPRA3482
4		PBPRA3593a	PBPRA3594	PBPRA3595	PBPRA3596
4		PBPRA3612	PBPRA3613	PBPRA3614	PBPRA3615
3	60	PBPRA0008	PBPRA0009	PBPRA0010
3		PBPRA0016	PBPRA0017	PBPRA0018
3		PBPRA0106	PBPRA0107	PBPRA0108
3		PBPRA0119	PBPRA0120	PBPRA0121
3		PBPRA0153	PBPRA0153a	PBPRA0154
3		PBPRA0192	PBPRA0193	PBPRA0194
3		PBPRA0284	PBPRA0285	PBPRA0286
3		PBPRA0310	PBPRA0311	PBPRA0312
3		PBPRA0313	PBPRA0314	PBPRA0315
3		PBPRA0339	PBPRA0340	PBPRA0341
3		PBPRA0379	PBPRA0380	PBPRA0381
3		PBPRA0416	PBPRA0417	PBPRA0418
3		PBPRA0475	PBPRA0476	PBPRA0477
3		PBPRA0578	PBPRA0579	PBPRA0580
3		PBPRA0590	PBPRA0591	PBPRA0592
3		PBPRA0610	PBPRA0611	PBPRA0612
3		PBPRA0729	PBPRA0730	PBPRA0731
3		PBPRA0764	PBPRA0765	PBPRA0766
3		PBPRA0771	PBPRA0772	PBPRA0773
3		PBPRA0852	PBPRA0853	PBPRA0854
3		PBPRA0902	PBPRA0903	PBPRA0904
3		PBPRA0905	PBPRA0906	PBPRA0907
3		PBPRA0929	PBPRA0930	PBPRA0931
3		PBPRA0940	PBPRA0941	PBPRA0942
3		PBPRA0943	PBPRA0944	PBPRA0945
3		PBPRA0948	PBPRA0949	PBPRA0950
3		PBPRA1072	PBPRA1073	PBPRA1074
3		PBPRA1077	PBPRA1078	PBPRA1079
3		PBPRA1085	PBPRA1086	PBPRA1087
3		PBPRA1106	PBPRA1107	PBPRA1108
3		PBPRA1125	PBPRA1126	PBPRA1127
3		PBPRA1200	PBPRA1201	PBPRA1202
3		PBPRA1216	PBPRA1217	PBPRA1218
3		PBPRA1259	PBPRA1260	PBPRA1261
3		PBPRA1540	PBPRA1541	PBPRA1542
3		PBPRA1849	PBPRA1850	PBPRA1851
3		PBPRA1852	PBPRA1853	PBPRA1854
3		PBPRA2037	PBPRA2038	PBPRA2039
3		PBPRA2252	PBPRA2253	PBPRA2254
3		PBPRA2391	PBPRA2392	PBPRA2393
3		PBPRA2406	PBPRA2407	PBPRA2408
3		PBPRA2556	PBPRA2557	PBPRA2558
3		PBPRA2561	PBPRA2562	PBPRA2563
3		PBPRA2623	PBPRA2624	PBPRA2625
3		PBPRA2682	PBPRA2683	PBPRA2684
3		PBPRA2700a	PBPRA2701	PBPRA2702
3		PBPRA2842	PBPRA2843	PBPRA2844
3		PBPRA2961	PBPRA2962	PBPRA2963
3		PBPRA2988	PBPRA2989	PBPRA2990
3		PBPRA3050	PBPRA3051	PBPRA3052
3		PBPRA3088	PBPRA3089	PBPRA3090
3		PBPRA3112	PBPRA3113	PBPRA3114
3		PBPRA3117	PBPRA3118	PBPRA3119
3		PBPRA3195	PBPRA3196	PBPRA3197
3		PBPRA3233	PBPRA3234	PBPRA3235
3		PBPRA3257	PBPRA3258	PBPRA3259
3		PBPRA3337	PBPRA3338	PBPRA3339
3		PBPRA3404	PBPRA3405	PBPRA3406
3		PBPRA3532	PBPRA3533	PBPRA3534
3		PBPRA3571	PBPRA3572	PBPRA3573
2	242	PBPRA2745	PBPRA2746
2		PBPRA1247	PBPRA1248
2		PBPRA0005	PBPRA0006
2		PBPRA0024	PBPRA0025
2		PBPRA0027	PBPRA0028
2		PBPRA0048	PBPRA0049
2		PBPRA0055	PBPRA0056
2		PBPRA0065	PBPRA0066
2		PBPRA0109	PBPRA0110
2		PBPRA0117	PBPRA0118
2		PBPRA0151	PBPRA0152
2		PBPRA0156	PBPRA0157
2		PBPRA0162	PBPRA0163
2		PBPRA0208	PBPRA0209
2		PBPRA0212	PBPRA0213
2		PBPRA0218	PBPRA0219
2		PBPRA0226	PBPRA0227
2		PBPRA0253	PBPRA0254
2		PBPRA0261	PBPRA0262
2		PBPRA0266	PBPRA0267
2		PBPRA0268	PBPRA0269
2		PBPRA0295	PBPRA0296
2		PBPRA0297	PBPRA0298
2		PBPRA0306	PBPRA0307
2		PBPRA0320	PBPRA0321
2		PBPRA0322	PBPRA0323
2		PBPRA0385	PBPRA0386
2		PBPRA0398a	PBPRA0399
2		PBPRA0402	PBPRA0403
2		PBPRA0404	PBPRA0405
2		PBPRA0425	PBPRA0426
2		PBPRA0432	PBPRA0433
2		PBPRA0437	PBPRA0438
2		PBPRA0440	PBPRA0441
2		PBPRA0443	PBPRA0444
2		PBPRA0452	PBPRA0453
2		PBPRA0455	PBPRA0456
2		PBPRA0459	PBPRA0460
2		PBPRA0473	PBPRA0474
2		PBPRA0485	PBPRA0486
2		PBPRA0492a	PBPRA0493
2		PBPRA0497	PBPRA0498
2		PBPRA0499	PBPRA0500
2		PBPRA0541	PBPRA0542
2		PBPRA0543	PBPRA0544
2		PBPRA0545	PBPRA0546
2		PBPRA0552	PBPRA0553
2		PBPRA0569	PBPRA0570
2		PBPRA0583	PBPRA0584
2		PBPRA0588	PBPRA0589
2		PBPRA0596	PBPRA0597
2		PBPRA0605a	PBPRA0606
2		PBPRA0613	PBPRA0614
2		PBPRA0618	PBPRA0619
2		PBPRA0621	PBPRA0622
2		PBPRA0623	PBPRA0624
2		PBPRA0625	PBPRA0626
2		PBPRA0631	PBPRA0632
2		PBPRA0691	PBPRA0692
2		PBPRA0719	PBPRA0720
2		PBPRA0745	PBPRA0746
2		PBPRA0754	PBPRA0755
2		PBPRA0757	PBPRA0758
2		PBPRA0798	PBPRA0799
2		PBPRA0805	PBPRA0806
2		PBPRA0808	PBPRA0809
2		PBPRA0817	PBPRA0818
2		PBPRA0837	PBPRA0838
2		PBPRA0841	PBPRA0842
2		PBPRA0844	PBPRA0845
2		PBPRA0848	PBPRA0849
2		PBPRA0858	PBPRA0859
2		PBPRA0861	PBPRA0862
2		PBPRA0894	PBPRA0895
2		PBPRA0899	PBPRA0900
2		PBPRA0910	PBPRA0911
2		PBPRA0916	PBPRA0917
2		PBPRA0920	PBPRA0921
2		PBPRA0924	PBPRA0925
2		PBPRA0926	PBPRA0927
2		PBPRA0959	PBPRA0960
2		PBPRA1030	PBPRA1031
2		PBPRA1039	PBPRA1040
2		PBPRA1044	PBPRA1045
2		PBPRA1053	PBPRA1054
2		PBPRA1059	PBPRA1060
2		PBPRA1075	PBPRA1076
2		PBPRA1080	PBPRA1081
2		PBPRA1109	PBPRA1110
2		PBPRA1113	PBPRA1114
2		PBPRA1116	PBPRA1117
2		PBPRA1146	PBPRA1147
2		PBPRA1151	PBPRA1152
2		PBPRA1157	PBPRA1158
2		PBPRA1162	PBPRA1163
2		PBPRA1172	PBPRA1173
2		PBPRA1181	PBPRA1182
2		PBPRA1187	PBPRA1188
2		PBPRA1190	PBPRA1191
2		PBPRA1224	PBPRA1225
2		PBPRA1236	PBPRA1237
2		PBPRA1284	PBPRA1285
2		PBPRA1313	PBPRA1314
2		PBPRA1323	PBPRA1324
2		PBPRA1337	PBPRA1338
2		PBPRA1364	PBPRA1365
2		PBPRA1391	PBPRA1392
2		PBPRA1425	PBPRA1426
2		PBPRA1427	PBPRA1428
2		PBPRA1438	PBPRA1439
2		PBPRA1443	PBPRA1444
2		PBPRA1452	PBPRA1453
2		PBPRA1462	PBPRA1463
2		PBPRA1464	PBPRA1465
2		PBPRA1502	PBPRA1503
2		PBPRA1554	PBPRA1555
2		PBPRA1574	PBPRA1575
2		PBPRA1596	PBPRA1597
2		PBPRA1615	PBPRA1616
2		PBPRA1710	PBPRA1711
2		PBPRA1729	PBPRA1730
2		PBPRA1771	PBPRA1772
2		PBPRA1816	PBPRA1817
2		PBPRA1821	PBPRA1822
2		PBPRA1827	PBPRA1828
2		PBPRA1845	PBPRA1846
2		PBPRA1868	PBPRA1869
2		PBPRA1870	PBPRA1871
2		PBPRA1876	PBPRA1877
2		PBPRA1879	PBPRA1880
2		PBPRA1892	PBPRA1893
2		PBPRA1917	PBPRA1918
2		PBPRA1925	PBPRA1926
2		PBPRA2034	PBPRA2035
2		PBPRA2151	PBPRA2152
2		PBPRA2155	PBPRA2156
2		PBPRA2157	PBPRA2157a
2		PBPRA2159	PBPRA2159a
2		PBPRA2160	PBPRA2161
2		PBPRA2368	PBPRA2368a
2		PBPRA2382	PBPRA2383
2		PBPRA2384	PBPRA2385
2		PBPRA2389	PBPRA2390
2		PBPRA2396	PBPRA2397
2		PBPRA2416	PBPRA2417
2		PBPRA2425a	PBPRA2425b
2		PBPRA2435	PBPRA2436
2		PBPRA2437	PBPRA2438
2		PBPRA2446	PBPRA2447
2		PBPRA2459	PBPRA2460
2		PBPRA2475	PBPRA2476
2		PBPRA2479	PBPRA2480
2		PBPRA2483	PBPRA2484
2		PBPRA2490	PBPRA2491
2		PBPRA2494	PBPRA2495
2		PBPRA2508	PBPRA2509
2		PBPRA2517	PBPRA2518
2		PBPRA2550	PBPRA2551
2		PBPRA2553	PBPRA2554
2		PBPRA2565	PBPRA2566
2		PBPRA2573	PBPRA2574
2		PBPRA2591	PBPRA2592
2		PBPRA2636	PBPRA2637
2		PBPRA2648	PBPRA2649
2		PBPRA2650	PBPRA2651
2		PBPRA2656	PBPRA2657
2		PBPRA2670	PBPRA2670a
2		PBPRA2671	PBPRA2672
2		PBPRA2685	PBPRA2686
2		PBPRA2690	PBPRA2691
2		PBPRA2705	PBPRA2706
2		PBPRA2737	PBPRA2738
2		PBPRA2778	PBPRA2779
2		PBPRA2800	PBPRA2801
2		PBPRA2810	PBPRA2811
2		PBPRA2814	PBPRA2815
2		PBPRA2834	PBPRA2835
2		PBPRA2845	PBPRA2846
2		PBPRA2879	PBPRA2880
2		PBPRA2881	PBPRA2882
2		PBPRA2890	PBPRA2891
2		PBPRA2895	PBPRA2896
2		PBPRA2897	PBPRA2898
2		PBPRA2899	PBPRA2900
2		PBPRA2901	PBPRA2901a
2		PBPRA2904	PBPRA2905
2		PBPRA2910	PBPRA2911
2		PBPRA2912	PBPRA2913
2		PBPRA2916	PBPRA2917
2		PBPRA2921	PBPRA2922
2		PBPRA2923	PBPRA2924
2		PBPRA2940	PBPRA2941
2		PBPRA2947	PBPRA2948
2		PBPRA2954	PBPRA2955
2		PBPRA2959	PBPRA2960
2		PBPRA2973	PBPRA2974
2		PBPRA2975	PBPRA2976
2		PBPRA2985	PBPRA2986
2		PBPRA2991	PBPRA2992
2		PBPRA2993	PBPRA2994
2		PBPRA3020	PBPRA3021
2		PBPRA3082	PBPRA3083
2		PBPRA3085	PBPRA3086
2		PBPRA3094	PBPRA3095
2		PBPRA3100	PBPRA3101
2		PBPRA3123	PBPRA3124
2		PBPRA3127	PBPRA3128
2		PBPRA3139	PBPRA3140
2		PBPRA3148	PBPRA3149
2		PBPRA3150	PBPRA3151
2		PBPRA3177	PBPRA3178
2		PBPRA3182	PBPRA3183
2		PBPRA3204	PBPRA3205
2		PBPRA3214	PBPRA3215
2		PBPRA3229	PBPRA3230
2		PBPRA3231	PBPRA3232
2		PBPRA3236	PBPRA3237
2		PBPRA3263	PBPRA3264
2		PBPRA3266	PBPRA3267
2		PBPRA3307	PBPRA3308
2		PBPRA3310	PBPRA3311
2		PBPRA3319	PBPRA3320
2		PBPRA3330	PBPRA3331
2		PBPRA3340	PBPRA3341
2		PBPRA3352	PBPRA3353
2		PBPRA3387	PBPRA3388
2		PBPRA3407	PBPRA3408
2		PBPRA3419	PBPRA3420
2		PBPRA3426	PBPRA3427
2		PBPRA3431	PBPRA3432
2		PBPRA3433	PBPRA3434
2		PBPRA3437	PBPRA3438
2		PBPRA3444	PBPRA3445
2		PBPRA3462	PBPRA3463
2		PBPRA3483	PBPRA3484
2		PBPRA3487	PBPRA3488
2		PBPRA3494	PBPRA3495
2		PBPRA3498	PBPRA3499
2		PBPRA3520	PBPRA3521
2		PBPRA3522	PBPRA3523
2		PBPRA3582	PBPRA3583
2		PBPRA3599	PBPRA3600

## Sheet: chr1-TW30LP
Number of genes of the transcriptional unit	Number of operons having a number of genes reported in column "A"	Transcriptional unit
9	2	PBPRA3278	PBPRA3279	PBPRA3280	PBPRA3281	PBPRA3282	PBPRA3283	PBPRA3284	PBPRA3285	PBPRA3286
9		PBPRA3603	PBPRA3604	PBPRA3605	PBPRA3606	PBPRA3607	PBPRA3608	PBPRA3609	PBPRA3610	PBPRA3611
8	1	PBPRA0330	PBPRA0331	PBPRA0332	PBPRA0333	PBPRA0334	PBPRA0335	PBPRA0336	PBPRA0337
7	3	PBPRA0929	PBPRA0930	PBPRA0931	PBPRA0931a	PBPRA0932	PBPRA0933	PBPRA0934
7		PBPRA3072	PBPRA3073	PBPRA3074	PBPRA3075	PBPRA3076	PBPRA3077	PBPRA3078
7		PBPRA3250	PBPRA3251	PBPRA3252	PBPRA3253	PBPRA3254	PBPRA3255	PBPRA3256
6	4	PBPRA0370	PBPRA0371	PBPRA0372	PBPRA0373	PBPRA0374	PBPRA0375
6		PBPRA0823	PBPRA0824	PBPRA0825	PBPRA0826	PBPRA0827	PBPRA0828
6		PBPRA2537	PBPRA2538	PBPRA2539	PBPRA2540	PBPRA2541	PBPRA2542
6		PBPRA2561	PBPRA2562	PBPRA2563	PBPRA2564	PBPRA2565	PBPRA2566
6		PBPRA3243	PBPRA3244	PBPRA3245	PBPRA3246	PBPRA3247	PBPRA3248
5	13	PBPRA0036	PBPRA0037	PBPRA0038	PBPRA0039	PBPRA0040
5		PBPRA1861	PBPRA1862	PBPRA1863	PBPRA1864	PBPRA1865
5		PBPRA0106	PBPRA0107	PBPRA0108	PBPRA0108a	PBPRA0109
5		PBPRA0342	PBPRA0343	PBPRA0344	PBPRA0345	PBPRA0346
5		PBPRA0950a	PBPRA0951	PBPRA0952	PBPRA0953	PBPRA0954
5		PBPRA1088	PBPRA1089	PBPRA1090	PBPRA1091	PBPRA1092
5		PBPRA1281	PBPRA1282	PBPRA1283	PBPRA1284	PBPRA1285
5		PBPRA2441	PBPRA2442	PBPRA2443	PBPRA2444	PBPRA2445
5		PBPRA2707	PBPRA2708	PBPRA2709	PBPRA2710	PBPRA2711
5		PBPRA3172	PBPRA3173	PBPRA3174	PBPRA3175	PBPRA3176
5		PBPRA3218	PBPRA3219	PBPRA3220	PBPRA3221	PBPRA3222
5		PBPRA3347	PBPRA3348	PBPRA3349	PBPRA3350	PBPRA3351
5		PBPRA3471	PBPRA3472	PBPRA3473	PBPRA3474	PBPRA3475
4	22	PBPRA0087	PBPRA0088	PBPRA0089	PBPRA0090
4		PBPRA0309	PBPRA0310	PBPRA0311	PBPRA0312
4		PBPRA0338	PBPRA0339	PBPRA0340	PBPRA0341
4		PBPRA0728	PBPRA0729	PBPRA0730	PBPRA0731
4		PBPRA0749	PBPRA0750	PBPRA0751	PBPRA0752
4		PBPRA0851	PBPRA0852	PBPRA0853	PBPRA0854
4		PBPRA0901	PBPRA0902	PBPRA0903	PBPRA0904
4		PBPRA0936	PBPRA0937	PBPRA0938	PBPRA0939
4		PBPRA1048	PBPRA1049	PBPRA1050	PBPRA1051
4		PBPRA1132	PBPRA1133	PBPRA1134	PBPRA1135
4		PBPRA1831	PBPRA1832	PBPRA1833	PBPRA1834
4		PBPRA1890	PBPRA1891	PBPRA1892	PBPRA1893
4		PBPRA2376	PBPRA2377	PBPRA2378	PBPRA2379
4		PBPRA2486	PBPRA2487	PBPRA2488	PBPRA2489
4		PBPRA2677	PBPRA2678	PBPRA2679	PBPRA2680
4		PBPRA3038	PBPRA3039	PBPRA3040	PBPRA3041
4		PBPRA3143	PBPRA3144	PBPRA3145	PBPRA3146
4		PBPRA3210	PBPRA3211	PBPRA3212	PBPRA3213
4		PBPRA3214	PBPRA3215	PBPRA3216	PBPRA3217
4		PBPRA3378	PBPRA3379	PBPRA3380	PBPRA3381
4		PBPRA3479	PBPRA3480	PBPRA3481	PBPRA3482
4		PBPRA3593a	PBPRA3594	PBPRA3595	PBPRA3596
3	64	PBPRA0578	PBPRA0579	PBPRA0580
3		PBPRA0008	PBPRA0009	PBPRA0010
3		PBPRA0016	PBPRA0017	PBPRA0018
3		PBPRA0021	PBPRA0022	PBPRA0023
3		PBPRA0153	PBPRA0153a	PBPRA0154
3		PBPRA0193	PBPRA0194	PBPRA0194a
3		PBPRA0218	PBPRA0219	PBPRA0220
3		PBPRA0284	PBPRA0285	PBPRA0286
3		PBPRA0313	PBPRA0314	PBPRA0315
3		PBPRA0319	PBPRA0320	PBPRA0321
3		PBPRA0324	PBPRA0325	PBPRA0326
3		PBPRA0379	PBPRA0380	PBPRA0381
3		PBPRA0416	PBPRA0417	PBPRA0418
3		PBPRA0475	PBPRA0476	PBPRA0477
3		PBPRA0552	PBPRA0553	PBPRA0554
3		PBPRA0590	PBPRA0591	PBPRA0592
3		PBPRA0610	PBPRA0611	PBPRA0612
3		PBPRA0744	PBPRA0745	PBPRA0746
3		PBPRA0761	PBPRA0762	PBPRA0763
3		PBPRA0764	PBPRA0765	PBPRA0766
3		PBPRA0905	PBPRA0906	PBPRA0907
3		PBPRA0923	PBPRA0924	PBPRA0925
3		PBPRA0940	PBPRA0941	PBPRA0942
3		PBPRA0943	PBPRA0944	PBPRA0945
3		PBPRA0948	PBPRA0949	PBPRA0950
3		PBPRA1029	PBPRA1030	PBPRA1031
3		PBPRA1055	PBPRA1056	PBPRA1057
3		PBPRA1077	PBPRA1078	PBPRA1079
3		PBPRA1085	PBPRA1086	PBPRA1087
3		PBPRA1106	PBPRA1107	PBPRA1108
3		PBPRA1125	PBPRA1126	PBPRA1127
3		PBPRA1200	PBPRA1201	PBPRA1202
3		PBPRA1216	PBPRA1217	PBPRA1218
3		PBPRA1259	PBPRA1260	PBPRA1261
3		PBPRA1391	PBPRA1392	PBPRA1393
3		PBPRA1540	PBPRA1541	PBPRA1542
3		PBPRA1573	PBPRA1574	PBPRA1575
3		PBPRA1611	PBPRA1612	PBPRA1613
3		PBPRA1849	PBPRA1850	PBPRA1851
3		PBPRA2037	PBPRA2038	PBPRA2039
3		PBPRA2383	PBPRA2384	PBPRA2385
3		PBPRA2388	PBPRA2389	PBPRA2390
3		PBPRA2391	PBPRA2392	PBPRA2393
3		PBPRA2556	PBPRA2557	PBPRA2558
3		PBPRA2623	PBPRA2624	PBPRA2625
3		PBPRA2674	PBPRA2675	PBPRA2676
3		PBPRA2682	PBPRA2683	PBPRA2684
3		PBPRA2700a	PBPRA2701	PBPRA2702
3		PBPRA2961	PBPRA2962	PBPRA2963
3		PBPRA3050	PBPRA3051	PBPRA3052
3		PBPRA3112	PBPRA3113	PBPRA3114
3		PBPRA3117	PBPRA3118	PBPRA3119
3		PBPRA3195	PBPRA3196	PBPRA3197
3		PBPRA3204	PBPRA3205	PBPRA3206
3		PBPRA3233	PBPRA3234	PBPRA3235
3		PBPRA3257	PBPRA3258	PBPRA3259
3		PBPRA3273	PBPRA3274	PBPRA3275
3		PBPRA3310	PBPRA3311	PBPRA3312
3		PBPRA3337	PBPRA3338	PBPRA3339
3		PBPRA3404	PBPRA3405	PBPRA3406
3		PBPRA3519	PBPRA3520	PBPRA3521
3		PBPRA3527	PBPRA3528	PBPRA3529
3		PBPRA3532	PBPRA3533	PBPRA3534
3		PBPRA3571	PBPRA3572	PBPRA3573
2	244	PBPRA0050	PBPRA0051
2		PBPRA2745	PBPRA2746
2		PBPRA0005	PBPRA0006
2		PBPRA0024	PBPRA0025
2		PBPRA0030	PBPRA0031
2		PBPRA0034	PBPRA0035
2		PBPRA0055	PBPRA0056
2		PBPRA0119	PBPRA0120
2		PBPRA0127	PBPRA0128
2		PBPRA0131	PBPRA0132
2		PBPRA0151	PBPRA0152
2		PBPRA0156	PBPRA0157
2		PBPRA0162	PBPRA0163
2		PBPRA0182	PBPRA0183
2		PBPRA0205	PBPRA0206
2		PBPRA0208	PBPRA0209
2		PBPRA0212	PBPRA0213
2		PBPRA0226	PBPRA0227
2		PBPRA0253	PBPRA0254
2		PBPRA0261	PBPRA0262
2		PBPRA0267	PBPRA0268
2		PBPRA0295	PBPRA0296
2		PBPRA0302	PBPRA0303
2		PBPRA0322	PBPRA0323
2		PBPRA0327	PBPRA0328
2		PBPRA0385	PBPRA0386
2		PBPRA0387	PBPRA0388
2		PBPRA0396	PBPRA0397
2		PBPRA0398a	PBPRA0399
2		PBPRA0400	PBPRA0401
2		PBPRA0402	PBPRA0403
2		PBPRA0404	PBPRA0405
2		PBPRA0425	PBPRA0426
2		PBPRA0432	PBPRA0433
2		PBPRA0437	PBPRA0438
2		PBPRA0440	PBPRA0441
2		PBPRA0443	PBPRA0444
2		PBPRA0452	PBPRA0453
2		PBPRA0455	PBPRA0456
2		PBPRA0459	PBPRA0460
2		PBPRA0473	PBPRA0474
2		PBPRA0492a	PBPRA0493
2		PBPRA0497	PBPRA0498
2		PBPRA0499	PBPRA0500
2		PBPRA0541	PBPRA0542
2		PBPRA0543	PBPRA0544
2		PBPRA0569	PBPRA0570
2		PBPRA0583	PBPRA0584
2		PBPRA0588	PBPRA0589
2		PBPRA0605a	PBPRA0606
2		PBPRA0613	PBPRA0614
2		PBPRA0618	PBPRA0619
2		PBPRA0621	PBPRA0622
2		PBPRA0623	PBPRA0624
2		PBPRA0625	PBPRA0626
2		PBPRA0631	PBPRA0632
2		PBPRA0686	PBPRA0687
2		PBPRA0691	PBPRA0692
2		PBPRA0719	PBPRA0720
2		PBPRA0757	PBPRA0758
2		PBPRA0798	PBPRA0799
2		PBPRA0805	PBPRA0806
2		PBPRA0808	PBPRA0809
2		PBPRA0811	PBPRA0812
2		PBPRA0817	PBPRA0818
2		PBPRA0829	PBPRA0830
2		PBPRA0837	PBPRA0838
2		PBPRA0841	PBPRA0842
2		PBPRA0844	PBPRA0845
2		PBPRA0848	PBPRA0849
2		PBPRA0858	PBPRA0859
2		PBPRA0861	PBPRA0862
2		PBPRA0879	PBPRA0880
2		PBPRA0894	PBPRA0895
2		PBPRA0910	PBPRA0911
2		PBPRA0916	PBPRA0917
2		PBPRA0920	PBPRA0921
2		PBPRA0926	PBPRA0927
2		PBPRA0959	PBPRA0960
2		PBPRA0971	PBPRA0972
2		PBPRA1039	PBPRA1040
2		PBPRA1044	PBPRA1045
2		PBPRA1059	PBPRA1060
2		PBPRA1072	PBPRA1073
2		PBPRA1075	PBPRA1076
2		PBPRA1080	PBPRA1081
2		PBPRA1093	PBPRA1094
2		PBPRA1109	PBPRA1110
2		PBPRA1113	PBPRA1114
2		PBPRA1116	PBPRA1117
2		PBPRA1119	PBPRA1120
2		PBPRA1146	PBPRA1147
2		PBPRA1151	PBPRA1152
2		PBPRA1154	PBPRA1155
2		PBPRA1157	PBPRA1158
2		PBPRA1162	PBPRA1163
2		PBPRA1172	PBPRA1173
2		PBPRA1181	PBPRA1182
2		PBPRA1187	PBPRA1188
2		PBPRA1190	PBPRA1191
2		PBPRA1224	PBPRA1225
2		PBPRA1236	PBPRA1237
2		PBPRA1313	PBPRA1314
2		PBPRA1323	PBPRA1324
2		PBPRA1337	PBPRA1338
2		PBPRA1427	PBPRA1428
2		PBPRA1425	PBPRA1426
2		PBPRA1440	PBPRA1441
2		PBPRA1443	PBPRA1444
2		PBPRA1458	PBPRA1459
2		PBPRA1462	PBPRA1463
2		PBPRA1502	PBPRA1503
2		PBPRA1514	PBPRA1515
2		PBPRA1554	PBPRA1555
2		PBPRA1584	PBPRA1585
2		PBPRA1615	PBPRA1616
2		PBPRA1729	PBPRA1730
2		PBPRA1743	PBPRA1744
2		PBPRA1762	PBPRA1763
2		PBPRA1771	PBPRA1772
2		PBPRA1775	PBPRA1776
2		PBPRA1797	PBPRA1798
2		PBPRA1816	PBPRA1817
2		PBPRA1827	PBPRA1828
2		PBPRA1845	PBPRA1846
2		PBPRA1853	PBPRA1854
2		PBPRA1866	PBPRA1867
2		PBPRA1868	PBPRA1869
2		PBPRA1876	PBPRA1877
2		PBPRA1895	PBPRA1896
2		PBPRA1925	PBPRA1926
2		PBPRA1932	PBPRA1933
2		PBPRA1952	PBPRA1953
2		PBPRA1966	PBPRA1967
2		PBPRA1982	PBPRA1983
2		PBPRA2034	PBPRA2035
2		PBPRA2142	PBPRA2143
2		PBPRA2151	PBPRA2152
2		PBPRA2157	PBPRA2157a
2		PBPRA2159	PBPRA2159a
2		PBPRA2160	PBPRA2161
2		PBPRA2368	PBPRA2368a
2		PBPRA2396	PBPRA2397
2		PBPRA2406	PBPRA2407
2		PBPRA2416	PBPRA2417
2		PBPRA2424	PBPRA2425
2		PBPRA2425a	PBPRA2425b
2		PBPRA2435	PBPRA2436
2		PBPRA2437	PBPRA2438
2		PBPRA2446	PBPRA2447
2		PBPRA2459	PBPRA2460
2		PBPRA2483	PBPRA2484
2		PBPRA2490	PBPRA2491
2		PBPRA2494	PBPRA2495
2		PBPRA2496	PBPRA2497
2		PBPRA2517	PBPRA2518
2		PBPRA2526	PBPRA2527
2		PBPRA2550	PBPRA2551
2		PBPRA2553	PBPRA2554
2		PBPRA2586	PBPRA2587
2		PBPRA2591	PBPRA2592
2		PBPRA2636	PBPRA2637
2		PBPRA2650	PBPRA2651
2		PBPRA2656	PBPRA2657
2		PBPRA2671	PBPRA2672
2		PBPRA2685	PBPRA2686
2		PBPRA2687	PBPRA2688
2		PBPRA2690	PBPRA2691
2		PBPRA2695	PBPRA2696
2		PBPRA2705	PBPRA2706
2		PBPRA2737	PBPRA2738
2		PBPRA2741	PBPRA2742
2		PBPRA2770	PBPRA2771
2		PBPRA2814	PBPRA2815
2		PBPRA2842	PBPRA2843
2		PBPRA2845	PBPRA2846
2		PBPRA2888	PBPRA2889
2		PBPRA2890	PBPRA2891
2		PBPRA2895	PBPRA2896
2		PBPRA2897	PBPRA2898
2		PBPRA2899	PBPRA2900
2		PBPRA2901	PBPRA2901a
2		PBPRA2904	PBPRA2905
2		PBPRA2910	PBPRA2911
2		PBPRA2912	PBPRA2913
2		PBPRA2916	PBPRA2917
2		PBPRA2923	PBPRA2924
2		PBPRA2940	PBPRA2941
2		PBPRA2947	PBPRA2948
2		PBPRA2954	PBPRA2955
2		PBPRA2959	PBPRA2960
2		PBPRA2973	PBPRA2974
2		PBPRA2975	PBPRA2976
2		PBPRA2983	PBPRA2984
2		PBPRA2989	PBPRA2990
2		PBPRA2991	PBPRA2992
2		PBPRA2993	PBPRA2994
2		PBPRA2997	PBPRA2998
2		PBPRA3005	PBPRA3006
2		PBPRA3020	PBPRA3021
2		PBPRA3025	PBPRA3026
2		PBPRA3088	PBPRA3089
2		PBPRA3094	PBPRA3095
2		PBPRA3123	PBPRA3124
2		PBPRA3127	PBPRA3128
2		PBPRA3139	PBPRA3140
2		PBPRA3141	PBPRA3142
2		PBPRA3148	PBPRA3149
2		PBPRA3150	PBPRA3151
2		PBPRA3177	PBPRA3178
2		PBPRA3182	PBPRA3183
2		PBPRA3185	PBPRA3186
2		PBPRA3229	PBPRA3230
2		PBPRA3231	PBPRA3232
2		PBPRA3236	PBPRA3237
2		PBPRA3263	PBPRA3264
2		PBPRA3268	PBPRA3269
2		PBPRA3266	PBPRA3267
2		PBPRA3319	PBPRA3320
2		PBPRA3326	PBPRA3327
2		PBPRA3330	PBPRA3331
2		PBPRA3340	PBPRA3341
2		PBPRA3352	PBPRA3353
2		PBPRA3387	PBPRA3388
2		PBPRA3407	PBPRA3408
2		PBPRA3419	PBPRA3420
2		PBPRA3426	PBPRA3427
2		PBPRA3431	PBPRA3432
2		PBPRA3433	PBPRA3434
2		PBPRA3435	PBPRA3436
2		PBPRA3437	PBPRA3438
2		PBPRA3444	PBPRA3445
2		PBPRA3462	PBPRA3463
2		PBPRA3476	PBPRA3477
2		PBPRA3483	PBPRA3484
2		PBPRA3487	PBPRA3488
2		PBPRA3494	PBPRA3495
2		PBPRA3498	PBPRA3499
2		PBPRA3522	PBPRA3523
2		PBPRA3530	PBPRA3531
2		PBPRA3582	PBPRA3583
2		PBPRA3599	PBPRA3600
2		PBPRA3612	PBPRA3613
2		PBPRA3614	PBPRA3615

## Sheet: chr2-DB110HP
Number of genes of the transcriptional unit	Number of operons having a number of genes reported in column "A"	Transcriptional unit
6	2	PBPRB0579	PBPRB0580	PBPRB0581	PBPRB0582	PBPRB0583	PBPRB0584
6		PBPRB1548	PBPRB1548a	PBPRB1549	PBPRB1549a	PBPRB1550	PBPRB1551
4	2	PBPRB0051	PBPRB0052	PBPRB0053	PBPRB0054
4		PBPRB0176	PBPRB0177	PBPRB0178	PBPRB0179
3	5	PBPRB0522	PBPRB0523	PBPRB0524
3		PBPRB0113	PBPRB0114	PBPRB0115
3		PBPRB1263	PBPRB1264	PBPRB1265
3		PBPRB1735	PBPRB1736	PBPRB1737
3		PBPRB1965	PBPRB1966	PBPRB1967
2	50	PBPRB1732	PBPRB1733
2		PBPRB0149	PBPRB0150
2		PBPRB0419	PBPRB0419a
2		PBPRB0994	PBPRB0995
2		PBPRB1019	PBPRB1020
2		PBPRB1394	PBPRB1395
2		PBPRB1491	PBPRB1492
2		PBPRB1546	PBPRB1547
2		PBPRB1658	PBPRB1659
2		PBPRB1666	PBPRB1667
2		PBPRB0039	PBPRB0040
2		PBPRB0055	PBPRB0056
2		PBPRB0062	PBPRB0062a
2		PBPRB0104	PBPRB0105
2		PBPRB0111	PBPRB0112
2		PBPRB0116	PBPRB0117
2		PBPRB0119	PBPRB0120
2		PBPRB0291	PBPRB0292
2		PBPRB0296	PBPRB0296a
2		PBPRB0327	PBPRB0328
2		PBPRB0329	PBPRB0329a
2		PBPRB0399	PBPRB0400
2		PBPRB0405	PBPRB0406
2		PBPRB0422	PBPRB0423
2		PBPRB0426	PBPRB0426a
2		PBPRB0556a	PBPRB0556b
2		PBPRB0557	PBPRB0558
2		PBPRB0662	PBPRB0663
2		PBPRB0681	PBPRB0682
2		PBPRB0708	PBPRB0709
2		PBPRB0801	PBPRB0802
2		PBPRB0844	PBPRB0845
2		PBPRB0902	PBPRB0903
2		PBPRB1079	PBPRB1080
2		PBPRB1170	PBPRB1171
2		PBPRB1192a	PBPRB1193
2		PBPRB1200	PBPRB1201
2		PBPRB1320	PBPRB1321
2		PBPRB1389	PBPRB1390
2		PBPRB1419	PBPRB1420
2		PBPRB1447c	PBPRB1447d
2		PBPRB1493	PBPRB1494
2		PBPRB1497	PBPRB1498
2		PBPRB1543	PBPRB1544
2		PBPRB1701	PBPRB1702
2		PBPRB1785	PBPRB1786
2		PBPRB1840	PBPRB1841
2		PBPRB1906	PBPRB1907
2		PBPRB2011	PBPRB2011a
2		PBPRB2024	PBPRB2025

## Sheet: chr2-DB110LP
Number of genes of the transcriptional unit	Number of operons having a number of genes reported in column "A"	Transcriptional unit
6	1	PBPRB1548	PBPRB1548a	PBPRB1549	PBPRB1549a	PBPRB1550	PBPRB1551
4	4	PBPRB0134	PBPRB0135	PBPRB0136	PBPRB0137
4		PBPRB0176	PBPRB0177	PBPRB0178	PBPRB0179
4		PBPRB0581	PBPRB0582	PBPRB0583	PBPRB0584
4		PBPRB1734	PBPRB1735	PBPRB1736	PBPRB1737
3	2	PBPRB0052	PBPRB0053	PBPRB0054
3		PBPRB1169	PBPRB1170	PBPRB1171
2	26	PBPRB1019	PBPRB1020
2		PBPRB1658	PBPRB1659
2		PBPRB0039	PBPRB0040
2		PBPRB0104	PBPRB0105
2		PBPRB0117	PBPRB0118
2		PBPRB0119	PBPRB0120
2		PBPRB0131	PBPRB0132
2		PBPRB0296	PBPRB0296a
2		PBPRB0329	PBPRB0329a
2		PBPRB0341	PBPRB0342
2		PBPRB0405	PBPRB0406
2		PBPRB0419	PBPRB0419a
2		PBPRB0422	PBPRB0423
2		PBPRB0426	PBPRB0426a
2		PBPRB0556a	PBPRB0556b
2		PBPRB0557	PBPRB0558
2		PBPRB0681	PBPRB0682
2		PBPRB0844	PBPRB0845
2		PBPRB0902	PBPRB0903
2		PBPRB1079	PBPRB1080
2		PBPRB1320	PBPRB1321
2		PBPRB1447c	PBPRB1447d
2		PBPRB1493	PBPRB1494
2		PBPRB1785	PBPRB1786
2		PBPRB1840	PBPRB1841
2		PBPRB2024	PBPRB2025

## Sheet: chr2-TW30HP
Number of genes of the transcriptional unit	Number of operons having a number of genes reported in column "A"	Transcriptional unit
6	2	PBPRB0579	PBPRB0580	PBPRB0581	PBPRB0582	PBPRB0583	PBPRB0584
6		PBPRB1548	PBPRB1548a	PBPRB1549	PBPRB1549a	PBPRB1550	PBPRB1551
4	1	PBPRB0051	PBPRB0052	PBPRB0053	PBPRB0054
3	5	PBPRB0522	PBPRB0523	PBPRB0524
3		PBPRB0113	PBPRB0114	PBPRB0115
3		PBPRB0176	PBPRB0177	PBPRB0178
3		PBPRB1965	PBPRB1966	PBPRB1967
3		PBPRB0116	PBPRB0117	PBPRB0118
2	47	PBPRB1730	PBPRB1731
2		PBPRB2022	PBPRB2023
2		PBPRB1491	PBPRB1492
2		PBPRB1019	PBPRB1020
2		PBPRB1658	PBPRB1659
2		PBPRB1394	PBPRB1395
2		PBPRB0149	PBPRB0150
2		PBPRB0419	PBPRB0419a
2		PBPRB0055	PBPRB0056
2		PBPRB0062	PBPRB0062a
2		PBPRB0104	PBPRB0105
2		PBPRB0111	PBPRB0112
2		PBPRB0119	PBPRB0120
2		PBPRB0296	PBPRB0296a
2		PBPRB0329	PBPRB0329a
2		PBPRB0405	PBPRB0406
2		PBPRB0422	PBPRB0423
2		PBPRB0426	PBPRB0426a
2		PBPRB0494	PBPRB0495
2		PBPRB0556a	PBPRB0556b
2		PBPRB0557	PBPRB0558
2		PBPRB0662	PBPRB0663
2		PBPRB0681	PBPRB0682
2		PBPRB0761	PBPRB0762
2		PBPRB0801	PBPRB0802
2		PBPRB0844	PBPRB0845
2		PBPRB0902	PBPRB0903
2		PBPRB0912	PBPRB0913
2		PBPRB0994	PBPRB0995
2		PBPRB1079	PBPRB1080
2		PBPRB1170	PBPRB1171
2		PBPRB1200	PBPRB1201
2		PBPRB1237	PBPRB1238
2		PBPRB1320	PBPRB1321
2		PBPRB1389	PBPRB1390
2		PBPRB1419	PBPRB1420
2		PBPRB1447c	PBPRB1447d
2		PBPRB1493	PBPRB1494
2		PBPRB1497	PBPRB1498
2		PBPRB1543	PBPRB1544
2		PBPRB1701	PBPRB1702
2		PBPRB1735	PBPRB1736
2		PBPRB1762	PBPRB1763
2		PBPRB1785	PBPRB1786
2		PBPRB1840	PBPRB1841
2		PBPRB2011	PBPRB2011a
2		PBPRB2024	PBPRB2025

## Sheet: chr2-TW30LP
Number of genes of the transcriptional unit	Number of operons having a number of genes reported in column "A"	Transcriptional unit
7	1	PBPRB0131	PBPRB0132	PBPRB0133	PBPRB0134	PBPRB0135	PBPRB0136	PBPRB0137
6	1	PBPRB1548	PBPRB1548a	PBPRB1549	PBPRB1549a	PBPRB1550	PBPRB1551
5	1	PBPRB0580	PBPRB0581	PBPRB0582	PBPRB0583	PBPRB0584
4	3	PBPRB0051	PBPRB0052	PBPRB0053	PBPRB0054
4		PBPRB1734	PBPRB1735	PBPRB1736	PBPRB1737
4		PBPRB1745	PBPRB1745a	PBPRB1746	PBPRB1747
3	4	PBPRB0522	PBPRB0523	PBPRB0524
3		PBPRB0116	PBPRB0117	PBPRB0118
3		PBPRB0176	PBPRB0177	PBPRB0178
3		PBPRB1965	PBPRB1966	PBPRB1967
2	39	PBPRB0039	PBPRB0040
2		PBPRB0761	PBPRB0762
2		PBPRB1019	PBPRB1020
2		PBPRB1491	PBPRB1492
2		PBPRB1658	PBPRB1659
2		PBPRB1497	PBPRB1498
2		PBPRB0055	PBPRB0056
2		PBPRB0062	PBPRB0062a
2		PBPRB0104	PBPRB0105
2		PBPRB0111	PBPRB0112
2		PBPRB0114	PBPRB0115
2		PBPRB0129	PBPRB0130
2		PBPRB0296	PBPRB0296a
2		PBPRB0329	PBPRB0329a
2		PBPRB0341	PBPRB0342
2		PBPRB0405	PBPRB0406
2		PBPRB0419	PBPRB0419a
2		PBPRB0422	PBPRB0423
2		PBPRB0494	PBPRB0495
2		PBPRB0500	PBPRB0501
2		PBPRB0556a	PBPRB0556b
2		PBPRB0557	PBPRB0558
2		PBPRB0681	PBPRB0682
2		PBPRB0844	PBPRB0845
2		PBPRB0873	PBPRB0874
2		PBPRB0902	PBPRB0903
2		PBPRB0994	PBPRB0995
2		PBPRB1079	PBPRB1080
2		PBPRB1170	PBPRB1171
2		PBPRB1200	PBPRB1201
2		PBPRB1320	PBPRB1321
2		PBPRB1389	PBPRB1390
2		PBPRB1394	PBPRB1395
2		PBPRB1447c	PBPRB1447d
2		PBPRB1493	PBPRB1494
2		PBPRB1788	PBPRB1789
2		PBPRB1840	PBPRB1841
2		PBPRB1859	PBPRB1860
2		PBPRB2024	PBPRB2025

## Sheet: plasmid-DB110HP
Number of genes of the transcriptional unit	Number of operons having a number of genes reported in column "A"	Transcriptional unit
5	1	PBPRC0035	PBPRC0036	PBPRC0037	PBPRC0038	PBPRC0039
2	3	PBPRC0062	PBPRC0063
2		PBPRC0026	PBPRC0027
2		PBPRC0043	PBPRC0044

## Sheet: plasmid-DB1110LP
Number of genes of the transcriptional unit	Number of operons having a number of genes reported in column "A"	Transcriptional unit
3	2	PBPRC0034	PBPRC0035	PBPRC0036
3		PBPRC0038	PBPRC0039	PBPRC0040
