# Supplementary material for: The transcriptional landscape of the deep-sea bacterium Photobacterium profundum in both a toxR mutant and its parental strain
Source: BMC Genomics. 2012 Oct 29;13:567. doi: 10.1186/1471-2164-13-567 (PMC3505737; doi:10.1186/1471-2164-13-567)
Supplement: Additional file 6 — Table S4. Statistical analysis of the COG classes enriched in policistronic transcripts. Operons identified in all the four transcriptional analyses were considered in columns (C) (number of genes belonging to each COG class) and (D) (p-value), while those identified only in three, two or one experiment are reported respectively in columns (G-H), (I-J), (K-L). Graph reported below refers to the percentage of genes that are organized in operons in all the experiments considered (column E), results were calculated relatively to the total number of genes per class (column C). Description of COG classes is reported in column (M). Classes having p-values lower than 0.5% were reported in bold in table and in red in the graph. [file 1471-2164-13-567-S6.xls]

## Sheet: operons COG
	COG	Total number of genes belonging to the COG class	Percentage of genes in TUs in all experiments respect to total number per class	Transcriptional units identified in all the strains and conditions		Transcriptional units identified in three of the conditions examined		Transcriptional units identified in two of the conditions examined		Transcriptional units identified only in one of the conditions examined		COG description
				number	p-value	number	p-value	number	p-value	number	p-value
	C	276	0.202899	56	4.23875e-07	15	0.0527202	10	0.140595	13	0.112083	Energy production and conversion
	D	40	0.45	18	3.81753e-09	4	0.0157539	1	0.302957	1	0.417459	Cell division and chromosome partitioning
	E	377	0.143236	54	0.00832959	14	0.437049	15	0.0563002	20	0.0260364	Amino acid transport and metabolism
	F	108	0.0925926	10	0.605994	6	0.108229	7	0.00973004	2	0.74334	Nucleotide transport and metabolism
	G	293	0.0887372	26	0.813779	8	0.772801	3	0.964692	13	0.157074	Carbohydrate transport and metabolism
	H	156	0.282051	44	1.56129e-10	16	6.46191e-05	4	0.431923	7	0.188956	Coenzyme metabolism
	I	123	0.138211	17	0.0988814	8	0.0399483	4	0.252079	11	0.00132246	Lipid metabolism
	J	196	0.316327	62	1.11022e-16	10	0.115097	9	0.0443123	8	0.259875	Translation, ribosomal structure and biogenesis
	K	346	0.0780347	27	0.955384	8	0.906227	3	0.988135	16	0.106938	Transcription
	L	364	0.0604396	22	0.998674	8	0.933053	3	0.991938	7	0.950762	DNA replication, recombination and repair
	M	212	0.240566	51	3.57941e-09	15	0.00561159	7	0.231007	7	0.480361	Cell envelope biogenesis, outer membrane
	N	197	0.233503	46	5.232e-08	15	0.00273199	14	0.000333915	16	0.000589979	Cell motility and secretion
	O	160	0.2125	34	2.10669e-05	9	0.0756712	3	0.649456	6	0.339749	Posttranslational modification, protein turnover, chaperones
	P	218	0.12844	28	0.118326	14	0.0160589	7	0.254005	7	0.512276	Inorganic ion transport and metabolism
	Q	158	0.158228	25	0.0151471	6	0.376418	6	0.146291	6	0.328168	Secondary metabolites biosynthesis, transport and catabolism
	R	487	0.112936	55	0.279153	23	0.0967416	20	0.0268446	23	0.0616632	General function prediction only
	S	335	0.125373	42	0.106512	17	0.0752057	14	0.0433417	20	0.00768015	Function unknown
	T	245	0.0693878	17	0.969244	10	0.307104	14	0.00307048	11	0.160185	Signal transduction mechanisms
	U	74	0.27027	20	1.7152e-05	7	0.00603919	3	0.147072	3	0.267211	Intracellular trafficking and secretion
	-	2628	0.0338661	89	1	48	1	46	0.999973	51	1	no COG
	Table S4. Statistical analysis of the COG classes enriched in policistronic transcripts performed using hypergeometric distribution. Operons identified in all the four transcriptional analysis were considered in columns C (number of genes belonging to each COG class) and D (p-value), while those identified only in three, two or one experiment are reported respectively in columns G-H, I-J, K-L. Gr…
