# Supplementary material for: The transcriptional landscape of the deep-sea bacterium Photobacterium profundum in both a toxR mutant and its parental strain
Source: BMC Genomics. 2012 Oct 29;13:567. doi: 10.1186/1471-2164-13-567 (PMC3505737; doi:10.1186/1471-2164-13-567)
Supplement: Additional file 8 — Table S5. Main characteristics of the putative small ORF identified from RNA-seq experiment. Column (B): locus tag; column (C): localization on chr. 1 (1), chr. 2 (2) or plasmid; column (D): position; column (E): predicted protein size in AAs; column (F): strand; column (G): ribosome binding site predicted using MotifScanner (see materials and methods) is reported in red color and separated from start codon (in red) from black colored bases; column (H): RBS score calculated using MotifScanner software; column (I): BLASTp results obtained considering complete microbial genomes database (NCBI); column (J): gene name based on BLASTp similarity search; column (K): gene description based on BLASTp search versus complete microbial genomes and NR database; column (L): software (if any) confirming the ORF identified using RNA-seq; columns (M-N-O): COG prediction performed using COGnitior software (http://www.ncbi.nlm.nih.gov/COG/old/xognitor.html). (XLS 140 kb) [file 1471-2164-13-567-S8.xls]

## Sheet: Sheet1
Order	Locus tag	Chr	Position	Size AA	Strand	RBS	RBS score (Motif Scanner)	BLAST vs complete bacterial genomes	Gene name (based on BLAST search)	Gene description based on BLAST search versus complete microbial genomes or NR	Software Prediction	COG
71	PBPRB1061a	2	1207044..1207166	40.6667	+	taagttactatatg	0.86	Conserved C55hypothetical protein VS_II0103 [Vibrio splendidus LGP32]	Hypothetical protein	Conserved C55hypothetical protein VS_II0103	Glimmer 3	-	-	-
86	PBPRB1270a	2	1416582..1416800	72.6667	+	aaggattatatgatg	0.99	Conserved hypothetical protein AHA_2753 [Aeromonas hydrophila subsp. hydrophila ATCC 7966]	Conserved hypothetical protein	Conserved hypothetical protein AHA_2753	Genemark HMM4	-	-	-
25	PBPRB0403a	2	461348..461629	93.6667	+	taggaagttctatg	0.97	Conserved hypothetical protein ASA_0260 [Aeromonas salmonicida subsp. salmonicida A449]	Conserved hypothetical protein	Conserved hypothetical protein ASA_0260	Glimmer 3	-	-	-
91	PBPRA2249e	1	2590934..2591164	76.6667	+	agagaaataataatg	0.9	Conserved hypothetical protein BMULJ_00966 [Burkholderia multivorans ATCC 17616]	Hypothetical protein	Conserved hypothetical protein BMULJ_00966	Glimmer 3	-	-	-
62	PBPRB0922a	2	1065442..1065615	57.6667	-	-	-	Conserved hypothetical protein CGSHiEE_02675 [Haemophilus influenzae PittEE]	Conserved hypothetical protein	Conserved hypothetical protein CGSHiEE_02675	Glimmer 3	-	-	-
63	PBPRB0923a	2	1066853..1067065	70.6667	-	tgggagttaacaatg	0.94	Conserved hypothetical protein CGSHiGG_03180 [Haemophilus influenzae PittGG]	Conserved hypothetical protein	Conserved hypothetical protein CGSHiGG_03180	Glimmer 3	-	-	-
143	PBPRB1883a	2	2068526..2068711	61.6667	+	agggaacgtcacaatg	0.98	Conserved hypothetical protein Ping_0128 [Psychromonas ingrahamii 37]	Conserved hypothetical protein	Conserved hypothetical protein Ping_0128	Glimmer 3	-	-	-
65	PBPRA1819	1	2097474..2097755	93.6667	-	taagtttttagatacgcttgatcaaacactg	0.85	Conserved hypothetical protein PP_1920 [Pseudomonas putida KT2440]	Conserved hypothetical protein	Conserved hypothetical protein PP_1920	Genemark HMM4 modified	-	-	-
63	PBPRA1785a	1	2055945..2056160	71.6667	-	gaggtgattatg	0.97	Conserved hypothetical protein PputGB1_4811 [Pseudomonas putida GB-1]	Conserved hypothetical protein	Conserved hypothetical protein PputGB1_4811	Glimmer 3	-	-	-
118	PBPRB1521b	2	1672029..1672247	72.6667	+	taggagattatacgatg	0.99	Conserved hypothetical protein Shewana3_2357 [Shewanella sp. ANA-3]	Conserved hypothetical protein	Conserved hypothetical protein Shewana3_2357	Glimmer 3	-	-	-
23	PBPRA0684a	1	756979..757284	101.667	+	gaggttaaaaatg	0.94	Conserved hypothetical protein swp_1089 [Shewanella piezotolerans WP3]	Conserved hypothetical protein	Conserved hypothetical protein swp_1089	Glimmer 3 (modified)	-	-	-
103	PBPRB1447c	2	1600877..1601230	117.667	-	gaagttgaatttatg	0.86	Conserved hypothetical protein t1393 [Salmonella enterica subsp. enterica serovar Typhi str. Ty2]	Conserved hypothetical protein	Conserved hypothetical protein t1393	Glimmer 3 (modified)	-	-	-
26	PBPRB0417a	2	485019..485198	59.6667	-	gaggatcatgacatg	0.98	Conserved hypothetical protein VCD_000776 [Vibrio cholerae MJ-1236]	Conserved hypothetical protein	Conserved hypothetical protein VCD_000776	Glimmer 3	-	-	-
84	PBPRA2175a	1	2501505..2501708	67.6667	+	aaggagtattaaatg	1.01	Conserved hypothetical protein VCD_002836 [Vibrio cholerae MJ-1236]	Hypothetical protein	Conserved hypothetical protein VCD_002836	Glimmer 3	-	-	-
24	PBPRA0778a	1	860966..861193	75.6667	+	agggaaggttatg	0.97	Conserved hypothetical protein VFMJ11_0649 [Vibrio fischeri MJ11]	Hypothetical protein	Conserved hypothetical protein VFMJ11_0649	-	-	-	-
58	PBPRA1609a	1	1842528..1842671	47.6667	-	gaggaatcagatatg	0.99	Conserved hypothetical protein VFMJ11_1559 [Vibrio fischeri MJ11]	Conserved hypothetical protein	Conserved hypothetical protein VFMJ11_1559	Glimmer 3	-	-	-
44	PBPRB0632a	2	754965..755105	46.6667	-	aaggaaagcaacatg	1	Conserved hypothetical protein VFMJ11_1559 [Vibrio fischeri MJ11]	Conserved hypothetical protein	Conserved hypothetical protein VFMJ11_1559	Glimmer 3	-	-	-
24	PBPRB0402a	2	459451..459834	127.667	-	taggatcacccatg	0.96	Conserved hypothetical protein VIBHAR_00162 [Vibrio harveyi ATCC BAA-1116]	Conserved hypothetical protein	Conserved hypothetical protein VIBHAR_00162	Genemark HMM4	-	-	-
148	PBPRB1921a	2	2115491..2116135	214.667	-	agggatataacatg	0.96	Conserved hypothetical protein VIBHAR_00396 [Vibrio harveyi ATCC BAA-1116]	Hypothetical protein	Conserved hypothetical protein VIBHAR_00396	Glimmer 3	-	-	-
16	PBPRA0492a	1	520762..520965	67.6667	+	gaggagagaggcaatg	1	Conserved hypothetical protein VIBHAR_03629 [Vibrio harveyi ATCC BAA-1116]	Conserved hypothetical protein	Conserved hypothetical protein VIBHAR_03629	Glimmer 3	-	-	-
18	PBPRA0559a	1	607267..607449	60.6667	-	gaggtgctttatg	0.96	Conserved hypothetical protein VS_0503 [Vibrio splendidus LGP32]	Conserved hypothetical protein	Conserved hypothetical protein VS_0503	Glimmer 3	-	-	-
95	PBPRA2320a	1	2672277..2672450	57.6667	+	-	-	Conserved hypothetical protein VS_II1257 [Vibrio splendidus LGP32]	Hypothetical protein	Conserved hypothetical protein VS_II1257	Glimmer 3	-	-	-
1	PBPRB0017a	2	25904..26062	52.6667	+	caagtgagtacattatg	0.86	Conserved hypothetical protein VSAL_I1405 [Aliivibrio salmonicida LFI1238]	Hypothetical protein	Conserved hypothetical protein VSAL_I1405	Glimmer 3	-	-	-
49	PBPRA1287a	1	1460201..1460416	71.6667	+	gaggaatcaaaaaatg	0.99	Conserved hypothetical protein VV1415 [Vibrio vulnificus YJ016]	Hypothetical protein	Conserved hypothetical protein VV1415	Glimmer 3	-	-	-
39	PBPRB0556b	2	647884..648039	51.6667	+	taggagagcaacatg	0.98	hypothetical protein PBPR_B2029 [Photobacterium profundum SS9]	Hypothetical protein	Hypothetical protein PBPR_B2029	Glimmer 3	-	-	-
77	PBPRA2099a	1	2417477..2417647	56.6667	+	aaggaaactcatcatg	1	hypothetical protein PBPR_B2031 [Photobacterium profundum SS9]	Hypothetical protein (conserved in 3TCK)	hypothetical protein PBPR_B2031	Glimmer 3	-	-	-
41	PBPRB0564a	2	657293..657484	63.6667	+	aaggtatagaagatg	0.97	hypothetical protein PBPR_B2034 [Photobacterium profundum SS9]	Hypothetical protein	Hypothetical protein PBPR_B2034	Glimmer 3	-	-	-
22	PBPRA0681a	1	753898..754095	65.6667	+	-	-	hypothetical protein PBPRA0680 [Photobacterium profundum SS9]	Hypothetical protein	hypothetical protein PBPRA0680	-	-	-	-
38	PBPRA1255	1	1421443..1421652	69.6667	-	aaagagcaaaccaaagtg	0.93	hypothetical protein PBPRA1986 [Photobacterium profundum SS9]	hypothetical protein	Hypothetical protein	Glimmer3	-	-	-
31	PBPRB0430a	2	504271..504378	35.6667	-	atggtaacagct	0.92	hypothetical protein PBPRA2205 [Photobacterium profundum SS9]	Hypothetical protein	Hypothetical protein PBPRA2205	-	-	-	-
99	PBPRA2368a	1	2732021..2732371	116.667	-	gtagatcattcgttaattgactcgctaccaatg	0.86	hypothetical protein PBPRA2528 [Photobacterium profundum SS9]	Conserved hypothetical protein	Conserved hypothetical protein	Genemark HMM4	-	-	-
14	PBPRA0469a	1	494292..494372	26.6667	+	gaagtagatacgctg	0.89	hypothetical protein PBPRB0081 [Photobacterium profundum SS9]	Conserved hypothetical protein	Conserved hypothetical protein	-	-	-	-
42	PBPRA1215a	1	1366958..1367116	52.6667	+	aaggaaaatgtgtg	1	hypothetical protein PBPRB0081 [Photobacterium profundum SS9]	Conserved hypothetical protein	Conserved hypothetical protein	Glimmer 3	-	-	-
98	PBPRA2367a	1	2731085..2731309	74.6667	+	tgagaaaatg	0.86	hypothetical protein PBPRB0081 [Photobacterium profundum SS9]	Hypothetical protein (repeated on chr2)	Hypothetical protein PBPRB0081	-	-	-	-
22	PBPRB0343a	2	392423..392614	63.6667	+	ctggagataggcacatg	0.92	hypothetical protein PBPRB0087 [Photobacterium profundum SS9]	Hypothetical protein	hypothetical protein PBPRB0087	Glimmer 3	-	-	-
97	PBPRA2325c	1	2678335..2678451	38.6667	-	-	-	hypothetical protein PBPRB0947 [Photobacterium profundum SS9]	Conserved hypothetical protein	Conserved hypothetical protein	Glimmer 3	-	-	-
82	PBPRB1238a	2	1388692..1388781	29.6667	+	caagaactgaatatg	0.87	hypothetical protein PBPRB1194 [Photobacterium profundum SS9]	Hypothetical protein	Hypothetical protein PBPRB1194	Glimmer 2	-	-	-
156	PBPRB1990u	2	2189099..2189329	76.6667	-	gtagaactggcgttcactg	0.87	hypothetical protein PBPRB1990 [Photobacterium profundum SS9]	Conserved hypothetical protein	Conserved hypothetical protein	-	-	-	-
89	PBPRB1318a	2	1461091..1461255	54.6667	+	-	-		Conserved hypothetical protein	Conserved hypothetical protein	Genemark HMM4	-	-	-
123	PBPRB1554a	2	1706419..1706667	82.6667	-	atggaatgcagtttgtcatg	0.95		Conserved hypothetical protein	Conserved hypothetical protein	Genemark HMM4 (modified)	-	-	-
67	PBPRA1886a	1	2172081..2172245	54.6667	-	gaggtagaaaggtatg	0.96		Conserved hypothetical protein	Conserved hypothetical protein	Glimmer 3	-	-	-
71	PBPRA2036a	1	2353208..2353411	67.6667	+	gtagagttatg	0.89		Conserved hypothetical protein	Conserved hypothetical protein	Glimmer 3	-	-	-
110	PBPRA2456b	1	2845141..2845287	48.6667	+	gaggtcgttatg	0.92		Conserved hypothetical protein	Conserved hypothetical protein	Glimmer 3	-	-	-
111	PBPRA2457b	1	2845141..2845287	48.6667	+	gaggtcgttatg	0.92		Conserved hypothetical protein	Conserved hypothetical protein	Glimmer 3	-	-	-
16	PBPRB0210a	2	236331..236522	63.6667	+	gaggaatgaaaaatg	1		Conserved hypothetical protein	Conserved hypothetical protein	Glimmer 3	-	-	-
47	PBPRB0672a	2	796285..796587	100.667	+	ggggagtatg	0.97		Conserved hypothetical protein	Conserved hypothetical protein	Glimmer 3	-	-	-
59	PBPRB0833a	2	966616..966909	97.6667	+	aaggaaataacaatg	1		Conserved hypothetical protein	Conserved hypothetical protein	Glimmer 3	-	-	-
66	PBPRB0945a	2	1083296..1083427	43.6667	-	agggtgtgggatg	0.95		Conserved hypothetical protein	Conserved hypothetical protein	Glimmer 3	-	-	-
68	PBPRB0971	2	1106334..1106555	73.6667	-	aaggatagtacttatg	0.99		Conserved hypothetical protein	Conserved hypothetical protein	Glimmer 3	-	-	-
79	PBPRB1193a	2	1343599..1344147	182.667	-	ggagaatatatg	0.88		Conserved hypothetical protein	Conserved hypothetical protein	Glimmer 3	-	-	-
85	PBPRB1261b	2	1405893..1406066	57.6667	+	gtagagtattaatg	0.89		Conserved hypothetical protein	Conserved hypothetical protein	Glimmer 3	-	-	-
105	PBPRB1447e	2	1601417..1601623	68.6667	-	gaggtgttatttatg	0.96		Conserved hypothetical protein	Conserved hypothetical protein	Glimmer 3	-	-	-
114	PBPRB1481a	2	1638472..1638633	53.6667	+	caggaaataacatg	0.96		Conserved hypothetical protein	Conserved hypothetical protein	Glimmer 3	-	-	-
136	PBPRB1807b	2	1973664..1973801	45.6667	+	-	-		Conserved hypothetical protein	Conserved hypothetical protein	Glimmer 3	-	-	-
139	PBPRB1851a	2	2031721..2031903	60.6667	-	atggtgagtagcaaatg	0.92		Conserved hypothetical protein	Conserved hypothetical protein	Glimmer 3	-	-	-
152	PBPRB1950b	2	2148252..2148431	59.6667	+	aaggtgtttttttgatg	0.97		Conserved hypothetical protein	Conserved hypothetical protein	Glimmer 3	-	-	-
153	PBPRB1976a	2	2172844..2173695	283.667	-	acaggttttaattatggccaatacatg	0.92		Conserved hypothetical protein	Conserved hypothetical protein	Glimmer 3	-	-	-
123	PBPRA2822a	1	3271200..3271640	146.667	+	aaggtaacatttatg	0.97		Conserved hypothetical protein	Conserved hypothetical protein	Glimmer3	-	-	-
132	PBPRA3523a	1	3983442..3983612	56.6667	-	-	-		Conserved hypothetical protein	Conserved hypothetical protein	Glimmer3	-	-	-
135	PBPRA3586a	1	4054114..4054299	61.6667	+	ttggtgaatcatg	0.89		Conserved hypothetical protein	Conserved hypothetical protein	Glimmer3	-	-	-
112	PBPRA2472a	1	2864863..2865006	47.6667	+	aaggagtagtgaatatg	1.01		Conserved hypothetical protein (similar only to 3TCK)	Conserved hypothetical protein (similar only to 3TCK)	Genemark HMM4	-	-	-
4	PBPRA0179a	1	183675..183884	69.6667	-	-	-		Hypothetical protein	Hypothetical protein	-	-	-	-
19	PBPRA0559b	1	607882..608010	42.6667	+	-	-		Hypothetical protein	Hypothetical protein	-	-	-	-
41	PBPRA1155a	1	1295832..1296041	69.6667	-	-	-		Hypothetical protein	Hypothetical protein	-	-	-	-
48	PBPRA1264a	1	1432387..1432551	54.6667	+	-	-		Hypothetical protein	Hypothetical protein	-	-	-	-
92	PBPRA2249f	1	2591062..2591204	47.3333	-	-	-		Hypothetical protein	Hypothetical protein	-	-	-	-
109	PBPRA2456a	1	2845014..2845121	35.6667	+	-	-		Hypothetical protein	Hypothetical protein	-	-	-	-
30	PBPRB0426a	2	497834..498064	76.6667	-	-	-		Hypothetical protein	Hypothetical protein	-	-	-	-
38	PBPRB0556a	2	647723..647887	54.6667	+	-	-		Hypothetical protein	Hypothetical protein	-	-	-	-
97	PBPRB1434b	2	1590531..1590650	39.6667	+	-	-		Hypothetical protein	Hypothetical protein	-	-	-	-
102	PBPRB1447b	2	1600711..1600860	49.6667	+	-	-		Hypothetical protein	Hypothetical protein	-	-	-	-
107	PBPRA2425b	1	2807964..2808098	44.6667	+	aaagatcacatttttg	0.91		Hypothetical protein	Hypothetical protein	-	-	-	-
113	PBPRA2477a	1	2871684..2871854	56.6667	+	aaagttgcatg	0.88		Hypothetical protein	Hypothetical protein	-	-	-	-
11	PBPRA0424a	1	437154..437303	49.6667	+	aaggatagtgtttg	0.99		Hypothetical protein	Hypothetical protein	-	-	-	-
40	PBPRA1135a	1	1259586..1259732	48.6667	-	aaggatagtgtttg	0.99		Hypothetical protein	Hypothetical protein	-	-	-	-
53	PBPRA1401a	1	1576363..1576500	45.6667	+	aaggatagtgtttg	0.99		Hypothetical protein	Hypothetical protein	-	-	-	-
6	PBPRB0061a	2	77901..78004	34.3333	-	aaggttgttattg	0.96		Hypothetical protein	Hypothetical protein	-	-	-	-
130	PBPRB1659a	2	1805560..1805724	54.6667	+	agagtgacttcggactcaaagcgcttgccgtgtc	0.88		Hypothetical protein	Hypothetical protein	-	-	-	-
67	PBPRB0956a	2	1091080..1091193	37.6667	-	agggaaaacatg	0.98		Hypothetical protein	Hypothetical protein	-	-	-	-
45	PBPRB0633a	2	755920..756018	32.6667	-	agggaagccctg	0.97		Hypothetical protein	Hypothetical protein	-	-	-	-
29	PBPRA0880a	1	972253..972450	65.6667	-	agggagactgatggacta	0.99		Hypothetical protein	Hypothetical protein	-	-	-	-
158	PBPRB2013a	2	2220742..2220903	53.6667	+	agggagcatacttcactg	0.98		Hypothetical protein	Hypothetical protein	-	-	-	-
50	PBPRB0754a	2	881996..882091	31.6667	-	agggattggcgttctagcacgatg	0.96		Hypothetical protein	Hypothetical protein	-	-	-	-
3	PBPRB0017c	2	26324..26473	49.6667	+	agggtgcacactg	0.95		Hypothetical protein	Hypothetical protein	-	-	-	-
52	PBPRB0779a	2	911690..911764	24.6667	+	agggttataccta	0.93		Hypothetical protein	Hypothetical protein	-	-	-	-
122	PBPRA2733a	1	3168641..3168847	68.6667	-	atagtgcaatcgggcaatg	0.87		Hypothetical protein	Hypothetical protein	-	-	-	-
113	PBPRB1471a	2	1627457..1627633	58.6667	+	atggagtgggatggttcattacatta	0.97		Hypothetical protein	Hypothetical protein	-	-	-	-
116	PBPRB1501a	2	1654423..1654617	64.6667	-	caaagatctatttg	0.91		Hypothetical protein	Hypothetical protein	-	-	-	-
131	PBPRA3500a	1	3957357..3957572	71.6667	+	ctggttagacaataatccgtttg	0.87		Hypothetical protein	Hypothetical protein	-	-	-	-
75	PBPRA2063a	1	2377828..2378056	76	+	gaagaaatcaatgtctgttg	0.91		Hypothetical protein	Hypothetical protein	-	-	-	-
127	PBPRA3080a	1	3519416..3519637	73.6667	+	gaagaagaaatg	0.91		Hypothetical protein	Hypothetical protein	-	-	-	-
20	PBPRA0570a	1	622314..622472	52.6667	+	gaagagtggttctcttttg	0.93		Hypothetical protein	Hypothetical protein	-	-	-	-
87	PBPRB1296a	2	1440089..1440241	50.6667	+	gaagatatccttaatccacttg	0.9		Hypothetical protein	Hypothetical protein	-	-	-	-
132	PBPRB1754a	2	1917137..1917325	62.6667	-	gaagttacgaaataacccttcaacatcttg	0.87		Hypothetical protein	Hypothetical protein	-	-	-	-
106	PBPRA2425a	1	2807765..2807917	50.6667	+	gaagtttagatctttatg	0.87		Hypothetical protein	Hypothetical protein	-	-	-	-
101	PBPRB1447a	2	1600423..1600566	47.6667	+	gaggttatcta	0.94		Hypothetical protein	Hypothetical protein	-	-	-	-
25	PBPRA0833a	1	921750..921863	37.6667	+	gtggtgttccctttg	0.91		Hypothetical protein	Hypothetical protein	-	-	-	-
35	PBPRA1035b	1	1153090..1153194	34.6667	-	taagtatctgatcattcttg	0.87		Hypothetical protein	Hypothetical protein	-	-	-	-
36	PBPRA1051a	1	1170898..1171002	34.6667	+	taagtatctgatcattcttg	0.87		Hypothetical protein	Hypothetical protein	-	-	-	-
72	PBPRA2040a	1	2356936..2357028	30.6667	-	taagtggcatttgtagtctcaatg	0.87		Hypothetical protein	Hypothetical protein	-	-	-	-
144	PBPRB1889a	2	2073861..2073953	30.6667	-	tgggtgaatttgttcccatttttttctg	0.91		Hypothetical protein	Hypothetical protein	-	-	-	-
129	PBPRB1636a	2	1782365..1782490	41.6667	+	ttggacgattgaaatacatattta	0.89		Hypothetical protein	Hypothetical protein	-	-	-	-
34	PBPRA1035a	1	1152896..1153048	50.6667	-	ttggtattatcctgcttcgctttg	0.89		Hypothetical protein	Hypothetical protein	-	-	-	-
64	PBPRB0926a	2	1068275..1068485	70	+	ttggtggtaatg	0.89		Hypothetical protein	Hypothetical protein	-	-	-	-
43	PBPRA1237a	1	1401304..1401393	29.6667	-	aaggtggttatatg	0.97		Hypothetical protein	Hypothetical protein	Genemark HMM4	-	-	-
15	PBPRB0187c	2	208804..209217	137.667	-	aaggagagtatattaatg	1.01		Hypothetical protein	Hypothetical protein	Genemark HMM4	-	-	-
55	PBPRB0826a	2	957871..957975	34.6667	+	aaggtgttttatg	0.98		Hypothetical protein	Hypothetical protein	Genemark HMM4	-	-	-
76	PBPRB1105a	2	1251939..1252049	36.6667	+	ggagaattactgtg	0.88		Hypothetical protein	Hypothetical protein	Genemark HMM4	-	-	-
100	PBPRB1440a	2	1595735..1595947	70.6667	-	ggggagggtaaaaaatg	0.97		Hypothetical protein	Hypothetical protein	Genemark HMM4	-	-	-
106	PBPRB1447f	2	1601752..1601832	26.6667	-	aaggagtcttagaatg	1.01		Hypothetical protein	Hypothetical protein	Genemark HMM4	-	-	-
122	PBPRB1552a	2	1704888..1705016	42.6667	-	-	-		Hypothetical protein	Hypothetical protein	Genemark HMM4	-	-	-
126	PBPRB1631a	2	1777969..1778064	31.6667	+	caggaaaaggtg	0.95		Hypothetical protein	Hypothetical protein	Genemark HMM4	-	-	-
13	PBPRA0439b	1	453975..454064	29.6667	+	aaggtatacaatg	0.99		Hypothetical protein	Hypothetical protein	Glimmer 2	-	-	-
133	PBPRA3526a	1	3988431..3988523	30.6667	+	ctggatatagttatg	0.91		Hypothetical protein	Hypothetical protein	Glimmer 2	-	-	-
21	PBPRB0332a	2	382262..382367	35	+	caagatatagcggtg	0.87		Hypothetical protein	Hypothetical protein	Glimmer 2	-	-	-
2	PBPRB0017b	2	26154..26228	24.6667	+	atggtattaaatgtcacattcttg	0.92		Hypothetical protein	Hypothetical protein	Glimmer 2 (modified)	-	-	-
6	PBPRA0243a	1	249028..249243	71.6667	-	gtggtataaacatg	0.91		Hypothetical protein	Hypothetical protein	Glimmer 3	-	-	-
12	PBPRA0439a	1	453672..453785	37.6667	-	ttggtgcgagttg	0.89		Hypothetical protein	Hypothetical protein	Glimmer 3	-	-	-
27	PBPRA0868b	1	959222..959416	64.6667	+	agggtatatg	0.95		Hypothetical protein	Hypothetical protein	Glimmer 3	-	-	-
33	PBPRA0960a	1	1060744..1060863	39.6667	+	-	-		Hypothetical protein	Hypothetical protein	Glimmer 3	-	-	-
37	PBPRA1129a	1	1252718..1252834	38.6667	-	-	-		Hypothetical protein	Hypothetical protein	Glimmer 3	-	-	-
39	PBPRA1130a	1	1253205..1253372	55.6667	+	ggagagttatatg	0.89		Hypothetical protein	Hypothetical protein	Glimmer 3	-	-	-
44	PBPRA1242a	1	1405734..1405856	40.6667	-	aaagtcagcaatg	0.87		Hypothetical protein	Hypothetical protein	Glimmer 3	-	-	-
47	PBPRA1243a	1	1408616..1408780	54.6667	-	atagagccattacacatg	0.9		Hypothetical protein	Hypothetical protein	Glimmer 3	-	-	-
50	PBPRA1300a	1	1474962..1475114	50.6667	+	taagaggctgatactatg	0.91		Hypothetical protein	Hypothetical protein	Glimmer 3	-	-	-
56	PBPRA1523b	1	1725459..1725593	44.6667	+	taggaacgtaaaatg	0.97		Hypothetical protein	Hypothetical protein	Glimmer 3	-	-	-
57	PBPRA1603a	1	1835951..1836124	57.6667	+	aaggtggtttaatg	0.98		Hypothetical protein	Hypothetical protein	Glimmer 3	-	-	-
59	PBPRA1653a	1	1881870..1882019	49.6667	-	gaagattaatg	0.9		Hypothetical protein	Hypothetical protein	Glimmer 3	-	-	-
82	PBPRA2161b	1	2487164..2487304	46.6667	-	aaggaatcgttg	1		Hypothetical protein	Hypothetical protein	Glimmer 3	-	-	-
86	PBPRA2181c	1	2510256..2510378	40.6667	-	atggtgcagcagaagcacagaaacttgatatg	0.92		Hypothetical protein	Hypothetical protein	Glimmer 3	-	-	-
104	PBPRA2398a	1	2770588..2771397	269.667	-	tgggtgtgttgttcagttatg	0.91		Hypothetical protein	Hypothetical protein	Glimmer 3	-	-	-
116	PBPRA2616a	1	3030096..3030212	38.6667	-	ctggataagtaaatg	0.91		Hypothetical protein	Hypothetical protein	Glimmer 3	-	-	-
121	PBPRA2700a	1	3131278..3131922	214.667	-	ggggaaattccttaatatg	0.97		Hypothetical protein	Hypothetical protein	Glimmer 3	-	-	-
9	PBPRB0078b	2	100901..101050	49.6667	+	aaggattttacgtg	0.99		Hypothetical protein	Hypothetical protein	Glimmer 3	-	-	-
10	PBPRB0082a	2	106455..106586	43.6667	+	caggtaccttatg	0.94		Hypothetical protein	Hypothetical protein	Glimmer 3	-	-	-
11	PBPRB0089b	2	112952..113068	38.6667	+	taggaagaggtaagcagccaaattgttatg	0.98		Hypothetical protein	Hypothetical protein	Glimmer 3	-	-	-
12	PBPRB0093a	2	115327..115590	87.6667	+	aaggacggtataaatg	0.97		Hypothetical protein	Hypothetical protein	Glimmer 3	-	-	-
17	PBPRB0275a	2	316778..316963	61.6667	-	-	-		Hypothetical protein	Hypothetical protein	Glimmer 3	-	-	-
27	PBPRB0419a	2	486547..486732	61.6667	+	ggggtaagtaaaaatg	0.93		Hypothetical protein	Hypothetical protein	Glimmer 3	-	-	-
28	PBPRB0419b	2	487073..487243	56.6667	+	gaggtaacttg	0.96		Hypothetical protein	Hypothetical protein	Glimmer 3	-	-	-
33	PBPRB0446a	2	519965..520147	60.6667	+	-	-		Hypothetical protein	Hypothetical protein	Glimmer 3	-	-	-
35	PBPRB0502a	2	584682..584846	54.6667	-	aaggagatattcaatg	1.01		Hypothetical protein	Hypothetical protein	Glimmer 3	-	-	-
48	PBPRB0677a	2	801343..801471	42.6667	+	-	-		Hypothetical protein	Hypothetical protein	Glimmer 3	-	-	-
73	PBPRB1067a	2	1210773..1210904	43.6667	-	aaggtcatatcgtg	0.94		Hypothetical protein	Hypothetical protein	Glimmer 3	-	-	-
88	PBPRB1302a	2	1444368..1444508	46.6667	-	taggtttttagttggttg	0.93		Hypothetical protein	Hypothetical protein	Glimmer 3	-	-	-
90	PBPRB1324a	2	1470989..1471156	55.6667	-	ttggagagcaattatg	0.93		Hypothetical protein	Hypothetical protein	Glimmer 3	-	-	-
98	PBPRB1434c	2	1590651..1590869	72.6667	-	aaggaaccaagaatatg	1		Hypothetical protein	Hypothetical protein	Glimmer 3	-	-	-
99	PBPRB1436a	2	1591743..1591892	49.6667	-	-	-		Hypothetical protein	Hypothetical protein	Glimmer 3	-	-	-
107	PBPRB1447g	2	1602087..1602326	79.6667	-	taggatttacatg	0.96		Hypothetical protein	Hypothetical protein	Glimmer 3	-	-	-
108	PBPRB1447h	2	1602363..1602482	39.6667	-	aaggttattttg	0.96		Hypothetical protein	Hypothetical protein	Glimmer 3	-	-	-
109	PBPRB1447i	2	1602510..1603007	165.667	-	-	-		Hypothetical protein	Hypothetical protein	Glimmer 3	-	-	-
110	PBPRB1447j	2	1603004..1603153	49.6667	-	gaggattcaaattatg	0.97		Hypothetical protein	Hypothetical protein	Glimmer 3	-	-	-
111	PBPRB1452a	2	1606256..1606408	50.6667	+	-	-		Hypothetical protein	Hypothetical protein	Glimmer 3	-	-	-
127	PBPRB1631b	2	1778372..1778488	38.6667	+	-	-		Hypothetical protein	Hypothetical protein	Glimmer 3	-	-	-
133	PBPRB1794a	2	1961224..1961433	69.6667	-	gaggatgtgagtgatg	0.98		Hypothetical protein	Hypothetical protein	Glimmer 3	-	-	-
134	PBPRB1804a	2	1970482..1970655	57.6667	+	taggtatggaatg	0.95		Hypothetical protein	Hypothetical protein	Glimmer 3	-	-	-
135	PBPRB1805a	2	1971106..1971231	41.6667	-	gaggtagcttg	0.96		Hypothetical protein	Hypothetical protein	Glimmer 3	-	-	-
138	PBPRB1841a	2	2017998..2018111	37.6667	+	-	-		Hypothetical protein	Hypothetical protein	Glimmer 3	-	-	-
145	PBPRB1894a	2	2082277..2082435	52.6667	+	aaggtgaaaaatg	0.97		Hypothetical protein	Hypothetical protein	Glimmer 3	-	-	-
150	PBPRB1935a	2	2127674..2127793	39.6667	-	taaagactagttctatagatg	0.9		Hypothetical protein	Hypothetical protein	Glimmer 3	-	-	-
154	PBPRB1984a	2	2180263..2180427	54.6667	-	gtggaagcgtgatcatg	0.95		Hypothetical protein	Hypothetical protein	Glimmer 3	-	-	-
155	PBPRB1985a	2	2181510..2181701	63.6667	-	-	-		Hypothetical protein	Hypothetical protein	Glimmer 3	-	-	-
151	PBPRB1950a	2	2148131..2148184	17.6667	+	aaggtggtagcgtaatg	0.97		Hypothetical protein	Hypothetical protein	Glimmer 3 (modified)	-	-	-
140	PBPRB1858a	2	2037780..2037911	43.6667	-	-	-		Hypothetical protein (conserved in 3TCK)	Hypothetical protein (conserved in 3TCK)	-	-	-	-
94	PBPRA2310b	1	2660256..2660351	31.6667	+	aaggagagattatg	1.02		Hypothetical protein (conserved in 3TCK)	Hypothetical protein (conserved in 3TCK)	Genemark HMM4	-	-	-
51	PBPRB0756a	2	884282..884455	57.6667	+	gaggtagagatattg	0.96		Hypothetical protein (conserved in 3TCK)	Hypothetical protein (conserved in 3TCK)	Genemark HMM4	-	-	-
29	PBPRB0420a	2	488705..488797	30.6667	+	atagtattcatg	0.86		Hypothetical protein (conserved in 3TCK)	Hypothetical protein (conserved in 3TCK)	Glimmer 2	-	-	-
68	PBPRA1886b	1	2172653..2172766	37.6667	+	ggggtatctatg	0.93		Hypothetical protein (conserved in 3TCK)	Hypothetical protein (conserved in 3TCK)	Glimmer 3	-	-	-
74	PBPRA2046a	1	2362753..2362935	60.6667	+	aaggagacaaaaatg	1.01		Hypothetical protein (conserved in 3TCK)	Hypothetical protein (conserved in 3TCK)	Glimmer 3	-	-	-
32	PBPRB0440a	2	512354..512485	43.6667	-	aaggaagaagattatg	0.99		Hypothetical protein (conserved in 3TCK)	Hypothetical protein (conserved in 3TCK)	Glimmer 3	-	-	-
53	PBPRB0785a	2	916875..916988	37.6667	+	aaggtgatgaagtatg	0.97		Hypothetical protein (conserved in 3TCK)	Hypothetical protein (conserved in 3TCK)	Glimmer 3	-	-	-
93	PBPRB1367a	2	1523302..1523475	57.6667	+	caggagaaatatgatg	0.97		Hypothetical protein (conserved in 3TCK)	Hypothetical protein (conserved in 3TCK)	Glimmer 3	-	-	-
121	PBPRB1551a	2	1702529..1702672	47.6667	+	atagaagcattaagtttttg	0.88		Hypothetical protein (conserved in 3TCK)	Hypothetical protein (conserved in 3TCK)	Glimmer 3	-	-	-
141	PBPRB1863a	2	2044097..2044255	52.6667	+	aaggaacagtatatg	1		Hypothetical protein (conserved in 3TCK)	Hypothetical protein (conserved in 3TCK)	Glimmer 3	-	-	-
159	PBPRB2014a	2	2221945..2222112	55.6667	+	ttgggaataatatg	0.93		Hypothetical protein (conserved in 3TCK)	Hypothetical protein (conserved in 3TCK)	Glimmer 3	-	-	-
75	PBPRB1077a	2	1224121..1224312	63.6667	-	ttggtattagcgccaaatg	0.89		Hypotetical ABC type periplasmic iron siderophore/cobalamin binding protein	High similarity with part of ABC type periplasmic iron siderophore/cobalamin binding protein	Glimmer 3	-	-	-
95	PBPRB1395a	2	1552673..1552837	54.6667	-	taagagtatg	0.91	Conserved hypothetical protein, putative phage gene [Aliivibrio salmonicida LFI1238]	Conserved hypothetical protein	Conserved hypothetical protein, putative phage gene	Glimmer 3	-	-	-
117	PBPRB1521a	2	1671689..1671868	59.6667	-	ctagaattatg	0.85	Cro/CI family transcriptional regulator [Tolumonas auensis DSM 9187]	Hypothetical protein	Cro/CI family transcriptional regulator	Genemark HMM4	-	-	-
23	PBPRB0393a	2	448961..449362	133.667	-	aaagaaaggatg	0.92	heat domain-containing protein [Flavobacterium johnsoniae UW101]	Conserved hypothetical protein	Heat domain-containing protein	Glimmer 3 (modified)	-	-	-
54	PBPRB0814a	2	945964..946086	40.6667	-	ggggatcacgaagttg	0.95		Hypothetical protein (Putative amino acid racemase)	Hypothetical protein (Putative amino acid racemase)	Glimmer 3	-	-	-
54	PBPRA1416a	1	1592144..1592248	34.6667	-	gtggtaactgtgagcgagagatg	0.91		Hypothetical protein (similar to part of PBPRA1418)	Hypothetical protein (similar to part of PBPRA1418)	Genemark HMM4	-	-	-
94	PBPRB1370a	2	1525757..1526446	229.667	+	atagacgtaaagcgattaagctg	0.86	4Fe-4S ferredoxin iron-sulfur binding domain-containing protein [Shewanella loihica PV-4]	Hypotetical 4Fe-4S ferredoxin iron-sulfur binding domain-containing protein	4Fe-4S ferredoxin iron-sulfur binding domain-containing protein	Glimmer 3 (modified)	COG0437	[C]	Fe-S-cluster-containing hydrogenase components 1
81	PBPRB1193b	2	1344212..1344853	213.667	-	gtagagcccaatg	0.89		Hypothetical protein	Hypothetical protein	Glimmer 3	COG3436	[L]	Transposase
37	PBPRB0531a	2	617733..617996	87.6667	-	gtagatacctatggctggtattg	0.86	hypothetical protein PBPRB1755 [Photobacterium profundum SS9]	Hypothetical protein	Hypothetical protein PBPRB1755	Glimmer 3	COG3436	[L]	Transposase
60	PBPRB0886a	2	1024788..1024973	61.6667	+	gaggtcggaaattatg	0.93	Conserved hypothetical protein VCD_000557 [Vibrio cholerae MJ-1236]	Hypothetical protein	Conserved hypothetical protein VCD_000557	Glimmer 3	COG0714	[R]	MoxR-like ATPases
61	PBPRB0908a	2	1049642..1049830	62.6667	+	aaagatagcatg	0.91	Conserved hypothetical protein PAU_01842 [Photorhabdus asymbiotica]	Conserved hypothetical protein	Conserved hypothetical protein PAU_01842	Glimmer 3	COG3140	[S]	Uncharacterized BCR
120	PBPRA2689	1	3120457..3120744	95.6667	+	agggaactaggatg	0.97		Hypothetical protein (similar to PBPRA2660)	Hypothetical protein (similar to PBPRA2660)	Glimmer 3	COG3210	M	Putative hemagglutinin/hemolysin
77	PBPRB1138a	2	1285637..1285843	68.6667	+	aaggattcttg	0.99	LysR family transcriptional regulator [Shewanella woodyi ATCC 51908]	Hypothetical protein	LysR family transcriptional regulator	Glimmer 3	-	-	-
8	PBPRB0062c	2	79853..80227	124.667	-	aaagaacgggcttttacgtccaatcctatg	0.93	metal-dependent hydrolase [Mycobacterium ulcerans Agy99]	Conserved hypothetical protein	Metal-dependent hydrolase	Glimmer 3	COG1574	[R]	Predicted metal-dependent hydrolase with the TIM-barrel fold
69	PBPRB1014a	2	1156647..1156763	38.6667	-	-	-	methylated-DNA--protein-cysteine methyltransferase [Methanosarcina acetivorans C2A]	Hypothetical protein	Methylated-DNA--protein-cysteine methyltransferase	Glimmer 3	COG0350	[L]	Methylated DNA-protein cysteine methyltransferase
10	PBPRA0398a	1	401190..401663	157.667	+	ggggtggctgtcatg	0.92	protein YjjB [Vibrio fischeri MJ11]	Conserved hypothetical protein	Protein YjjB	Glimmer 3	COG3610	S	Uncharacterized BCR
136	PBPRA3593a	1	4062332..4062580	82.6667	+	ctggagaatacctaatg	0.92	acetolactate synthase 2 regulatory subunit [Vibrio cholerae O395]	Hypothetical protein	Putative acetolactate synthase 2 regulatory subunit	Glimmer3	COG0440	E	Acetolactate synthase, small subunit
108	PBPRA2453	1	2838289..2838717	142.667	+	aaggaatcaagtgtg	1	ADP-ribose pyrophosphatase [Aeromonas salmonicida subsp. salmonicida A449]	Hypothetical protein	Putative ADP-ribose pyrophosphatase	Glimmer 3	COG1051	F	ADP-ribose pyrophosphatase
147	PBPRB1916a	2	2110170..2110538	122.667	-	aaggtgaatatcatg	0.97	agmatine deiminase [Enterococcus faecalis V583]	Conserved hypothetical protein	Putative agmatine deiminase		COG2957	[E]	Peptidylarginine deiminase and related enzymes
131	PBPRB1745a	2	1899828..1900127	99.6667	-	ttggtcctgtaatg	0.85	betaine aldehyde dehydrogenase [Vibrio harveyi ATCC BAA-1116]	Hypothetical protein	Putative betaine aldehyde dehydrogenase	Glimmer 3	COG1012	[C]	NAD-dependent aldehyde dehydrogenases
3	PBPRA0153a	1	154917..155585	222.667	+	gaggaataacgtgtg	0.99	cell division ATP-binding protein FtsE [Vibrio cholerae M66-2]	Hypothetical protein	Putative cell division ATP-binding protein FtsE	Glimmer 3	COG2884	D	Predicted ATPase involved in cell division
134	PBPRA3544a	1	4010416..4011255	279.667	+	agagaccaattcatg	0.87	external DNA catabolism protein [Vibrio vulnificus CMCP6]	Conserved hypothetical protein	Putative external DNA catabolism protein	Glimmer3	COG2961	R	Protein involved in catabolism of external DNA
114	PBPRA2493a	1	2889593..2889799	68.6667	+	agggaaagaaaatg	0.971075	Flp/Fap pilin component [Shewanella woodyi ATCC 51908]	Conserved hypothetical protein (similar to P3TCK_02536)	Putative Flp/Fap pilin component	Glimmer2	COG3847	N	Pilin
142	PBPRB1881	2	2065387..2066811	474.667	+	ctggagtcatctatg	0.93	glucuronate isomerase [Psychromonas ingrahamii 37]	Conserved hypothetical protein	Putative glucuronate isomerase	Glimmer 3	COG1904	[G]	Glucuronate isomerase
119	PBPRB1548a	2	1700204..1700341	45.6667	-	gaggtgtaattgtg	0.96	glycine reductase complex component A, selenocysteine-containing [Clostridium botulinum A3 str. Loch Maree]	Glycine reductase complex selenoprotein A	Putative glycine reductase complex component A, selenocysteine-containing	Glimmer 3	-	-	-
120	PBPRB1549a	2	1700704..1700829	41.6667	-	-	-	Glycine/sarcosine/betaine reductase complex component A (Selenoprotein PA) (Thioredoxin reductase complex selenoprotein A) (fragment) [Escherichia fergusonii ATCC 35469]	Hypothetical protein	Putative Glycine/sarcosine/betaine reductase complex component A (Selenoprotein PA) (Thioredoxin reductase complex selenoprotein A) (fragment)	Genemark HMM4	-	-	-
128	PBPRB1634a	2	1780056..1780586	176.667	+	gtggtaagtatg	0.91	Na+-driven multidrug efflux pump [Vibrio vulnificus YJ016]	Hypothetical protein	Putative Na+-driven multidrug efflux pump	Glimmer 3 (modified)	COG0534	[Q]	Na+-driven multidrug efflux pump
72	PBPRB1065a	2	1209530..1209922	130.667	-	ttagaattgctttgtg	0.85	NAD-dependent epimerase/dehydratase [Shewanella woodyi ATCC 51908]	Hypotetical NAD-dependent epimerase/dehydratase	Putative NAD-dependent epimerase/dehydratase	GenemarkHMM4	COG0451	[MG]	Nucleoside-diphosphate-sugar epimerases
4	PBPRB0024a	2	32769..32957	62.6667	+	ctggataactgatg	0.9	ornithine cyclodeaminase/mu-crystallin [Burkholderia multivorans ATCC 17616]	Hypothetical protein	Putative ornithine cyclodeaminase/mu-crystallin	Glimmer 3	COG2423	[E]	Predicted ornithine cyclodeaminase, mu-crystallin homolog
5	PBPRB0024b	2	33006..33188	60.6667	+	caagaatcgaaatatcaacttccgttatg	0.88	ornithine cyclodeaminase/mu-crystallin family protein [Pseudomonas fluorescens Pf-5]	Hypothetical protein	Putative ornithine cyclodeaminase/mu-crystallin family protein	Glimmer 3	COG2423	[E]	Predicted ornithine cyclodeaminase, mu-crystallin homolog
85	PBPRA3324	1	3773267..3773509	80.6667	-	ggggaatgaatatg	0.96	phage shock protein G [Klebsiella pneumoniae 342]	hypothetical protein	Putative phage shock protein G	Glimmer3	-	-	-
70	PBPRB1037a	2	1185327..1186484	385.667	+	aaggagaccatctgatg	1.01	phosphosugar isomerase [Vibrio vulnificus YJ016]	Hypothetical protein	Putative phosphosugar isomerase	Glimmer 3	COG2222	[M]	Predicted phosphosugar isomerases
78	PBPRA2157a	1	2483899..2484093	64.6667	-	-	-	ribosomal protein L35 [Vibrio fischeri MJ11]	Hypothetical protein	Putative ribosomal protein L35	Glimmer 3	COG0291	J	Ribosomal protein L35
81	PBPRA2161a	1	2487003..2487146	47.6667	+	atggattcatcattttg	0.94	serine/threonine protein kinase [Psychromonas ingrahamii 37]	Hypothetical protein	Putative serine/threonine protein kinase	Glimmer 3	-	-	-
2	PBPRA0108a	1	110819..111056	79	+	ggagagtaagtcgctaatg	0.9	sulfur carrier protein ThiS [Vibrio harveyi ATCC BAA-1116]	Hypothetical protein	Putative sulfur carrier protein ThiS	Glimmer 3	COG2104	H	Sulfur transfer protein involved in thiamine biosynthesis
115	PBPRA2502a	1	2898054..2898527	157.667	+	gaggagcaacatg	1	TadE family protein [Shewanella woodyi ATCC 51908]	Conserved hypothetical protein	Putative TadE family protein	Glimmer 3	-	-	-
96	PBPRB1423a	2	1580806..1580970	54.6667	-	gtagatatctcttg	0.87	putative transcriptional regulator [Vibrio cholerae M66-2]	Hypothetical protein	Putative transcriptional regulator	Glimmer 2	COG1414	[K]	Transcriptional regulator
125	PBPRB1627a	2	1774609..1774842	77.6667	+	aaagattgggggtg	0.91	transfer origin protein, TraL [Ralstonia eutropha JMP134]	Hypothetical protein	Putative transfer origin protein, TraL	Glimmer 3	-	-	-
103	PBPRA2375a	1	2740360..2740506	48.6667	+	ttggagttggatg	0.92	putative transposase [Photobacterium profundum SS9]	Hypothetical protein	Putative transposase	Genemark HMM4	-	-	-
58	PBPRB0832a	2	965643..965891	82.6667	+	gaggtacataatagtatg	0.96	putative transposase [Bradyrhizobium sp. BTAi1]	Hypothetical protein	Putative transposase	Glimmer 3	-	-	-
149	PBPRB1926a	2	2120646..2120834	62.6667	+	taagattaatg	0.89	putative transposase [Photobacterium profundum SS9]	Hypothetical protein	Putative transposase	Glimmer 3	-	-	-
115	PBPRB1483a	2	1639622..1640162	180	+	taagaaaatg	0.89	putative transposase [Photobacterium profundum SS9]	Hypothetical protein	Putative transposase	Glimmer 3 (modified)	COG3436	[L]	Transposase
125	PBPRA3027b	1	3472012..3472173	53.6667	-	acaggtatcttcctgtctatg	0.94	transposase [Aliivibrio salmonicida LFI1238]	Hypothetical protein	Putative transposase	Glimmer3	-	-	-
126	PBPRA3027c	1	3472194..3472316	40.6667	+	gaagatacctgtccatg	0.9	putative transposase [Photobacterium profundum SS9]	Hypothetical protein	Putative transposase	Glimmer3	-	-	-
79	PBPRA2158a	1	2484717..2484989	90.6667	-	ctggtgcttg	0.89	putative tRNA synthetase [Photobacterium profundum SS9]	Hypothetical protein	putative tRNA synthetase	-	COG0441	J	Threonyl-tRNA synthetase
105	PBPRA2425	1	2806915..2807589	224.667	-	cgggtgaatgaaatg	0.91	TetR family transcriptional regulator [Vibrio cholerae O395]	Hypothetical transcriptional regulator, TetR family protein	Putative TetR family transcriptional regulator	Glimmer 3	COG1309	K	Transcriptional regulator
73	PBPRA2044	1	2359974..2360924	316.667	+	agggaataatg	0.97	transposase [Photobacterium profundum SS9]	Hypothetical transposase	Putative transposase	Genemark HMM4	-	-	-
51	PBPRA1332a	1	1503460..1503666	68.6667	+	ctggagaacaaaatg	0.93		Hypothetical protein	Hypothetical protein	Glimmer 3	-	-	-
130	PBPRA3402a	1	3853515..3853859	114.667	-	-	-		Low similarity with cobalamin biosynthesis protein CbiG	Low similarity with cobalamin biosynthesis protein CbiG	-	-	-	-
76	PBPRA2066a	1	2380273..2380554	93.6667	+	caagatctccattgacatcatg	0.87		Low similarity with part of glutathione S-transferase-like protein	Hypothetical protein	-	-	-	-
9	PBPRA0391a	1	394458..394646	62.6667	-	caggaggcgttatg	0.96	Conserved hypothetical protein VIBHAR_00796 [Vibrio harveyi ATCC BAA-1116]	Malate dehydrogenase	Malate dehydrogenase	Glimmer 3	-	-	-
128	PBPRA3288a	1	3725776..3726684	302.667	+	ctggagacctatg	0.93	LysR family transcriptional regulator [Vibrio cholerae O395]	Putative transcriptional regulator	Putative LysR family transcriptional regulator	Glimmer3	COG0583	K	Transcriptional regulator
84	PBPRB1261a	2	1405630..1405833	67.6667	+	aaggagtattgcaacatg	1.01	transposase [Photobacterium profundum SS9]	Putative 3-deoxy-7-phosphoheptulonate synthase	Putative 3-deoxy-7-phosphoheptulonate synthase	Genemark HMM4	-	-	-
119	PBPRA2680a	1	3109969..3110442	157.667	-	aaggttttcttatg	0.96	putative acetyl transferase [Bacteroides vulgatus ATCC 8482]	Putative acetiltransferase	putative acetyl transferase	Genemark HMM4	COG0110	R	Acetyltransferases (the isoleucine patch superfamily)
87	PBPRA2217a	1	2554765..2554983	72.6667	+	aaggaatg	1	putative acetyltransferase [Vibrio splendidus LGP32]	Putative acetyltransferase	putative acetyltransferase	Glimmer 3	-	-	-
61	PBPRA1755a	1	2013525..2014628	367.667	+	tgggtttgtgccattgttttg	0.89	putative Na+-driven multidrug efflux pump [Vibrio splendidus LGP32]	Putative adhesin	Putative adhesin	Glimmer 3 (modified)	COG0534	Q	Na+-driven multidrug efflux pump
70	PBPRA1971a	1	2268916..2269188	90.6667	+	aaggaggataacgatg	1.02		Putative anaerobic dehydrogenases, typically selenocysteine-containing	Hypothetical protein	Genemark HMM4	-	-	-
20	PBPRB0329a	2	377633..378247	204.667	-	agggttaaataatg	0.93	dimethylsulfoxide reductase, chain B [Vibrio fischeri MJ11]	Putative anaerobic dimethyl sulfoxide reductase chain B”	Putative dimethylsulfoxide reductase, chain B	Glimmer 3	COG0437	[C]	Fe-S-cluster-containing hydrogenase components 1
34	PBPRB0451a	2	526006..526206	66.6667	-	gaggacaagagcatg	0.95	antibiotic biosynthesis monooxygenase [Shewanella woodyi ATCC 51908]	Putative antibiotic biosynthesis monooxygenase	Putative antibiotic biosynthesis monooxygenase	Glimmer 3	COG1359	[S]	Uncharacterized ACR
46	PBPRA1242c	1	1406164..1406388	74.6667	-	aaggagataaaaatg	1.01		Putative asparaginyl-tRNA synthetase	Hypothetical protein	Glimmer 3	-	-	-
112	PBPRB1465	2	1621530..1621706	58.6667	-	agagattaaacatg	0.89		Putative Chromosome segregation ATPase	Putative Chromosome segregation ATPase	Glimmer 3	-	-	-
124	PBPRB1594a	2	1745228..1745419	63.6667	+	tgggtgttttatatg	0.91		Putative conjugative transfer protein TraY	Putative conjugative transfer protein TraY	Glimmer 3	-	-	-
65	PBPRB0927a	2	1069873..1070097	74.6667	+	aaggaagatcatg	1		Putative D-alanylalanine synthetase	Putative D-alanylalanine synthetase	Glimmer 3	-	-	-
117	PBPRA2670a	1	3099651..3099959	102.667	+	aaagagaaaagctgtg	0.93	DNA polymerase beta domain protein region [Geobacter sp. FRC-32]	Putative DNA polymerase beta domain protein region	Putative DNA polymerase beta domain protein region	Glimmer 3	COG1708	R	Predicted nucleotidyltransferases
118	PBPRA2670b	1	3099986..3100132	48.6667	-	agagataaagcatg	0.9	prevent-host-death protein [Nitrosococcus oceani ATCC 19707]	Putative DNA polymerase beta domain protein region	Prevent-host-death protein	Glimmer 3	-	-	-
15	PBPRA0483a	1	513291..513740	149.667	-	tgagaataacattatg	0.86	DNA polymerase III subunit chi [Aliivibrio salmonicida LFI1238]	Putative DNA polymerase III, chi subunit	Putative DNA polymerase III chi subunit	Glimmer 3	COG2927	L	DNA polymerase III chi subunit
64	PBPRA1795a	1	2065883..2066099	72	+	-	-		Putative FAD linked oxidase domain-containing protein (low similarity with part of the protein)	Hypothetical protein	-	-	-	-
66	PBPRA1836a	1	2119708..2119935	75.6667	+	aaagaaaatg	0.92		Putative FixS-related protein	Putative FixS-related protein	Glimmer 3	COG3197	S	Uncharacterized protein, possibly involved in nitrogen fixation
1	PBPRA0035a	1	34988..35548	186.667	+	agagaatgtgcctgccatg	0.9	lateral flagellar L-ring protein, LfgH [Aeromonas salmonicida subsp. salmonicida A449]	Putative flagellar L-ring protein precursor	Putative lateral flagellar L-ring protein, LfgH	Glimmer 3 (modified)	COG2063	N	Flagellar basal body L-ring protein
31	PBPRA0931a	1	1030231..1030635	134.667	+	aaggtttgttatg	0.96	flagellar biosynthesis protein FliO [Vibrio cholerae MJ-1236]	Putative flagellar protein FliO	Putative flagellar biosynthesis protein FliO	Glimmer 3	COG3190	N	Flagellar biogenesis protein
43	PBPRB0613a	2	732288..732473	61.6667	-	ggggttgttagacaagcaacatta	0.91		Putative Flp/Fap pilin component	Hypothetical protein	-	-	-	-
157	PBPRB2011a	2	2217951..2218181	76.6667	-	aaggatcatatg	0.99	putative glyoxalase I [Aliivibrio salmonicida LFI1238]	Putative glyoxalase I	Putative glyoxalase I	Glimmer 3	-	-	-
49	PBPRB0747a	2	875076..875531	151.667	+	gtagaaaaatg	0.87	GtrA family protein [Marinomonas sp. MWYL1]	Putative GtrA family protein	Putative GtrA family protein	Glimmer 3	-	-	-
96	PBPRA2325a	1	2677819..2677983	54.6667	+	aaggaggaataatg	1.01	Conserved hypothetical protein VIBHAR_01812 [Vibrio harveyi ATCC BAA-1116]	Putative heat shock protein HtpX	Putative heat shock protein HtpX	Glimmer 3	-	-	-
32	PBPRA0950a	1	1050084..1050290	68.6667	+	gaagtgaggccaagatg	0.88	heme exporter protein D [Vibrio cholerae M66-2]	Putative heme exporter protein D	Putative heme exporter protein D	Glimmer 3	COG3114	N	Heme exporter protein D
45	PBPRA1242b	1	1405923..1406027	34.6667	+	gaagattatg	0.9		Putative isochorismatase family protein	Hypothetical protein	Glimmer 3	-	-	-
137	PBPRB1807c	2	1974213..1974563	116.667	+	agggttatttttatg	0.94	lipoate-protein ligase A [Yersinia enterocolitica subsp. enterocolitica 8081]	Putative lipoate-protein ligase A	Putative lipoate-protein ligase A	Glimmer 3	COG0095	[H]	Lipoate-protein ligase A
129	PBPRA3394a	1	3839902..3841734	610.667	+	tgggaaccctattaattagtgtg	0.94	thiol:disulfide interchange protein precursor [Aliivibrio salmonicida LFI1238]	Putative LysR family transcriptional regulator	Thiol:disulfide interchange protein precursor	Glimmer3 (modified)	COG0526	OC	Thiol-disulfide isomerase and thioredoxins
88	PBPRA2249a	1	2590033..2590245	70.6667	+	atggagtcatatatg	0.96		Putative mercuric transport protein MerT	Putative mercuric transport protein MerT	Glimmer 3	-	-	-
90	PBPRA2249d	1	2590756..2590941	61.6667	+	gaggtaacttg	0.96	mercuric transport protein periplasmic component [Shewanella putrefaciens CN-32]	Putative mercuric transport protein periplasmic component	Putative mercuric transport protein periplasmic component	Genemark HMM4	-	-	-
89	PBPRA2249b	1	2590387..2590536	49.6667	+	aaggatctgatatg	0.99		Putative mercuric transport protein periplasmic component	Putative mercuric transport protein periplasmic component	Glimmer 3	-	-	-
28	PBPRA0872a	1	964357..964542	61.6667	+	aaggtggcttatg	0.97		Putative outer membrane chaperone Skp (OmpH)	Hypothetical protein	Glimmer 3	-	-	-
93	PBPRA2297a	1	2645738..2645956	72.6667	+	aaggacttaatctgctcatg	0.97		Putative oxaloacetate decarboxylase, gamma subunit	Putative oxaloacetate decarboxylase, gamma subunit	Glimmer 3	COG3630	C	Na+-transporting methylmalonyl-CoA/oxaloacetate decarboxylase, gamma subunit
104	PBPRB1447d	2	1601274..1601375	33.6667	-	-	-		Putative phage associated protein	Hypothetical protein	Genemark HMM4	-	-	-
40	PBPRB0560a	2	654520..654651	43.6667	-	agggtgagaatatg	0.95		Putative phage gene 17	Putative phage gene 17	Glimmer 3	-	-	-
21	PBPRA0605a	1	663428..663721	97.6667	+	taggagcatataatg	0.99		Putative phosphomannomutase	Putative phosphomannomutase	Glimmer 3	COG1109	G	Phosphomannomutase
62	PBPRA1772a	1	2044795..2044968	57.6667	+	gaggacgaactatg	0.96	ribosome modulation factor [Vibrio parahaemolyticus RIMD 2210633]	Putative ribosome modulation factor	Putative ribosome modulation factor	Glimmer 3	COG3130	J	Ribosome modulation factor
124	PBPRA2901a	1	3332999..3333226	75.6667	-	-	-		Putative SirA family protein	Putative SirA family protein	Glimmer3	-	-	-
26	PBPRA0842a	1	933539..933739	66.6667	-	gaggtctaaatg	0.92	Conserved hypothetical protein VF_1916 [Vibrio fischeri ES114]	Putative succinyl-diaminopimelate desuccinylase	Putative succinyl-diaminopimelate desuccinylase	Glimmer 3	-	-	-
30	PBPRA0890a	1	988273..988695	140.667	+	agagaaataataaattcta	0.91	Conserved hypothetical protein MAE_11940 [Microcystis aeruginosa NIES-843]	Putative tetratricopeptide repeat domain protein	Putative tetratricopeptide repeat domain protein (similarity only with Clostridium botulinum)	-	-	-	-
80	PBPRA2159a	1	2485173..2485364	63.6667	-	tgggataaagctgaatctg	0.93		Putative threonyl-tRNA synthetase	High similarity with portion of threonyl-tRNA synthetase	Genemark HMM4 (modified)	-	-	-
19	PBPRB0296a	2	336416..336625	69.6667	+	gaggactaccgttatg	0.96	Conserved hypothetical protein NE2102 [Nitrosomonas europaea ATCC 19718]	Putative toxin-antitoxin system, antitoxin component, ribbon-helix-helix domain protein	Putative toxin-antitoxin system, antitoxin component, ribbon-helix-helix domain protein	Glimmer 3	-	-	-
5	PBPRA0194a	1	200974..201105	43.6667	+	taggtgcaccatg	0.95	hypothetical protein PBPRB1763 [Photobacterium profundum SS9]	Putative transcriptional regulator	Hypothetical protein	Glimmer 3	-	-	-
36	PBPRB0518a	2	605570..605755	61.6667	-	aaggtatttcattg	0.98		Putative transcriptional regulator, AraC family	Putative transcriptional regulator, AraC family	Glimmer 3	-	-	-
78	PBPRB1192a	2	1342953..1343192	79.6667	+	aaggaggctatatg	1.02	predicted transcriptional regulator [Alteromonas macleodii 'Deep ecotype']	Putative transcriptional regulators, CopG/Arc/MetJ family	Putative transcriptional regulator	Glimmer 3	COG3609	[K]	Predicted transcriptional regulators containing the CopG/Arc/MetJ DNA-binding domain
8	PBPRA0368b	1	369508..369666	52.6667	+	atggtataactc	0.92		Putative transposase	Putative transposase	-	-	-	-
91	PBPRB1324b	2	1471413..1471646	77.6667	+	gtagagaagatcagttg	0.89	transposase [Photobacterium profundum SS9]	Putative transposase	Putative transposase	-	-	-	-
52	PBPRA1386a	1	1559912..1560301	129.667	+	atggaacacatg	0.95	transposase [Photobacterium profundum SS9]	Putative transposase	Putative transposase	Genemark HMM4	-	-	-
7	PBPRA0368a	1	369037..369444	135.667	-	-	-	putative transposase [Photobacterium profundum SS9]	Putative transposase	Putative transposase	Glimmer 3	-	-	-
55	PBPRA1489	1	1690254..1690838	194.667	+	gtagagccttttgtctcaatg	0.88	hypothetical protein PBPRB1700 [Photobacterium profundum SS9]	Putative transposase	Hypothetical protein	Glimmer 3	-	-	-
83	PBPRA2164a	1	2488435..2489580	381.667	+	-	-	transposase [Photobacterium profundum SS9]	Putative transposase	Putative transposase	Glimmer 3	-	-	-
100	PBPRA2368b	1	2732490..2732918	142.667	-	gttggagcatgattatg	0.93	putative transposase [Photobacterium profundum SS9]	Putative transposase	Putative transposase	Glimmer 3	COG1943	L	Predicted transposase
101	PBPRA2368d	1	2733417..2733845	142.667	-	ttggagcatgattatg	0.93	putative transposase [Photobacterium profundum SS9]	Putative transposase	Putative transposase	Glimmer 3	COG1943	L	Predicted transposase
102	PBPRA2373a	1	2738014..2738310	98.6667	+	aaggaaataacaatg	1	hypothetical protein PBPRB1482 [Photobacterium profundum SS9]	Putative transposase	Conserved hypothetical protein	Glimmer 3	-	-	-
13	PBPRB0187a	2	207644..207940	98.6667	-	aaggaaataacaatg	1	hypothetical protein PBPRB1482 [Photobacterium profundum SS9]	Putative transposase	Conserved hypothetical protein	Glimmer 3	-	-	-
14	PBPRB0187b	2	207990..208118	42.6667	-	aaggttaaggcaatg	0.96	putative transposase [Photobacterium profundum SS9]	Putative transposase	Putative transposase	Glimmer 3	-	-	-
18	PBPRB0288a	2	330413..330934	173.667	+	gaggtattaaaaatg	0.97	transposase [Photobacterium profundum SS9]	Putative transposase	Putative transposase	Glimmer 3	-	-	-
42	PBPRB0609a	2	728447..728629	60.6667	-	-	-	transposase [Photobacterium profundum SS9]	Putative transposase	Putative transposase	Glimmer 3	-	-	-
46	PBPRB0658a	2	786027..786218	63.6667	+	gaggatcatg	0.97	hypothetical protein PBPRB1798 [Photobacterium profundum SS9]	Putative transposase	Putative transposase	Glimmer 3	-	-	-
74	PBPRB1069a	2	1215269..1215697	142.667	-	ttggagcatgattatg	0.93	putative transposase [Photobacterium profundum SS9]	Putative transposase	Putative transposase	Glimmer 3	COG1943	[L]	Predicted transposase
80	PBPRB1196a	2	1346139..1346657	172.667	+	gaagaaatccttagcttg	0.91		Putative transposase	Putative transposase	Glimmer 3	COG2801	L	Putative transposase
92	PBPRB1356a	2	1514946..1515155	69.6667	-	gtagatacctatg	0.86	transposase [Photobacterium profundum SS9]	Putative transposase	Putative transposase	Glimmer 3	-	-	-
146	PBPRB1898	2	2088112..2089149	345.667	-	aaggatcatgatagcccgatg	0.99	putative transposase [Photobacterium profundum SS9]	Putative transposase	Putative transposase	Glimmer 3	-	-	-
56	PBPRB0830a	2	962716..962865	49.6667	-	gaagtacagcgcttg	0.89	transposase [Aliivibrio salmonicida LFI1238]	Putative trasposase	Putative transposase	Glimmer 3	-	-	-
57	PBPRB0830b	2	962947..963138	63.6667	-	-	-	transposase [Aliivibrio salmonicida LFI1238]	Putative trasposase	Putative transposase	Glimmer 3	-	-	-
7	PBPRB0062a	2	78949..79119	56.6667	-	gagggtaaacacatg	0.95		Putative XapX domain protein	Putative XapX domain protein	Glimmer 3	-	-	-
60	PBPRA1708b	1	1953157..1953285	42.6667	-	atggtcacgatg	0.9	Lipase family protein [Shewanella piezotolerans WP3]	Similar to part of lipase family protein	Putative lipase family protein	Glimmer 3 (modified)	-	-	-
17	PBPRA0557a	1	605579..605707	42.6667	+	taggattatgaacatg	0.96		Uracil-DNA glycosylase (similarity only with 3TCK)	Putative uracil-DNA glycosylase (similarity only with 3TCK)	Glimmer 3	-	-	-
83	PBPRB1250	2	1395441..1396604	387.667	+	tgggtaaaaccggntatg	0.91	Putative drug resistance transporter (permease of major facilitator superfamily)		Putative drug resistance transporter (permease of major facilitator superfamily)	Glimmer 3	COG0477	GEPR	Permeases of the major facilitator superfamily
1	PBPRC0015a	plasmid	14048..15409	453.667	+	atagaggcattgcgaccatg	0.91	Type-F conjugative transfer system pilin assembly thiol-disulfide isomerase TrbB [Shewanella baltica OS185]		-	Glimmer 3	-
2	PBPRC0048b	plasmid	60499..60618	39.6667	+	-	-	Hypothetical protein		-	Glimmer 3	-
3	PBPRC0064a	plasmid	76773..76913	46.6667	-	-	-	Hypothetical protein		-	Glimmer 3	-
4	PBPRC0067a	plasmid	79776..129	137	+	aaagagataaacatg	0.94	Hypothetical protein		-	Glimmer 3	-
Table S5. Main characteristics of the putative small ORF identified from RNA-seq experiment. Column B: locus tag.
Column C: localization on chr. 1 (1), chr. 2 (2) or plasmid.
Column D: position.
Column E: size in aminoacids.
Column F: strand.
Column G: ribosome binding site predicted using motif scanner (see materials and methods) is reported in red color and separated from start codon (in red) from black coloured bases.
Column H: RBS score calculated using Motif Scanner.
Column I: BLASTp result obtained aligning protein sequence versus complete microbial genomes (NCBI).
Column J: gene name based on BLAST search.
Column K: gene description based on BLAST search versus complete microbial genomes or NR.
Column L: reports the name of the software (if any) that confirm the ORF identified using RNA-seq.
Columns M-N-O: COG prediction using COGnitior software (http://www.ncbi.nlm.nih.gov/COG/old/xognitor.html).
