# Supplementary material for: The transcriptional landscape of the deep-sea bacterium Photobacterium profundum in both a toxR mutant and its parental strain
Source: BMC Genomics. 2012 Oct 29;13:567. doi: 10.1186/1471-2164-13-567 (PMC3505737; doi:10.1186/1471-2164-13-567)
Supplement: Additional file 9 — Table S11. Number of the genes differentially expressed identified in the four comparisons performed. In rows 2–14 are reported the data obtained for the comparison between parental strain grown at low (0.1 MPa) and high (28 MPa) pressure (highlighted in blue “DB110LP/DB110HP”). Genes that are expressed equal or more than two times at low pressure and having a p-value lower than 0.0001 are reported in cell (B3); genes expressed equal or more than two times at low pressure and having a p-value comprised between 0.001 and 0.0001 are reported in cell (B9); genes expressed between 1.6 times and two times at low pressure and having a p-value lower than 0.0001 are reported in cell (D3); genes expressed between 1.6 times and two times at low pressure and having a p-value comprised between 0.001 and 0.0001 are reported in cell (D9); genes expressed equal or more than two times at high pressure and having a p-value lower than 0.0001 are reported in cell (G3); genes expressed equal or more than two times at high pressure and having a p-value comprised between 0.001 and 0.0001 are reported in cell (G9); genes expressed between 1.6 times and two times at 28 MPa and have a p-value lower than 0.0001 are reported in cell I3; genes expressed between 1.6 times and 2 times at high pressure and having a p-value comprised between 0.001 and 0.0001 are reported in cell (I9); in rows 16–28 are reported the data for the comparison between mutant strain (TW30) and parental strain (DB110) at high pressure (28 MPa) (highlighted in violet “TW30HP vs. DB110HP”). in rows 30–42 are reported the data for the comparison between mutant strain (TW30) and parental strain (DB110) at low pressure (0.1 MPa) (highlighted in pink “TW30LP vs. DB110LP”). in rows 44–56 are reported the data for the comparison between mutant strain (TW30) grown at low (0.1 MPa) and high (28 MPa) pressure (highlighted in azure “TW30LP vs. TW30HP”). [file 1471-2164-13-567-S9.xls]

## Sheet: general_data
	TOT	%	TOT	%		TOT	%	TOT	%
DB110LP vs DB110HP
p<0.0001	174	0.0270144	119	0.0184754		189	0.0293433	87	0.0135072
small RNAs	15	0.00232883	7	0.00108679		9	0.0013973	7	0.00108679
"old" protein coding	147	0.0228225	110	0.0170781		171	0.0265487	76	0.0117994
new protein coding	11	0.00170781	2	0.000310511		9	0.0013973	4	0.000621022
tRNA	1	0.000155255	0	0		0	0	0	0
rRNA	0	0	0	0		0	0	0	0
0.0001<=p<0.001	34	0.00527868	27	0.0041919		67	0.0104021	30	0.00465766
small RNAs	3	0.000465766	1	0.000155255		6	0.000931532	0	0
"old" protein coding	29	0.00450241	24	0.00372613		56	0.0086943	28	0.00434715
new protein coding	2	0.000310511	2	0.000310511		4	0.000621022	2	0.000310511
tRNA	0	0	0	0		0	0	0	0
rRNA	0	0	0	0		1	0.000155255	0	0
Pay attention! In mutant strains the plasmid is absent.	0
TW30HP vs DB110HP	0
p<0.0001	134	0.0210692	67	0.0105346		23	0.00361635	23	0.00361635
small RNAs	8	0.00125786	4	0.000628931		3	0.000471698	2	0.000314465
"old" protein coding	120	0.0188679	59	0.00927673		18	0.00283019	20	0.00314465
new protein coding	6	0.000943396	3	0.000471698		1	0.000157233	0	0
tRNA	0	0	0	0		0	0	0	0
rRNA	0	0	1	0.000157233		1	0.000157233	1	0.000157233
0.0001<=p<0.001	28	0.00440252	19	0.00298742		6	0.000943396	15	0.00235849
small RNAs	2	0.000314465	0	0		2	0.000314465	4	0.000628931
"old" protein coding	26	0.00408805	19	0.00298742		4	0.000628931	11	0.00172956
new protein coding	0	0	0	0		0	0	0	0
tRNA	0	0	0	0		0	0	0	0
rRNA	0	0	0	0		0	0	0	0
TW30LP vs DB110LP
p<0.0001	79	0.0124214	37	0.00581761		53	0.00833333	39	0.00613208
small RNAs	2	0.000314465	3	0.000471698		5	0.000786164	8	0.00125786
"old" protein coding	56	0.00880503	30	0.00471698		43	0.00676101	29	0.00455975
new protein coding	1	0.000157233	1	0.000157233		4	0.000628931	2	0.000314465
tRNA	0	0	0	0		1	0.000157233	0	0
rRNA	20	0.00314465	3	0.000471698		0	0	0	0
0.0001<=p<0.001	39	0.00613208	15	0.00235849		13	0.00204403	17	0.00267296
small RNAs	1	0.000157233	0	0		2	0.000314465	3	0.000471698
"old" protein coding	35	0.00550314	15	0.00235849		10	0.00157233	12	0.00188679
new protein coding	2	0.000314465	0	0		1	0.000157233	1	0.000157233
tRNA	0	0	0	0		0	0	1	0.000157233
rRNA	1	0.000157233	0	0		0	0	0	0
TW30LP vs TW30HP
p<0.0001	187	0.0294025	96	0.0150943		303	0.0476415	211	0.0331761
small RNAs	17	0.00267296	4	0.000628931		25	0.00393082	9	0.00141509
"old" protein coding	163	0.0256289	89	0.0139937		257	0.0404088	193	0.0303459
new protein coding	7	0.00110063	1	0.000157233		18	0.00283019	7	0.00110063
tRNA	0	0	1	0.000157233		3	0.000471698	1	0.000157233
rRNA	0	0	1	0.000157233		0	0	1	0.000157233
0.0001<=p<0.001	14	0.00220126	21	0.00330189		41	0.00644654	37	0.00581761
small RNAs	1	0.000157233	0	0		2	0.000314465	2	0.000314465
"old" protein coding	12	0.00188679	20	0.00314465		36	0.00566038	32	0.00503145
new protein coding	1	0.000157233	1	0.000157233		2	0.000314465	3	0.000471698
tRNA	0	0	0	0		1	0.000157233	0	0
rRNA	0	0	0	0		0	0	0	0
Table S11. Number of the more significant genes differentially expressed identified in the four comparisons performed.
In rows 2-14 are reported the data obtained for the comparison between wild type strain grown at low (0.1 MPa) and high (28 MPa) pressure (highlighted in blue “DB110LP/DB110HP”).
Genes that are expressed equal or more than two times at low pressure and have a p-value lower than 0.0001 are reported in cell B3;
genes expressed equal or more than two times at low pressure and have a p-value comprised between 0.001 and 0.0001 are reported in cell B9;
genes expressed between 1.6 times and two times at low pressure and have a p-value lower than 0.0001 are reported in cell D3;
genes expressed between 1.6 times and two times at low pressure and have a p-value comprised between 0.001 and 0.0001 are reported in cell D9;
genes expressed equal or more than two times at high pressure and have a p-value lower than 0.0001 are reported in cell G3;
genes expressed equal or more than two times at high pressure and have a p-value comprised between 0.001 and 0.0001 are reported in cell G9;
genes expressed between 1.6 times and two times at 28 MPa and have a p-value lower than 0.0001 are reported in cell I3;
genes expressed between 1.6 times and 2 times at high pressure and have a p-value comprised between 0.001 and 0.0001 are reported in cell I9;
in rows 16-28 are reported the data for the comparison between mutant strain (TW30) and wild type strain (DB110) at high pressure (28 MPa) (highlighted in violet “TW30HP vs. DB110HP”).
in rows 30-42 are reported the data for the comparison between mutant strain (TW30) and wild type strain (DB110) at low pressure (0.1 MPa) (highlighted in pink “TW30LP vs. DB110LP”).
in rows 44-56 are reported the data for the comparison between mutant strain (TW30) grown at low (0.1 MPa) and high (28 MPa) pressure (highlighted in azure “TW30LP vs. TW30HP”).
