# Supplementary material for: The transcriptional landscape of the deep-sea bacterium Photobacterium profundum in both a toxR mutant and its parental strain
Source: BMC Genomics. 2012 Oct 29;13:567. doi: 10.1186/1471-2164-13-567 (PMC3505737; doi:10.1186/1471-2164-13-567)
Supplement: Additional file 10 — Table S6. Gene expression analyses of the P. profundum SS9 genes. Column (A): starting from origin of duplication, genes are numbered according to the position on the genome and on chromosomes; column (B): locus tag; column (C): Swiss-prot ID; column (D): gene name; column (E): gene description downloaded from NCBI database; column (F): gene description obtained from CMR (Comprehensive Microbial Resource) (http://cmr.jcvi.org/tigr-scripts/CMR/CmrHomePage.cgi); columns (G-H: COG code and COD ID; columns (I, J, K, L): chromosome, strand, start and stop position of the genes; columns (M, N, O, P): number of reads mapped on genes in the four experiments (DB110 at 28 MPa, DB110 at 0.1 MPa, TW30 at 28 MPa and TW30 at 0.1 MPa. All values are normalized considering the total number of reads mapped on the reference sample (DB110 at 28 MPa); columns (Q, R, S, T): reads per kb per 1 million reads mapped (RPKM) values are reported for the same four samples (DB110 at 28 MPa, DB110 at 0.1 MPa, TW30 at 28 MPa, TW30 at 0.1 MPa); columns (U, V): log2 ratios and p-values calculated using DEGseq software for the comparison between DB110 0.1 MPa and DB110 28 MPa; columns (W, X): log2 ratios and p-values calculated using DEGseq software for the comparison between TW30 28 MPa and DB110 28 MPa; columns (Y, Z): log2 ratios and p-values calculated using DEGseq software for the comparison between TW30 0.1 MPa and DB110 0.1 MPa; columns (AA, AB): log2 ratios and p-values calculated using DEGseq software for the comparison between TW30 0.1 MPa and TW30 28 MPa; columns (AC, AD): log2 ratios and p-values calculated using DEGseq software for the comparison between TW30 0.1 MPa and DB110 28 MPa; column (AE): gene ID of the orthologous V. cholerae genes belonging to the ToxR regulon; column (AF): gene name; column (AG): gene function; column (AH): gene description; column (AI): gene ID; column (AJ): log2 ratio of gene expression values determined in V. cholerae toxRS mutant compared to N16961 strai [file 1471-2164-13-567-S10.xls]

## Sheet: All_gene_expression_data
												Number of sequences mapped on each gene								DB110LP vs DB110HP		TW30HP vs DB110HP		TW30LP vs DB110LP		TW30LP vs TW30HP		TW30LP vs DB110HP
	Locus Tag	Swiss Prot	Gene	Description	CMR annotation, JCVI Common Name	COG Code	COG	Chromosome	Strand	Start	Stop	DB110 HP	DB110 LP norm	TW30 HP norm	TW30 LP norm	DB110 HP [RPKM]	DB110 LP [RPKM]	TW30 HP [RPKM]	TW30 LP [RPKM]	log2(Fold_change) normalized	p-value	log2(Fold_change) normalized	p-value	log2(Fold_change) normalized	p-value	log2(Fold_change) normalized	p-value	log2(Fold_change) normalized	p-value	Locus tag (V. Cholerae)	Gene name	Functional category (V. cholerare)	Description (V. cholerae)	Gene ID	log2 ratio toxRS/WT	log2 ratio TcpPH/WT	log2 value toxT/WT
1	PBPRA0001	Q6LW57	SF3822	Hypothetical MioC homolog	Protein mioC, involved in modulation of initiation at oriC, initiation of chromosome replication	C	COG0716	chr1	-	139	591	128	184.281	160.685	158.197	48.4153	70.9154	61.659	60.5885	0.525767	0.0051913	0.328095	0.0547627	-0.220187	0.252726	-0.0225156	0.895607	0.30558	0.0915358	#	#	#	#	#	#	#	#
2	PBPRA0002	Q6LW56	S4013	Putative thiophene and furan oxidation protein ThdF	tRNA modification GTPase TrmE	R	COG0486	chr1	-	746	2113	589	641.224	453.759	616.203	73.7734	81.711	57.6577	78.1498	0.122561	0.192458	-0.37634	2.87441e-05	-0.0574222	0.567091	0.441479	2.79166e-06	0.0651388	0.459229	#	#	#	#	#	#	#	#
3	PBPRA0003	Q6LW55	VV0003	Putative inner membrane protein, 60 kDa	Inner membrane protein oxaA	N	COG0706	chr1	-	2254	3870	5275	5428.78	5301.61	4873.49	558.963	585.261	569.922	522.902	0.041457	0.193059	0.00725896	0.796258	-0.155672	8.9691e-06	-0.121474	6.35595e-05	-0.114215	0.000165507	#	#	#	#	#	#	#	#
4	PBPRA0004	Q6LW54	RNPA	Putative RNase P protein component	ribonuclease P protein component	J	COG0594	chr1	-	4097	4453	435	332.835	434.558	421.008	208.781	162.524	211.591	204.603	-0.386209	0.00123106	-0.00146649	0.988073	0.339043	0.00911428	-0.0456996	0.662675	-0.0471661	0.65151	#	#	#	#	#	#	#	#
5	PBPRA0004a		-	-		-	-	chr1	+	4486	4737	15885	10082.8	19014.4	14712.3	10800.8	6974.91	13116	10129.1	-0.655765	2.40416e-220	0.25943	5.68033e-63	0.545126	1.01171e-126	-0.37007	1.70576e-108	-0.110639	2.26204e-10	#	#	#	#	#	#	#	#
6	PBPRA0005	Q6LW53	YCKI	Putative amino acid ABC transporter, ATP-binding protein	ABC transporter domain protein	E	COG1126	chr1	-	4752	5522	353	220.009	229.406	313.843	78.4497	49.7444	51.7212	70.6232	-0.682103	1.03737e-06	-0.621764	2.93681e-07	0.512476	0.000958448	0.452137	0.000630255	-0.169627	0.151993	#	#	#	#	#	#	#	#
7	PBPRA0006	Q6LW52	CAC0878	Putative amino acid ABC transporter, permease protein	amino acid ABC transproter, permease protein	E	COG0765	chr1	-	5519	6244	301	197.444	144.516	250.054	71.0396	47.4095	34.6016	59.7567	-0.608317	4.61772e-05	-1.05854	7.82903e-14	0.340791	0.0434423	0.79101	4.81623e-07	-0.267527	0.0402503	#	#	#	#	#	#	#	#
8	PBPRA0007	Q6LW51	FLIY	Putative amino acid ABC transporter, periplasmic amino acid-binding portion	amino acid ABC transporter, periplasmic amino acid-binding portion	ET	COG0834	chr1	-	6296	7051	4512	2301.64	2510.33	3616.85	1022.63	530.728	577.201	830.038	-0.971107	1.06223e-123	-0.84589	2.9665e-127	0.652072	4.29492e-44	0.526855	1.15763e-40	-0.319035	5.99222e-21	#	#	#	#	#	#	#	#
9	PBPRA0008	Q6LW50	VV0011	Putative DnaA chromosomal replication initiator protein	chromosomal replication initiator protein DnaA	L	COG0593	chr1	+	7364	8788	996	930.809	922.678	842.017	119.761	113.868	112.552	102.517	-0.0976602	0.193606	-0.110319	0.0949402	-0.144636	0.0870993	-0.131978	0.0705238	-0.242296	0.000687915	#	#	#	#	#	#	#	#
10	PBPRA0009	Q6LW49	PLU0002	Putative DNA polymerase III, beta chain	DNA polymerase III, beta subunit	L	COG0592	chr1	+	8790	9890	775	746.528	763.003	686.371	120.611	118.2	120.464	108.159	-0.0540003	0.522906	-0.0225074	0.760266	-0.121207	0.197327	-0.152699	0.0579625	-0.175207	0.0284956	#	#	#	#	#	#	#	#
11	PBPRA0010	Q6LW48	S4007	Putative RecF	DNA replication and repair protein recF	L	COG1195	chr1	+	10011	10973	700	735.245	699.335	590.688	124.55	133.095	126.234	106.42	0.0708707	0.41548	-0.00137064	0.985859	-0.31583	0.00126747	-0.243589	0.00436788	-0.244959	0.00403414	#	#	#	#	#	#	#	#
12	PBPRA0011	Q6LW47	PLU0004	Putative DNA gyrase, subunit B	DNA gyrase, B subunit	L	COG0187	chr1	+	10993	13410	6246	5682.64	5776.59	4631.09	442.605	409.686	415.273	332.29	-0.136372	6.2465e-06	-0.112714	1.9277e-05	-0.295208	4.10773e-17	-0.318865	3.33276e-26	-0.43158	1.18079e-48	#	#	#	#	#	#	#	#
13	PBPRA0012	Q6LW46	PP4344	Putative flagellar biosynthesis protein	flagellar biosynthesis protein FlhA	NU	COG1298	chr1	-	13497	15599	234	317.791	189.993	287.051	19.0655	26.3427	15.7042	23.6815	0.441572	0.00176076	-0.300564	0.0328795	-0.146772	0.310576	0.595363	2.67947e-05	0.2948	0.0280294	#	#	#	#	#	#	#	#
14	PBPRA0013	Q3V7J0	VP2236	Hypothetical FlhB flagellar biosynthetic protein	flagellar biosynthetic protein FlhB	NU	COG1377	chr1	-	15616	16743	27	52.6518	37.3922	40.8251	4.10134	8.13695	5.76222	6.27925	0.963524	0.0111557	0.469778	0.195496	-0.367029	0.320487	0.126718	0.714694	0.596496	0.111623	#	#	#	#	#	#	#	#
15	PBPRA0014	Q3V7I9	BB2576	Hypothetical flagellar biosynthetic protein FliR	flagellar biosynthetic protein FliR	NU	COG1684	chr1	-	16740	17519	49	52.6518	44.4664	44.6524	10.764	11.7673	9.90958	9.93208	0.103702	0.751228	-0.140066	0.639927	-0.237746	0.510475	0.00602245	0.985197	-0.134044	0.671306	#	#	#	#	#	#	#	#
16	PBPRA0015	Q3V7I8	VP2238	putative flagellar biosynthetic protein	flagellar biosynthetic protein FliQ	NU	COG1987	chr1	-	17523	17792	9	20.6846	7.0742	8.93048	5.71149	13.3549	4.5544	5.73854	1.20056	0.0571461	-0.347358	0.631475	-1.21175	0.0757575	0.336171	0.661813	-0.0111868	0.98763	#	#	#	#	#	#	#	#
17	PBPRA0016	Q6LW45	SO3218	Putative flagellar assembly protein	flagellar biosynthetic protein FliP	NU	COG1338	chr1	-	17795	18523	85	67.6952	57.6042	95.6837	19.9785	16.1878	13.7355	22.772	-0.328409	0.219861	-0.561289	0.0217199	0.49922	0.0750178	0.7321	0.00359915	0.170811	0.452739	#	#	#	#	#	#	#	#
18	PBPRA0017	Q6LW44	Y3468	putative flagellar motor switch protein	flagellar motor switch protein	NU	COG1886	chr1	-	18523	18876	28	50.7714	29.3074	58.686	13.5527	25.0019	14.391	28.7622	0.85859	0.0237345	0.0658383	0.863234	0.209001	0.539325	1.00175	0.00290738	1.06759	0.00165342	#	#	#	#	#	#	#	#
19	PBPRA0018	Q6LW43	-	Hypothetical protein	flagellar motor switch protein FliM, putative	-	-	chr1	-	18888	19778	120	146.673	98.0282	146.715	23.0767	28.6965	19.1246	28.5685	0.289569	0.152528	-0.291766	0.13744	0.000414156	0.998409	0.581748	0.00327914	0.289983	0.122057	#	#	#	#	#	#	#	#
20	PBPRA0019	Q6LW42	-	Conserved hypothetical protein	OmpA family domain protein	-	-	chr1	+	20484	21356	61	73.3365	38.4028	118.648	11.9725	14.6441	7.64657	23.5796	0.265722	0.351256	-0.667598	0.0231813	0.694083	0.00770229	1.6274	6.792e-10	0.959805	4.16994e-05	#	#	#	#	#	#	#	#
21	PBPRA0020	Q6LW41	PSPTO195	Hypothetical two-component response regulator	lateral flagellar regulatory protein	KT	COG1221	chr1	+	21377	22795	122	154.195	74.7844	123.751	14.7315	18.9428	9.16108	15.1306	0.337872	0.0896381	-0.706072	0.000742528	-0.317313	0.138193	0.726631	0.00100447	0.0205588	0.915989	#	#	#	#	#	#	#	#
22	PBPRA0021	Q6LW40	Y3465	Hypothetical FliE-like hook basal body protein	flagellar hook-basal body complex protein (FliE)	NU	COG1677	chr1	+	22816	23160	47	48.891	31.3286	45.9282	23.3426	24.704	15.7848	23.0967	0.0569078	0.865792	-0.58518	0.0763904	-0.0901884	0.805064	0.5519	0.116702	-0.0332806	0.916372	#	#	#	#	#	#	#	#
23	PBPRA0022	Q6LW39	CV2999	Hypothetical FliF Flagellar M-ring transmembrane protein	flagellar M-ring protein FliF	NU	COG1766	chr1	+	23174	24856	146	193.684	103.081	140.336	14.8641	20.0616	10.6467	14.4669	0.407733	0.0233299	-0.502187	0.00654627	-0.464814	0.0176659	0.445105	0.0242636	-0.0570816	0.75191	#	#	#	#	#	#	#	#
24	PBPRA0023	Q6LW38	YPO0715	hypotetical puative flagellar motor switch protein	hypotetical puative flagellar motor switch protein	N	COG1536	chr1	+	24843	25850	91	118.467	79.8374	99.5111	15.4686	20.4877	13.7678	17.1278	0.380542	0.0962583	-0.188802	0.394159	-0.251551	0.29742	0.317793	0.166141	0.128991	0.560259	#	#	#	#	#	#	#	#
25	PBPRA0024	Q6LW37	CV2997	Hypothetical flagellar assembly protein	Flagellar assembly protein FliH	-	-	chr1	+	25868	26554	149	124.108	80.848	139.06	37.1621	31.492	20.4565	35.1186	-0.263717	0.187126	-0.882028	6.26604e-06	0.164117	0.454596	0.782427	0.000200469	-0.0996009	0.580163	#	#	#	#	#	#	#	#
26	PBPRA0025	Q6LW36	SO3225	Putative FliI, flagellum-specific ATP synthase	lateral flagellar FliI-like assembly ATPase protein	NU	COG1157	chr1	+	26547	27887	167	261.379	164.728	197.746	21.3382	33.9781	21.3529	25.5841	0.646294	6.14642e-05	-0.0197639	0.900976	-0.40249	0.0158423	0.263567	0.102213	0.243803	0.128174	#	#	#	#	#	#	#	#
27	PBPRA0026	Q6LW35	-	Hypothetical protein	conserved hypothetical protein	-	-	chr1	+	27987	28325	28	35.728	25.265	16.5852	14.1524	18.3724	12.955	8.4881	0.35163	0.396298	-0.148286	0.70852	-1.10716	0.0298947	-0.607245	0.2048	-0.755532	0.104488	#	#	#	#	#	#	#	#
28	PBPRA0027	Q6LW34	-	Conserved hypothetical protein	conserved hypothetical protein	-	-	chr1	-	28357	28737	84	82.7386	106.113	71.4439	37.7768	37.8565	48.413	32.5334	-0.0218288	0.93187	0.33714	0.109292	-0.21175	0.460461	-0.57072	0.0139779	-0.233579	0.341281	#	#	#	#	#	#	#	#
29	PBPRA0028	Q6LW33	-	Hypothetical flagellar protein	Hypothetical flagellar protein	-	-	chr1	-	28830	29111	67	75.2169	75.795	107.166	40.7096	46.4968	46.7207	65.9321	0.166896	0.546393	0.177942	0.462761	0.510716	0.0543917	0.49967	0.0285758	0.677612	0.0038858	#	#	#	#	#	#	#	#
30	PBPRA0029	Q6LW32	-	Conserved hypotehtical protein	Conserved hypotehtical protein	NO	COG1261	chr1	-	29470	30231	131	141.032	122.283	133.957	29.4569	32.264	27.8951	30.5001	0.106453	0.594477	-0.0993475	0.584808	-0.0742468	0.729318	0.131553	0.492157	0.0322058	0.863766	#	#	#	#	#	#	#	#
31	PBPRA0030	Q6LW31	SO3250	Hypothetical FlgB putative flagellar basal-body rod protein	flagellar basal-body rod protein FlgB	N	COG1815	chr1	+	30287	30706	70	67.6952	110.155	63.7892	28.5575	28.0974	45.5905	26.3504	-0.048301	0.863518	0.654114	0.00273175	-0.0857425	0.782315	-0.788157	0.000867206	-0.134044	0.612012	#	#	#	#	#	#	#	#
32	PBPRA0031	Q6LW66	PA1078	Hypothetical FlgC flagellar basal-body rod protein	flagellar basal-body rod protein FlgC	N	COG1558	chr1	+	30712	31128	31	75.2169	20.212	44.6524	12.7379	31.4439	8.42541	18.578	1.27879	0.000138027	-0.617056	0.131256	-0.752319	0.0228039	1.14353	0.0038195	0.52647	0.137161	#	#	#	#	#	#	#	#
33	PBPRA0032	Q6LW65	EBIG853	Hypothetical flagellar basal-body rod modification protein FlgD	Hypothetical flagellar basal-body rod modification protein FlgD	N	COG1843	chr1	+	31138	31812	52	52.6518	31.3286	67.6165	13.1999	13.5977	8.0678	17.3796	0.0179722	0.95553	-0.731031	0.0231865	0.360892	0.267786	1.1099	0.000510555	0.378864	0.176878	#	#	#	#	#	#	#	#
34	PBPRA0033	Q6LW64	PA1080	Hypothetical flagellar hook protein FlgE	LfgE	N	COG1749	chr1	+	31866	33284	107	78.9778	99.0388	117.372	12.9203	9.7024	12.1322	14.3507	-0.438093	0.0715889	-0.111545	0.580093	0.571571	0.0257819	0.245023	0.24031	0.133478	0.513066	#	#	#	#	#	#	#	#
35	PBPRA0034	Q6LW62	RS00747	Hypothetical FlgF flagellar basal-body rod protein	flagellar basal-body rod protein FlgF	N	COG4786	chr1	+	33299	34033	50	90.2603	38.4028	84.2017	11.6561	21.4075	9.08225	19.8757	0.852163	0.00273567	-0.380716	0.217955	-0.100242	0.709843	1.13264	8.08361e-05	0.751921	0.0050531	#	#	#	#	#	#	#	#
36	PBPRA0035	Q6LW61	CV1706	Putative FlgG flagellar basal-body rod protein	flagellar basal-body rod protein FlgG	N	COG4786	chr1	+	34093	34878	63	69.5756	30.318	81.6501	13.7337	15.4309	6.70496	18.0229	0.14323	0.617145	-1.05518	0.000649593	0.230873	0.425575	1.42928	3.2726e-06	0.374103	0.142503	#	#	#	#	#	#	#	#
37	PBPRA0035a		-	Putative lateral flagellar L-ring protein, LfgH		N	COG2063	chr1	+	34988	35548	51	63.9344	32.3392	39.5493	15.5768	19.8668	10.0204	12.2311	0.326094	0.290519	-0.657213	0.0406193	-0.69294	0.0507791	0.290367	0.422891	-0.366846	0.255128	#	#	#	#	#	#	#	#
38	PBPRA0036	Q6LW60	CV1708	Hypothetical flagellar P-ring protein	flagellar P-ring protein FlgI	N	COG1706	chr1	+	35533	36657	79	122.227	57.6042	95.6837	12.0322	18.9397	8.90061	14.7562	0.629644	0.00742217	-0.455678	0.0673133	-0.353223	0.14423	0.7321	0.00359915	0.276421	0.232844	#	#	#	#	#	#	#	#
39	PBPRA0037	Q6LW59	STY1221	Hypothetical flagellar protein	flagellar protein FlgJ	MNO	COG3951	chr1	+	36807	37181	64	43.2497	27.2862	38.2735	29.2428	20.1052	12.6482	17.7075	-0.565381	0.0785675	-1.2299	0.000101653	-0.176345	0.654771	0.488174	0.200267	-0.741726	0.0157182	#	#	#	#	#	#	#	#
40	PBPRA0038	Q6LW58	VPA0273	Hypothetical flagellar hook-associated protein	flagellar hook-associated protein FlgK	-	-	chr1	+	37178	38584	163	223.77	145.526	196.471	19.8502	27.7246	17.979	24.2267	0.457147	0.0067298	-0.163591	0.320968	-0.187705	0.279922	0.433033	0.00935384	0.269442	0.0952237	#	#	#	#	#	#	#	#
41	PBPRA0039	Q6LW63	VPA0274	Hypothetical FlgL flagellar hook-associated protein	Hypothetical FlgL flagellar hook-associated protein	N	COG1344	chr1	+	38612	39526	138	270.781	124.304	140.336	25.8422	51.5886	23.6146	26.6096	0.972458	6.64648e-09	-0.150798	0.398867	-0.948239	1.41703e-07	0.175016	0.35325	0.0242186	0.894788	#	#	#	#	#	#	#	#
42	PBPRA0040	Q6LW30	-	Hypothetical protein	conserved hypothetical protein	-	-	chr1	+	39582	40667	112	157.956	91.9646	122.475	17.6709	25.3549	14.72	19.5663	0.496019	0.0141356	-0.284348	0.161412	-0.367029	0.0852989	0.413339	0.049384	0.128991	0.518163	#	#	#	#	#	#	#	#
43	PBPRA0041	Q6LW29	-	Hypothetical flagellin type B	FliC	N	COG1344	chr1	+	41029	42309	529	361.041	277.915	303.636	70.7583	49.132	37.7121	41.1239	-0.551104	7.73241e-07	-0.928624	6.14892e-19	-0.249818	0.0707486	0.127701	0.31512	-0.800923	1.1517e-13	#	#	#	#	#	#	#	#
44	PBPRA0042	Q6LW28	-	Hypothetical protein	LafB	-	-	chr1	+	42577	44121	170	223.77	94.9964	213.056	18.8535	25.2482	10.688	23.9252	0.396484	0.0175413	-0.83959	3.71359e-06	-0.0707871	0.677545	1.16529	1.41033e-10	0.325697	0.0375401	#	#	#	#	#	#	#	#
45	PBPRA0043	Q6LW27	YPO0741	Hypothetical LafC	flagellar protein FliS	NUO	COG1516	chr1	+	44142	44549	27	48.891	11.1166	25.5157	11.339	20.8894	4.7362	10.8502	0.856609	0.0267759	-1.28024	0.00918931	-0.938185	0.0266596	1.19867	0.0231885	-0.0815761	0.846603	#	#	#	#	#	#	#	#
46	PBPRA0044	Q6LW26	-	hypothetical protein	conserved hypothetical protein	-	-	chr1	+	44569	44826	23	43.2497	29.3074	26.7914	15.2749	29.2227	19.7458	18.0163	0.911057	0.0281868	0.349631	0.383822	-0.690918	0.109056	-0.129493	0.751729	0.220139	0.611669	#	#	#	#	#	#	#	#
47	PBPRA0045	Q6LW25	-	Hypothetical flagellar hook control length protein	Hypothetical flagellar hook control length protein	-	-	chr1	+	44839	46113	70	105.304	59.6254	102.063	9.40716	14.3976	8.12904	13.8882	0.589129	0.0192061	-0.231428	0.363178	-0.0451005	0.855153	0.775456	0.00157218	0.544028	0.0206018	#	#	#	#	#	#	#	#
48	PBPRA0046	Q6LW24	-	Hypothetical protein	Flagellar basal body-associated protein FliL	-	-	chr1	+	46134	46628	20	35.728	12.1272	35.7219	6.92302	12.5823	4.25866	12.5204	0.837056	0.0634027	-0.721753	0.163809	-0.000246267	0.999533	1.55856	0.00103205	0.83681	0.0452214	#	#	#	#	#	#	#	#
49	PBPRA0047	Q6LW23	PSPTO197	Hypothetical flagellar-specific transcription initiation factor sigma, LafS	RNA polymerase sigma factor for flagellar operon (Sigma-F factor)(Sigma-27)	K	COG1191	chr1	+	46640	47395	33	54.5323	26.2756	42.1008	7.47934	12.5744	6.04156	9.66182	0.724644	0.0429204	-0.328742	0.38318	-0.373261	0.304374	0.680125	0.070254	0.351383	0.320702	#	#	#	#	#	#	#	#
50	PBPRA0048	Q6LW22	PA4954	Hypothetical MotA flagellar motor transmembrane protein	chemotaxis MotA protein	N	COG1291	chr1	+	47408	48256	80	88.3799	52.5512	95.6837	16.1456	18.1469	10.7595	19.5533	0.143718	0.571877	-0.606276	0.0170099	0.114556	0.662329	0.86455	0.000779399	0.258274	0.26346	#	#	#	#	#	#	#	#
51	PBPRA0049	Q6LW21	PSPTO495	Hypothetical chemotaxis LafU protein	Chemotaxis lafU protein	N	COG1360	chr1	+	48263	49255	147	229.412	163.717	238.571	25.3652	40.2738	28.6591	41.683	0.642122	0.000189555	0.15539	0.344081	0.0564834	0.731267	0.543216	0.000424233	0.698605	9.62889e-06	#	#	#	#	#	#	#	#
52	PBPRA0050	Q6LW20	Z2979	Hypothetical stbA Plasmid stable inheritance protein	stbA	-	-	chr1	+	49573	50670	430	498.312	464.876	538.381	67.1022	79.1145	73.5958	85.0701	0.212713	0.049629	0.112509	0.24483	0.111577	0.312733	0.21178	0.0287947	0.32429	0.000991902	#	#	#	#	#	#	#	#
53	PBPRA0051	Q6LW19	-	Hypothetical protein	conserved hypothetical protein	-	-	chr1	+	50663	51361	181	297.107	164.728	192.643	44.3682	74.0956	40.9645	47.8153	0.714992	3.00593e-06	-0.135905	0.382651	-0.62505	0.000121392	0.225848	0.164159	0.0899421	0.569409	#	#	#	#	#	#	#	#
54	PBPRA0052	Q6LW18	-	Hypothetical protein	conserved hypothetical protein	-	-	chr1	-	51476	51781	95	92.1407	114.198	202.85	53.1953	52.4913	64.8716	115.012	-0.0440888	0.854857	0.265536	0.185246	1.1385	1.21086e-07	0.828875	2.36426e-06	1.09441	2.39074e-09	#	#	#	#	#	#	#	#
55	PBPRA0053	Q6LW17	SO2277	Putative 16kDa heat shock protein A	16 kDa heat shock protein A VC0018	O	COG0071	chr1	+	51829	52266	646	1158.34	671.038	1552.63	252.714	461.019	266.312	615.012	0.842453	2.18084e-26	0.0548613	0.491331	0.422653	7.57122e-10	1.21025	3.04816e-71	1.26511	1.09679e-76	#	#	#	#	#	#	#	#
56	PBPRA0054	Q6LW16	Z4997	Putative valine-pyruvate aminotransferase	valine-pyruvate aminotransferase	E	COG3977	chr1	-	52470	53720	766	765.332	739.759	849.672	104.916	106.647	102.79	117.838	-0.00125863	0.98808	-0.0502885	0.499974	0.15082	0.0886284	0.19985	0.00939681	0.149561	0.0492386	#	#	#	#	#	#	#	#
57	PBPRA0055	Q6LW15	GLYS	Putative glycyl-tRNA synthetase, beta chain	glycyl-tRNA synthetase, beta subunit	J	COG0751	chr1	-	54008	56077	1733	1861.62	2279.91	1722.31	143.45	156.775	191.455	144.354	0.103286	0.0603837	0.395708	6.34848e-18	-0.112215	0.0590303	-0.404637	9.18494e-17	-0.00892895	0.863577	#	#	#	#	#	#	#	#
58	PBPRA0056	Q6LW14	GLYQ	Putative glycyl-tRNA synthetase, alpha chain	glycyl-tRNA synthetase, alpha subunit	J	COG0752	chr1	-	56087	56998	1081	960.896	1328.94	963.216	203.096	183.67	253.296	183.239	-0.169914	0.0199647	0.297909	4.59666e-07	0.00347968	0.965774	-0.464343	5.6259e-13	-0.166435	0.0138465	#	#	#	#	#	#	#	#
59	PBPRA0057	Q6LW13	S4183	Putative OmpA family protein	OmpA family protein	M	COG2885	chr1	+	57289	58014	882	846.19	855.978	937.701	208.163	203.183	204.948	224.087	-0.0597967	0.450875	-0.0432044	0.533537	0.148146	0.0787779	0.131553	0.0691455	0.0883489	0.217432	#	#	#	#	#	#	#	#
60	PBPRA0057a		-	Putative non translated yybP-ykoY		-	-	chr1	+	58119	58250	29	28.2063	27.2862	52.3071	14.7393	37.01	10.7039	37.2873	-0.0400334	0.926829	-0.0878812	0.819762	0.890988	0.0281535	0.938836	0.00773939	0.850954	0.0139629	#	#	#	#	#	#	#	#
61	PBPRA0058	Q6LW12	RSC2100	Conserved hypothetical membrane protein	predicted membrane protein	S	COG2119	chr1	+	58322	58879	48	118.467	34.3604	119.924	37.6439	37.2503	35.9325	68.7506	1.30337	1.20464e-06	-0.482287	0.13298	0.0176353	0.938991	1.8033	2.59116e-11	1.32101	1.00282e-07	#	#	#	#	#	#	#	#
62	PBPRA0059	Q6LW11	VV10987	Hypothetical NADH dehydrogenase subunit II-related protein	Hypothetical NADH dehydrogenase subunit II-related protein	-	-	chr1	+	59018	59281	808	426.856	370.89	542.208	524.419	281.861	244.208	356.33	-0.920606	1.06724e-21	-1.12336	8.68347e-38	0.345097	0.00262021	0.547854	8.57282e-08	-0.575509	7.17701e-12	#	#	#	#	#	#	#	#
63	PBPRA0060	Q6LW10	SIRA	Conserved hypothetical protein	Predicted redox protein, regulator of disulfide bond formation	O	COG0425	chr1	-	59336	59584	204	291.466	294.085	220.711	140.379	204.054	205.301	153.785	0.514756	0.000564827	0.527662	5.4133e-05	-0.40117	0.0110907	-0.414076	0.00228533	0.113586	0.443737	#	#	#	#	#	#	#	#
64	PBPRA0061	Q6LW09	VP0027	Putative transcriptional regulator, LysR family	transcriptional regulator	-	-	chr1	+	60065	61006	105	135.39	120.261	141.612	19.0989	25.055	22.1918	26.0819	0.366736	0.0858496	0.195784	0.310312	0.0648172	0.761737	0.235769	0.213846	0.431554	0.0273912	#	#	#	#	#	#	#	#
65	PBPRA0062	Q6LW08	STM3376	Putative zinc-binding alcohol dehydrogenase	zinc-binding alcohol dehydrogenase	CR	COG0604	chr1	-	61412	62392	1277	2783.03	1166.23	2685.52	223.045	494.544	206.649	474.952	1.1239	2.53758e-97	-0.130903	0.0253697	-0.0514506	0.284751	1.20335	9.08134e-121	1.07245	2.72625e-101	#	#	#	#	#	#	#	#
66	PBPRA0063	Q6LW07	FADA	Putative Acetyl-CoA acetyltransferase	acetyl-CoA C-acyltransferase FadA	I	COG0183	chr1	-	62599	63762	64	90.2603	78.8268	66.3407	9.42102	13.5176	11.7717	9.8882	0.496019	0.0636125	0.300614	0.215532	-0.444196	0.120348	-0.248791	0.328848	0.051823	0.84646	#	#	#	#	#	#	#	#
67	PBPRA0064	Q6LW06	C4793	Putative fatty oxidation complex, alpha subunit	fatty oxidation complex, alpha subunit FadB	I	COG1250	chr1	-	63779	65941	73	62.0539	58.6148	73.9954	5.78279	5.00115	4.71052	5.93524	-0.234373	0.409505	-0.316631	0.210618	0.253913	0.406035	0.336171	0.207996	0.0195397	0.938194	#	#	#	#	#	#	#	#
68	PBPRA0065	Q6LW05	C4795	Conserved hypothetical protein	conserved hypothetical protein TIGR00257	S	COG1739	chr1	+	66439	67065	117	137.271	126.325	116.096	31.9734	38.1652	35.0219	32.1248	0.230517	0.265653	0.110632	0.550967	-0.241704	0.280335	-0.121819	0.536107	-0.0111868	0.955419	#	#	#	#	#	#	#	#
69	PBPRA0066	Q6LW04	STY3574	Putative potassium uptake protein TrkH	bis(5`-nucleosyl)-tetraphosphatase, symmetrical/Trk system potassium uptake protein TrkG, fusion	P	COG0168	chr1	+	67096	68553	205	212.488	246.586	191.367	24.0917	25.4058	29.3988	22.772	0.0517558	0.748417	0.266469	0.0507903	-0.151034	0.39388	-0.365748	0.012848	-0.0992781	0.51779	#	#	#	#	#	#	#	#
70	PBPRA0067	Q6LW03	STY3573	putative protoporphyrinogen oxidase	protoporphyrinogen oxidase	CH	COG4635	chr1	+	68563	69087	196	167.358	163.717	200.298	63.9687	55.5704	54.2067	66.1923	-0.227919	0.188271	-0.259648	0.089352	0.259214	0.163225	0.290942	0.0707682	0.0312942	0.838427	#	#	#	#	#	#	#	#
71	PBPRA0067a		-	-		-	-	chr1	+	69205	69395	166	274.542	165.738	234.744	148.917	250.572	150.837	213.231	0.725842	5.38719e-06	-0.00227518	0.988571	-0.225936	0.152411	0.502181	0.00113348	0.499906	0.00114914	#	#	#	#	#	#	#	#
72	PBPRA0068		-	rRNA 16S ribosomal		-	-	chr1	+	69574	71120	45	186.162	45.477	54.8587	4.98417	20.9777	5.10998	6.15241	2.04856	4.21771e-17	0.0152122	0.960109	-1.76277	1.86237e-12	0.270583	0.377464	0.285795	0.351084	#	#	#	#	#	#	#	#
73	PBPRA0069		-	rRNA 23S ribosomal		-	-	chr1	+	71493	74418	NA	#VALUE!	#VALUE!	#VALUE!	NA	NA	NA	NA	#VALUE!	NA	#VALUE!	NA	#VALUE!	NA	#VALUE!	NA	#VALUE!	NA	#	#	#	#	#	#	#	#
74	PBPRA0070		-	rRNA 5S ribosomal		-	-	chr1	+	74716	74833	3	1.88042	1.0106	2.55157	4.35622	2.77799	1.48873	3.75159	-0.673906	0.655965	-1.56975	0.311266	0.440326	0.795588	1.33617	0.434539	-0.233579	0.857277	#	#	#	#	#	#	#	#
75	PBPRA0070a		-	-		-	-	chr1	+	74972	75109	86	255.737	107.124	131.406	106.78	323.052	134.935	165.206	1.57226	2.15829e-16	0.316868	0.129124	-0.960636	2.33486e-07	0.294751	0.138404	0.611619	0.00351138	#	#	#	#	#	#	#	#
76	PBPRA0071		-	rRNA 16S ribosomal		-	-	chr1	+	75252	76814	18	308.389	50.53	42.1008	1.97326	34.3952	5.61964	4.67328	4.09868	5.15586e-52	1.48914	6.39564e-05	-2.87283	3.48865e-34	-0.263291	0.409225	1.22585	0.00290928	#	#	#	#	#	#	#	#
77	PBPRA0072		-	tRNA Glu		-	-	chr1	+	76907	76982	3	1.88042	2.0212	3.82735	6.76361	4.31319	4.62289	8.73724	-0.673906	0.655965	-0.56975	0.662072	1.02529	0.504408	0.921134	0.478329	0.351383	0.764631	#	#	#	#	#	#	#	#
78	PBPRA0073		-	tRNA Lys		-	-	chr1	+	77016	77091	3	1.88042	2.0212	1.27578	6.76361	4.31319	4.62289	2.91241	-0.673906	0.655965	-0.56975	0.662072	-0.559674	0.781866	-0.663829	0.697842	-1.23358	0.424485	#	#	#	#	#	#	#	#
79	PBPRA0074		-	tRNA Val		-	-	chr1	+	77159	77234	7	3.76085	3.0318	5.10313	15.7818	8.62639	6.93434	11.6497	-0.896298	0.383835	-1.20718	0.205297	0.440326	0.714091	0.751209	0.491704	-0.455972	0.605859	#	#	#	#	#	#	#	#
80	PBPRA0074a		-	-		-	-	chr1	+	77242	77380	935	505.834	959.06	532.002	1152.57	634.381	1199.36	664.031	-0.886303	2.05299e-23	0.036654	0.581333	0.0727675	0.509975	-0.85019	9.83946e-26	-0.813536	1.5019e-23	#	#	#	#	#	#	#	#
81	PBPRA0075		-	rRNA 23S ribosomal		-	-	chr1	+	77601	80495	1088	2903.37	1248.09	1294.92	64.3949	174.828	74.9404	77.604	1.41605	1.12797e-144	0.198045	0.000948913	-1.16487	1.86947e-92	0.0531397	0.381811	0.251184	6.16906e-05	#	#	#	#	#	#	#	#
82	PBPRA0076		-	rRNA 5S ribosomal		-	-	chr1	+	80793	80910	4	5.64127	0	0	5.8083	8.33397	0	0	0.496019	0.64285	#VALUE!	NA	#VALUE!	NA	#VALUE!	NA	#VALUE!	NA	#	#	#	#	#	#	#	#
83	PBPRA0077		-	tRNA Asp		-	-	chr1	+	81008	81084	NA	#VALUE!	#VALUE!	#VALUE!	NA	NA	NA	NA	#VALUE!	NA	#VALUE!	NA	#VALUE!	NA	#VALUE!	NA	#VALUE!	NA	#	#	#	#	#	#	#	#
84	PBPRA0078	Q6LVZ9	SO2276	transposase and inactivated derivative [Vibrio vulnificus YJ016]	transposase and inactivated derivative [Vibrio vulnificus YJ016]	L	COG3335	chr1	-	81181	81744	NA	#VALUE!	#VALUE!	#VALUE!	NA	NA	NA	NA	#VALUE!	NA	#VALUE!	NA	#VALUE!	NA	#VALUE!	NA	#VALUE!	NA	#	#	#	#	#	#	#	#
85	PBPRA0079	Q6LVZ8	SO2874	transposase and inactivated derivative [Vibrio vulnificus YJ016]	transposase and inactivated derivative	-	-	chr1	-	81746	82216	NA	#VALUE!	#VALUE!	#VALUE!	NA	NA	NA	NA	#VALUE!	NA	#VALUE!	NA	#VALUE!	NA	#VALUE!	NA	#VALUE!	NA	#	#	#	#	#	#	#	#
86	PBPRA0080	Q6LUU1	CBU1270	Transposase and inactivated derivatives [Azotobacter vinelandii]	Transposase and inactivated derivatives [Azotobacter vinelandii]	L	COG3547	chr1	+	82353	83369	NA	#VALUE!	#VALUE!	#VALUE!	NA	NA	NA	NA	#VALUE!	NA	#VALUE!	NA	#VALUE!	NA	#VALUE!	NA	#VALUE!	NA	#	#	#	#	#	#	#	#
87	PBPRA0081	Q6LVZ9	SO2276	transposase and inactivated derivative [Vibrio vulnificus YJ016]	transposase and inactivated derivative [Vibrio vulnificus YJ016]	L	COG3335	chr1	-	83654	84217	NA	#VALUE!	#VALUE!	#VALUE!	NA	NA	NA	NA	#VALUE!	NA	#VALUE!	NA	#VALUE!	NA	#VALUE!	NA	#VALUE!	NA	#	#	#	#	#	#	#	#
88	PBPRA0082	Q6LVZ8	SO2874	transposase and inactivated derivative [Vibrio vulnificus YJ016]	transposase and inactivated derivative	-	-	chr1	-	84219	84689	NA	#VALUE!	#VALUE!	#VALUE!	NA	NA	NA	NA	#VALUE!	NA	#VALUE!	NA	#VALUE!	NA	#VALUE!	NA	#VALUE!	NA	#	#	#	#	#	#	#	#
89	PBPRA0083	Q6LVZ7	CBU1270	Transposase and inactivated derivatives [Azotobacter vinelandii]	Transposase and inactivated derivatives [Azotobacter vinelandii]	L	COG3547	chr1	+	84826	85842	1	0	0	#VALUE!	0.168481	0	0	NA	#VALUE!	NA	#VALUE!	NA	#VALUE!	NA	#VALUE!	NA	#VALUE!	NA	#	#	#	#	#	#	#	#
90	PBPRA0084	Q6LVZ6	PLU4669	transcriptional activator IlvY [Vibrio cholerae O1 biovar eltor str. N16961]	transcriptional activator IlvY [Vibrio cholerae O1 biovar eltor str. N16961]	K	COG0583	chr1	-	86129	86998	63	110.945	73.7738	144.164	12.4077	22.2303	14.7401	28.7492	0.81642	0.00136463	0.227757	0.357942	0.377862	0.091173	0.966525	5.89805e-06	1.19428	6.78563e-08	#	#	#	#	#	#	#	#
91	PBPRA0085	Q6LVZ5	S3910	putative ketol-acid reductoisomerase	Ketol-acid reductoisomerase (Acetohydroxy-acidisomeroreductase) (Alpha-keto-beta-hydroxylacil reductoisomerase)	EH	COG0059	chr1	+	87131	88615	9408	14131.4	13948.3	10955.2	1085.53	1658.88	1632.72	1279.92	0.586942	2.39514e-161	0.56813	1.24455e-194	-0.367293	8.66619e-60	-0.34848	1.07698e-71	0.219649	1.11983e-24	#	#	#	#	#	#	#	#
92	PBPRA0086	Q6LVZ4	YQIC	conserved hypothetical protein	Protein of unknown function (DUF526) superfamily	S	COG2960	chr1	-	88717	88983	296	488.91	382.007	406.975	189.955	319.209	248.701	264.452	0.723971	1.38595e-09	0.368001	0.000970512	-0.264629	0.026292	0.0913412	0.402526	0.459343	7.45365e-05	#	#	#	#	#	#	#	#
93	PBPRA0087	Q6LVZ3	PM1132	putative multidrug resistance protein	AcrB	Q	COG0841	chr1	-	89116	92232	2184	2563.02	2572.99	2855.2	120.057	143.341	143.489	158.924	0.23087	1.44956e-06	0.236472	1.80596e-08	0.155751	0.00127667	0.150149	0.000307674	0.38662	3.70943e-19	#	#	#	#	#	#	#	#
94	PBPRA0088	Q6LVZ2	CBU1094	hypothetical membrane-fusion protein	membrane-fusion protein	M	COG0845	chr1	-	92245	92757	389	359.161	411.314	519.244	129.928	122.047	139.372	175.608	-0.115141	0.339636	0.0804709	0.431407	0.531782	1.11695e-05	0.336171	0.00085149	0.416642	4.33777e-05	#	#	#	#	#	#	#	#
95	PBPRA0089	Q6LVZ1	CBU1094	conserved hypothetical protein	No Data	M	COG0845	chr1	-	92772	93332	232	393.008	275.894	406.975	70.8592	122.123	85.4864	125.862	0.760435	1.44314e-08	0.249988	0.0519163	0.0503798	0.68877	0.560827	2.15626e-06	0.810815	4.73027e-11	#	#	#	#	#	#	#	#
96	PBPRA0090	Q6LVZ0	SO4326	hypothetical transcriptional regulator, TetR family	transcriptional regulator	K	COG1309	chr1	-	93379	94005	422	727.724	378.975	798.64	115.323	202.328	105.066	220.991	0.786148	2.04438e-15	-0.15514	0.129349	0.134155	0.140859	1.07544	2.50649e-31	0.920303	1.01644e-24	#	#	#	#	#	#	#	#
97	PBPRA0091	Q6LVY9	S3908	putative ATP-dependent DNA helicase Rep	ATP-dependent DNA helicase Rep	L	COG0210	chr1	+	94145	96166	462	481.388	332.487	480.97	39.15	41.5022	28.5833	41.2693	0.0593079	0.580621	-0.474593	4.36567e-06	-0.00125296	0.991282	0.532648	8.82687e-07	0.058055	0.559572	#	#	#	#	#	#	#	#
98	PBPRA0092	Q6LVY8	NMB1677	putative cytochrome c5	cytochrome c5	C	COG3245	chr1	-	96262	96672	175	86.4994	182.919	99.5111	72.957	36.6884	77.3631	42.0068	-1.01659	1.31924e-06	0.063847	0.676323	0.202167	0.438872	-0.878273	2.49849e-06	-0.814426	1.48641e-05	#	#	#	#	#	#	#	#
99	PBPRA0093		-	tRNA Arg		-	-	chr1	+	96967	97043	90	118.467	77.8162	197.746	200.273	268.202	175.67	445.562	0.396484	0.0839583	-0.209854	0.348005	0.739171	0.00027766	1.34551	4.63331e-12	1.13565	1.26537e-09	#	#	#	#	#	#	#	#
100	PBPRA0094		-	tRNA His		-	-	chr1	+	97078	97153	5	7.52169	2.0212	6.37892	11.2727	17.2528	4.62289	14.5621	0.589129	0.531453	-1.30672	0.254735	-0.237746	0.803564	1.6581	0.147037	0.351383	0.699104	#	#	#	#	#	#	#	#
101	PBPRA0095		-	tRNA Pro		-	-	chr1	+	97220	97296	7	5.64127	7.0742	8.93048	15.5768	12.7715	15.97	20.1221	-0.311335	0.7378	0.0152122	0.984261	0.662719	0.482762	0.336171	0.661813	0.351383	0.647421	#	#	#	#	#	#	#	#
102	PBPRA0096		-	tRNA His		-	-	chr1	+	97306	97381	0	1.88042	#VALUE!	0	0	4.31319	NA	0	#VALUE!	NA	#VALUE!	NA	#VALUE!	NA	#VALUE!	NA	#VALUE!	NA	#	#	#	#	#	#	#	#
103	PBPRA0097		-	tRNA Pro		-	-	chr1	+	97433	97509	5	1.88042	2.0212	2.55157	11.1263	4.25718	4.56285	5.74918	-1.41087	0.289274	-1.30672	0.254735	0.440326	0.795588	0.336171	0.815135	-0.970545	0.395854	#	#	#	#	#	#	#	#
104	PBPRA0098	Q6LVY7	AGAD	putative peptide ABC transporter, ATP-binding protein	peptide ABC transporter, ATP-binding protein	R	COG1123	chr1	+	98233	99951	372	562.246	333.498	451.627	37.0798	57.0174	33.7237	45.5821	0.5959	4.59066e-08	-0.157624	0.148131	-0.31607	0.00479306	0.437454	6.96417e-05	0.27983	0.00872858	#	#	#	#	#	#	#	#
105	PBPRA0099	Q6LVY6	BP3802	putative peptide ABC transporter,periplasmic peptide-binding protein	Peptide ABC transporter, periplasmic peptide-binding protein	E	COG0747	chr1	+	100062	101621	887	960.896	1160.17	843.293	97.4249	107.376	129.275	93.7872	0.115446	0.132385	0.387329	1.62708e-09	-0.188347	0.0246658	-0.460229	2.37435e-11	-0.0729005	0.320967	#	#	#	#	#	#	#	#
106	PBPRA0100	Q6LVY5	BPP3592	putative peptide ABC transporter	peptide ABC transporter, permease protein	EP	COG0601	chr1	+	101704	102681	172	300.868	241.533	247.502	30.1343	53.6282	42.9296	43.9066	0.80672	1.79682e-07	0.489814	0.000629667	-0.281689	0.0643374	0.0352171	0.799377	0.525031	0.000481301	#	#	#	#	#	#	#	#
107	PBPRA0101	Q6LVY4	R02595	putative peptide ABC transporter, permease protein	peptide ABC transporter, permease protein VC0173	EP	COG1173	chr1	+	102685	103626	482	532.16	630.614	480.97	87.6732	98.48	116.367	88.5844	0.142826	0.167959	0.387725	8.56217e-06	-0.145911	0.191992	-0.39081	2.30537e-05	-0.00308533	0.974999	#	#	#	#	#	#	#	#
108	PBPRA0102		-	tRNA Trp		-	-	chr1	+	103843	103919	NA	#VALUE!	#VALUE!	2.55157	NA	NA	NA	5.74918	#VALUE!	NA	#VALUE!	NA	#VALUE!	NA	#VALUE!	NA	#VALUE!	NA	#	#	#	#	#	#	#	#
109	PBPRA0103	Q6LVY3	VV3208	Putative CrcB protein (integral membrane protein possibly involved in chromosome condensation)	crcB protein	D	COG0239	chr1	-	104006	104389	513	718.321	326.424	812.674	228.906	326.095	147.764	367.177	0.485671	2.85096e-07	-0.652212	1.11942e-10	0.178047	0.0504005	1.31593	3.18456e-43	0.663718	5.84821e-15	#	#	#	#	#	#	#	#
110	PBPRA0104	Q6LUT8	RB787	hypothetical protein	similar to transposase	-	-	chr1	+	104704	105984	NA	#VALUE!	#VALUE!	1.27578	NA	NA	NA	0.17279	#VALUE!	NA	#VALUE!	NA	#VALUE!	NA	#VALUE!	NA	#VALUE!	NA	#	#	#	#	#	#	#	#
111	PBPRA0105	Q6LVY1	-	hypothetical protein	universal stress protein family, putative	-	-	chr1	+	106057	106479	102	133.51	78.8268	183.713	41.3172	55.0212	32.393	75.351	0.388379	0.0719178	-0.371811	0.0852274	0.460504	0.0219662	1.22069	6.39918e-10	0.848883	4.27813e-06	#	#	#	#	#	#	#	#
112	PBPRA0105a		-	Putative non translated THI		-	-	chr1	+	106620	106717	38	43.2497	40.424	54.8587	66.4398	76.9333	71.702	97.1201	0.186691	0.610139	0.0892128	0.784833	0.343029	0.341247	0.440508	0.162973	0.529721	0.0975533	#	#	#	#	#	#	#	#
113	PBPRA0106	Q6LVY0	THIC	putative thiamin biosynthesis protein ThiC	Thiamine biosynthesis protein thiC	H	COG0422	chr1	+	106855	108777	163	174.879	161.696	169.679	14.5238	15.8532	14.6163	15.3087	0.101488	0.571631	-0.0115878	0.942461	-0.0435501	0.820251	0.0695254	0.679624	0.0579376	0.729451	VC0061	#	Thiamine	Thiamine biosynthesis protein ThiC	VC0061	1.19661
114	PBPRA0107	Q6LVX9	VC0062	hypothetical thiamin-phosphate pyrophosphorylase	thiamin-phosphate pyrophosphorylase	H	COG0352	chr1	+	108777	110048	119	188.042	97.0176	159.473	16.0299	25.7706	13.2581	21.7515	0.660095	0.000534069	-0.294643	0.135429	-0.237746	0.213608	0.716993	0.000223727	0.42235	0.0217553	#	#	#	#	#	#	#	#
115	PBPRA0108	Q6LVX8	BP0610	Putative molybdopterin biosynthesis MoeB protein	ThiF protein	H	COG0476	chr1	+	110035	110811	70	92.1407	58.6148	76.547	15.4365	20.6722	13.1131	17.0922	0.396484	0.127485	-0.25609	0.316374	-0.267493	0.329818	0.385081	0.145792	0.128991	0.609458	#	#	#	#	#	#	#	#
116	PBPRA0108a		-	Putative sulfur carrier protein ThiS		H	COG2104	chr1	+	110819	111056	28	28.2063	21.2226	29.343	20.1582	20.6598	15.5003	21.3903	0.0105926	0.980783	-0.399825	0.334543	0.0569977	0.903271	0.467416	0.281196	0.0675903	0.866974	#	#	#	#	#	#	#	#
117	PBPRA0109	Q6LVX7	THIG	putative thiazole biosynthesis protein ThiG	Thiazole biosynthesis protein ThiG	H	COG2022	chr1	+	111057	111827	114	118.467	60.636	90.5806	25.335	26.7854	13.6708	20.3831	0.0554469	0.797649	-0.910787	4.91273e-05	-0.387206	0.117201	0.579028	0.0214158	-0.33176	0.12161	#	#	#	#	#	#	#	#
118	PBPRA0110	Q6LVX6	Z5564	putative ThiH protein	thiazole biosynthesis protein ThiH	HR	COG1060	chr1	+	111837	112949	139	212.488	133.399	210.504	21.3989	33.281	20.8342	32.8137	0.612295	0.000575054	-0.0593347	0.735006	-0.0135304	0.937651	0.658099	8.43026e-05	0.598764	0.000288987	#	#	#	#	#	#	#	#
119	PBPRA0111	Q6LVX5	R02157	putative aminopeptidase P	aminopeptidase P	E	COG0006	chr1	-	113086	114900	1163	1440.4	1086.4	1468.43	109.793	138.345	104.047	140.367	0.308622	1.90549e-06	-0.0983022	0.107115	0.0277979	0.673406	0.434722	9.93868e-13	0.33642	1.80018e-08	#	#	#	#	#	#	#	#
120	PBPRA0112	Q6LVX4	STM3848	Putative transcriptional regulator, LysR family	transcriptional regulator, LysR family	K	COG0583	chr1	-	115072	116088	52	43.2497	48.5088	47.204	8.76099	7.41343	8.2912	8.05281	-0.265821	0.432333	-0.100265	0.728323	0.126218	0.735915	-0.0393381	0.900056	-0.139603	0.649219	#	#	#	#	#	#	#	#
121	PBPRA0113	Q6LVX3	YPO2148	putative multidrug resistance protein	putative multidrug resistance protein	GEPR	COG0477	chr1	+	116135	117355	2487	3093.3	3207.64	2291.31	349.004	441.634	456.655	325.58	0.314738	1.14298e-12	0.367108	1.42538e-21	-0.432974	6.49263e-19	-0.485344	1.89453e-31	-0.118236	0.0074801	#	#	#	#	#	#	#	#
122	PBPRA0114	Q6LVX2	PAB0461	conserved hypothetical protein	Integral membrane protein DUF6 domain protein	GER	COG0697	chr1	-	117455	118357	40	63.9344	48.5088	33.1704	7.59002	12.3425	9.33793	6.37313	0.676592	0.0390341	0.278247	0.366655	-0.946697	0.0106538	-0.548352	0.108966	-0.270105	0.450497	#	#	#	#	#	#	#	#
123	PBPRA0115	Q6LVX1	YIGN	conserved hypothetical protein	DNA recombination protein rmuC homolog	S	COG1322	chr1	+	118582	120120	211	325.313	139.463	368.701	23.4917	36.8485	15.7521	41.5648	0.624586	1.44725e-05	-0.597362	0.00013092	0.180624	0.181458	1.40257	1.88332e-22	0.80521	4.81806e-10	#	#	#	#	#	#	#	#
124	PBPRA0116	Q6LVX0	UBIE	putative ubiquinone/menaquinone biosynthesis methlytransferase UbiE	Ubiquinone/menaquinone biosynthesis methyltransferase ubiE(EC 2.1.1.-)	H	COG2226	chr1	+	120259	120951	1035	1128.25	907.519	1187.75	255.905	283.812	227.636	297.361	0.124461	0.0792336	-0.189631	0.0038996	0.074145	0.315884	0.388237	7.73797e-09	0.198606	0.00220244	#	#	#	#	#	#	#	#
125	PBPRA0117	Q6LVW9	C4783	conserved hypothetical protein	unnamed protein product	S	COG3165	chr1	+	120959	121570	296	409.932	295.095	437.594	82.8726	116.766	83.8164	124.054	0.469788	0.000169169	-0.00441656	0.970391	0.0942068	0.44086	0.568411	6.5882e-07	0.563995	7.31361e-07	#	#	#	#	#	#	#	#
126	PBPRA0118	Q6LVW8	UBIB	putative ubiquinone biosynthesis	2-polyprenylphenol 6-hydroxylase	R	COG0661	chr1	+	121567	123204	1653	1786.4	1318.83	2110.15	172.914	190.118	139.957	223.506	0.11197	0.046447	-0.325825	9.28749e-10	0.240286	2.55689e-05	0.67808	2.00764e-37	0.352256	1.81568e-12	#	#	#	#	#	#	#	#
127	PBPRA0119	Q6LVW7	SO4202	putative TatA protein	o261	N	COG1826	chr1	+	123288	123551	1349	1545.71	1010.6	1596	875.546	1020.66	665.416	1048.87	0.196377	0.00136769	-0.416678	3.37891e-12	0.0461978	0.46665	0.659253	2.12005e-27	0.242575	1.69439e-05	#	#	#	#	#	#	#	#
128	PBPRA0120	Q6LVW6	HD0715	conserved hypothetical protein	Sec-independent protein secretion pathway component	N	COG1826	chr1	+	123555	123893	1680	1709.3	1031.82	1695.52	849.142	878.975	529.082	867.745	0.0249479	0.659505	-0.703266	1.00848e-35	-0.0116848	0.847988	0.716529	2.51517e-33	0.0132632	0.800839	#	#	#	#	#	#	#	#
129	PBPRA0121	Q6LVW5	YPO3776	conserved hypothetical protein	Sec-independent protein translocase TatC	N	COG0805	chr1	+	123905	124666	2240	2136.16	1746.32	2185.42	503.691	488.693	398.37	497.587	-0.0684789	0.169405	-0.359183	5.70439e-15	0.0328886	0.543284	0.323593	4.04822e-11	-0.0355903	0.438287	#	#	#	#	#	#	#	#
130	PBPRA0122	Q6LVW4	STM3976	putative tatD gene product	tatD gene product	L	COG0084	chr1	+	124833	125546	112	148.553	98.0282	75.2712	26.8776	36.2695	23.8655	18.2903	0.407483	0.0471314	-0.19223	0.336092	-0.980811	6.08713e-05	-0.381099	0.103069	-0.573329	0.0109913	#	#	#	#	#	#	#	#
131	PBPRA0123	Q6LVW3	HEMB	putative delta-aminolevulinic acid dehydratase	delta-aminolevulinic acid dehydratase	H	COG0113	chr1	+	125675	126727	4299	7029.02	3958.52	8002.99	699.536	1163.65	653.465	1318.6	0.709322	8.27673e-113	-0.11904	0.000184624	0.187215	1.11561e-10	1.01558	3.35962e-271	0.896538	5.9048e-222	#	#	#	#	#	#	#	#
132	PBPRA0124	Q6LVW2	PSPTO408	putative MadN protein	Permease of the drug/metabolite transporter	GER	COG0697	chr1	-	126847	127722	279	259.498	221.321	248.778	54.5721	51.6401	43.9175	49.2717	-0.10454	0.461991	-0.334122	0.01003	-0.0608678	0.69972	0.168714	0.232952	-0.165408	0.213949	#	#	#	#	#	#	#	#
133	PBPRA0125	Q6LVW1	VV11115	putative universal stress protein A	universal stress protein UspA	T	COG0589	chr1	-	127911	128333	144	73.3365	332.487	63.7892	58.3301	30.2229	136.632	26.1635	-0.973466	2.30658e-05	1.20723	2.55157e-18	-0.20122	0.50827	-2.38192	3.62205e-40	-1.17469	1.01936e-07	#	#	#	#	#	#	#	#
134	PBPRA0126	Q6LVW0	PM0667	putative ferritin	ferritin	P	COG1528	chr1	+	128586	129113	1599	804.821	1587.65	1414.84	518.902	265.719	522.684	464.905	-0.99043	1.87785e-46	-0.0102745	0.841075	0.813903	4.09354e-26	-0.166253	0.00296877	-0.176527	0.00152693	#	#	#	#	#	#	#	#
135	PBPRA0127	Q6LVV9	-	conserved hypothetical protein	Universal stress protein B homolog	-	-	chr1	+	129166	129528	81	63.9344	60.636	80.3743	38.234	30.7033	29.0363	38.415	-0.34133	0.214229	-0.417747	0.0873437	0.330143	0.266495	0.40656	0.116935	-0.0111868	0.962901	#	#	#	#	#	#	#	#
136	PBPRA0128	Q6LVV8	PMT2077	putative membrane protein	Small-conductance mechanosensitive channel	M	COG0668	chr1	+	129642	130739	170	188.042	128.346	169.679	26.5288	29.8545	20.3188	26.8112	0.145522	0.403909	-0.405494	0.0159887	-0.148247	0.430907	0.402769	0.0239348	-0.00272521	0.986883	#	#	#	#	#	#	#	#
137	PBPRA0129	Q6LVV7	SF3523	conserved hypothetical protein	conserved hypothetical protein TIGR00275	R	COG2081	chr1	+	130868	132055	256	255.737	232.438	187.54	36.9228	37.5262	34.0102	27.3885	-0.00148019	0.991897	-0.139298	0.28753	-0.447464	0.00847831	-0.309647	0.0389238	-0.448944	0.00209687	#	#	#	#	#	#	#	#
138	PBPRA0130	Q6LVV6	VV10334	conserved hypothetical protein	ABC-type multidrug transport system, ATPase and permease component	-	-	chr1	+	132343	132858	45	60.1735	23.2438	45.9282	14.9429	20.3288	7.83025	15.4426	0.419204	0.194592	-0.953079	0.00805892	-0.389749	0.261283	0.982534	0.00954154	0.0294552	0.926753	#	#	#	#	#	#	#	#
139	PBPRA0131a		-	-		-	-	chr1	+	132988	133176	49	84.619	36.3816	67.6165	44.4227	78.0482	33.4609	62.0699	0.7882	0.00666751	-0.429573	0.172407	-0.323606	0.263214	0.894167	0.00365686	0.464594	0.102766	#	#	#	#	#	#	#	#
140	PBPRA0131	Q6LVV5	SO3684	hypothetical transcriptional regulator, TetR family	transcriptional regulator, TetR family	-	-	chr1	-	132950	133549	39	33.8476	32.3392	49.7555	11.1374	9.83408	9.36906	14.3873	-0.20442	0.597132	-0.27019	0.431215	0.555804	0.156953	0.621573	0.0692339	0.351383	0.280354	#	#	#	#	#	#	#	#
141	PBPRA0132	Q6LVV4	VV2296	putative aldehyde dehydrogenase	coniferyl aldehyde dehydrogenase	C	COG1012	chr1	-	133571	135004	107	118.467	91.9646	147.991	12.7851	14.4014	11.1478	17.9051	0.14687	0.503837	-0.21846	0.28749	0.321027	0.141974	0.686357	0.000622859	0.467897	0.0151158	#	#	#	#	#	#	#	#
142	PBPRA0133	Q6LVV3	STY2843	hypothetical protein	Uncharacterized conserved protein	S	COG3148	chr1	-	135158	135739	21	31.9672	18.1908	31.8946	6.18254	9.57499	5.43309	9.50788	0.606202	0.185647	-0.20718	0.654334	-0.00328033	0.994121	0.810102	0.0665126	0.602922	0.155674	#	#	#	#	#	#	#	#
143	PBPRA0134	Q6LVV2	VP2977	hypothetical protein	predicted membrane protein	S	COG3650	chr1	-	135850	136950	131	193.684	106.113	213.056	20.3871	30.6664	16.7533	33.5735	0.564134	0.00225771	-0.303965	0.106645	0.13753	0.435844	1.00563	1.26163e-08	0.701665	2.69185e-05	#	#	#	#	#	#	#	#
144	PBPRA0135	Q6LVV1	RSC2403	conserved hypothetical protein	Family of unknown function (DUF589) superfamily	S	COG2947	chr1	+	136978	137469	79	69.5756	77.8162	100.787	27.5127	24.6518	27.4931	35.5409	-0.18327	0.498481	-0.021782	0.924883	0.534654	0.0517836	0.373165	0.105072	0.351383	0.124431	#	#	#	#	#	#	#	#
145	PBPRA0136	Q6LVV0	STY3597	conserved hypothetical protein	Predicted hydrolase of the HAD superfamily	R	COG0561	chr1	-	137550	138383	361	601.735	426.473	433.766	74.1672	125.776	88.8881	90.236	0.73713	8.70923e-12	0.240456	0.0198865	-0.472211	2.2042e-05	0.0244628	0.814864	0.264919	0.014709	#	#	#	#	#	#	#	#
146	PBPRA0137	Q6LVU9	T3336	putative lysophospholipase	lysophospholipase	I	COG2267	chr1	-	138484	139488	231	231.292	227.385	352.116	39.3837	40.1191	39.3291	60.7869	0.00182243	0.990517	-0.0227556	0.866263	0.606336	4.66252e-05	0.630914	9.67144e-07	0.608159	1.99238e-06	#	#	#	#	#	#	#	#
147	PBPRA0138	Q6LVU8	YPO3831	conserved hypothetical protein	Homoserine/homoserine lactone efflux protein	E	COG1280	chr1	+	139760	140377	340	246.335	303.18	295.982	94.2674	69.4857	85.2766	83.0934	-0.464911	0.000692371	-0.16536	0.147486	0.264884	0.0835716	-0.0346666	0.781839	-0.200027	0.0991163	#	#	#	#	#	#	#	#
148	PBPRA0139	Q6LVU7	VP1147	conserved hypothetical protein	Predicted signal transduction protein	T	COG2200	chr1	+	140419	141633	115	144.793	108.134	125.027	16.2178	20.7743	15.4705	17.8532	0.332353	0.105354	-0.0888108	0.646619	-0.21175	0.328864	0.209414	0.297327	0.120603	0.540994	#	#	#	#	#	#	#	#
149	PBPRA0140	Q6LVU6	YPO0433	Conserved hypothetical protein	protein of unknown function, putative	R	COG4667	chr1	-	141644	142528	184	293.346	280.947	311.291	35.6242	57.7822	55.1822	61.0258	0.672897	1.08493e-05	0.610591	6.76963e-06	0.0856614	0.553872	0.147967	0.240232	0.758559	5.56906e-08	#	#	#	#	#	#	#	#
150	PBPRA0141	Q6LVU5	BLL3077	putative transcriptional regulator, LysR family	transcriptional regulator, LysR family	-	-	chr1	-	142627	143508	43	67.6952	27.2862	34.4461	8.35354	13.3797	5.37765	6.77582	0.654717	0.0391309	-0.656165	0.0604755	-0.974711	0.00709066	0.336171	0.390306	-0.319994	0.358148	#	#	#	#	#	#	#	#
151	PBPRA0141a		-	-		-	-	chr1	+	143376	143608	22	35.728	37.3922	29.343	16.1785	26.7307	27.8961	21.8494	0.699553	0.1121	0.765234	0.0451356	-0.284039	0.520551	-0.34972	0.352922	0.415514	0.332304	#	#	#	#	#	#	#	#
152	PBPRA0142	Q6LVU4	MTRF	putative efflux pump component MtrF	transporter, putative	H	COG2978	chr1	-	143705	145306	107	189.923	125.314	109.717	11.4444	20.6667	13.5974	11.8824	0.827801	2.23978e-05	0.227942	0.230502	-0.79162	0.000156244	-0.191761	0.337885	0.0361811	0.861606	#	#	#	#	#	#	#	#
153	PBPRA0143	Q6LVU3	YPAI	putative oxidoreductase, short-chain dehydrogenase/reductase family	oxidoreductase, short-chain dehydrogenase/reductase family	R	COG4221	chr1	+	145831	146553	109	142.912	89.9434	99.5111	25.8321	34.4578	21.6246	23.8794	0.3908	0.0611027	-0.277239	0.177473	-0.522199	0.0233943	0.14584	0.51267	-0.131399	0.534786	#	#	#	#	#	#	#	#
154	PBPRA0144	Q6LVU2	VV11144	conserved hypothetical protein	Uncharacterized protein conserved in bacteria	-	-	chr1	+	146708	147712	108	112.825	102.071	109.717	18.4132	19.5703	17.6544	18.9408	0.0630601	0.776263	-0.0814638	0.683233	-0.0402995	0.865812	0.104224	0.620717	0.0227605	0.912471	#	#	#	#	#	#	#	#
155	PBPRA0145	Q6LVU1	VP2965	Conserved hypothetical protein	conserved hypothetical protein	-	-	chr1	-	147790	148122	27	20.6846	39.4134	17.861	13.8928	10.8283	20.574	9.30573	-0.384399	0.422812	0.545727	0.127585	-0.21175	0.712097	-1.14188	0.0066364	-0.596149	0.195963	#	#	#	#	#	#	#	#
156	PBPRA0146	Q6LVU0	VP2964	conserved hypothetical protein	conserved hypothetical protein	-	-	chr1	+	148479	148844	134	150.434	189.993	150.542	62.7328	71.6509	90.2348	71.3621	0.166896	0.393647	0.503712	0.00186823	0.00104128	0.995948	-0.335775	0.0438698	0.167937	0.354218	#	#	#	#	#	#	#	#
157	PBPRA0147	Q6LVT9	VV11147	conserved hypothetical protein	predicted membrane protein	S	COG3714	chr1	+	150151	150774	363	206.846	430.516	234.744	99.6765	57.7857	119.928	65.268	-0.811409	8.33602e-09	0.246096	0.0167557	0.182529	0.281427	-0.874977	6.00926e-13	-0.62888	6.56877e-07	#	#	#	#	#	#	#	#
158	PBPRA0147a		-	-		-	-	chr1	+	150873	151144	1	1.88042	1.0106	0	0.629944	1.20516	0.645845	0	0.911057	0.647225	0.0152122	0.994051	#VALUE!	NA	#VALUE!	NA	#VALUE!	NA	#	#	#	#	#	#	#	#
159	PBPRA0148	Q6LVT8	BPP4288	conserved hypothetical protein	conserved hypothetical protein	-	-	chr1	+	151155	151466	224	220.009	200.099	237.296	123.017	122.926	111.483	131.955	-0.0259332	0.868359	-0.162786	0.246907	0.10912	0.512011	0.245973	0.0937765	0.0831872	0.558758	#	#	#	#	#	#	#	#
160	PBPRA0149	Q6LVT7	YECH	hypothetical protein	conserved hypothetical protein	-	-	chr1	+	151588	151830	101	146.673	116.219	119.924	71.2174	105.221	83.136	85.6226	0.538248	0.0108612	0.202491	0.302853	-0.290487	0.183562	0.0452698	0.820413	0.247761	0.228922	#	#	#	#	#	#	#	#
161	PBPRA0150	Q6LVT6	BBP399	putative membrane protein	multiple antibiotic transporter	N	COG2095	chr1	+	151996	152589	567	620.539	605.349	613.652	163.556	182.113	177.149	179.236	0.130174	0.173832	0.0944195	0.263883	-0.0161028	0.873649	0.0196519	0.822814	0.114071	0.199672	#	#	#	#	#	#	#	#
162	PBPRA0151	Q6LVT5	SO4588	conserved hypothetical protein	predicted membrane protein	S	COG3776	chr1	-	152677	152943	222	280.183	211.215	297.258	142.466	182.931	137.509	193.157	0.33581	0.0229161	-0.0718445	0.60528	0.0853439	0.564374	0.492998	0.000316085	0.421154	0.00178039	#	#	#	#	#	#	#	#
163	PBPRA0152	Q6LVT4	T3950	conserved hypothetical protein	methyltransferase, putative	L	COG0742	chr1	-	152940	153545	360	366.682	297.116	382.735	101.789	105.481	85.226	109.576	0.0265342	0.828245	-0.276969	0.0143405	0.0618147	0.634339	0.365317	0.00195995	0.0883489	0.430734	#	#	#	#	#	#	#	#
164	PBPRA0153	Q6LVT3	T3951	putative cell division protein FtsY	signal recognition particle GTPase	N	COG0552	chr1	+	153630	154913	1514	1664.17	1277.4	1581.97	202.037	225.939	172.934	213.759	0.136441	0.0196959	-0.245156	7.82884e-06	-0.0730829	0.241821	0.308515	7.90598e-08	0.0633582	0.248531	#	#	#	#	#	#	#	#
165	PBPRA0153a		-	Putative cell division ATP-binding protein FtsE		D	COG2884	chr1	+	154917	155585	469	594.214	387.06	584.309	120.121	154.837	100.57	151.533	0.341394	0.000766096	-0.277031	0.00518243	-0.0242506	0.814967	0.594174	2.22543e-09	0.317143	0.000782349	#	#	#	#	#	#	#	#
166	PBPRA0154	Q6LVT2	Y0418	hypothetical cell division protein FtsX	cell division protein FtsX VC0149	D	COG2177	chr1	+	155569	156501	482	607.377	383.017	708.06	88.519	113.484	71.36	131.667	0.333558	0.000873875	-0.331623	0.00077811	0.22128	0.0242739	0.886461	9.92986e-21	0.554838	5.3697e-10	#	#	#	#	#	#	#	#
167	PBPRA0155	Q6LVT1	S4284	putative RNA polymerase sigma-32 factor	alternative sigma factor RpoH	K	COG0568	chr1	+	156677	157525	1972	2077.87	2736.71	2962.37	397.988	426.645	560.323	605.371	0.0754438	0.145316	0.47278	7.82083e-29	0.511648	3.92132e-24	0.114311	0.00486292	0.587092	9.85553e-41	#	#	#	#	#	#	#	#
168	PBPRA0156	Q6LVT0	GLPE	putative thiosulfate sulfurtransferase glpE	Thiosulfate sulfurtransferase glpE	P	COG0607	chr1	+	158146	158478	100	137.271	102.071	135.233	51.4549	71.8606	53.2813	70.4577	0.457025	0.0338415	0.0295675	0.884488	-0.0215778	0.920246	0.40588	0.0423115	0.435448	0.0297334	#	#	#	#	#	#	#	#
169	PBPRA0157	Q6LVS9	PLU0196	hypothetical GlpG protein	GlpG protein	R	COG0705	chr1	+	158520	159362	240	291.466	219.3	339.358	48.7814	60.2721	45.2199	69.8427	0.280291	0.0505461	-0.130127	0.335288	0.219484	0.121776	0.629902	1.57264e-06	0.499775	9.29831e-05	#	#	#	#	#	#	#	#
170	PBPRA0158	Q6LVS8	STM2283	putative glycerol-3-phosphate transporter	glycerol-3-phosphate transporter	G	COG2271	chr1	+	159736	161106	277	197.444	305.201	213.056	34.6189	25.1052	38.6961	26.9616	-0.48844	0.00135511	0.139875	0.243626	0.109785	0.531953	-0.518529	0.000132581	-0.378655	0.00629638	VCA0137	glpT	Others	Sn-glycerol-3-phosphate transporter	VCA0137	4.28828	3.12383
171	PBPRA0159	Q6LVS7	STM3523	putative glycerol-3-phosphate repressor protein	glycerol-3-phosphate repressor protein	KG	COG1349	chr1	+	161204	161983	1048	1380.23	841.83	1596	230.217	308.471	187.606	355.001	0.39727	3.41317e-09	-0.316038	2.18728e-06	0.209556	0.0013283	0.922864	1.16533e-47	0.606826	5.36404e-24	#	#	#	#	#	#	#	#
172	PBPRA0160	Q6LVS6	GLPD	putative aerobic glycerol-3-phosphate dehydrogenase	aerobic glycerol-3-phosphate dehydrogenase	C	COG0578	chr1	+	162247	163785	135	156.075	74.7844	155.646	15.0302	17.6788	8.44677	17.5464	0.209281	0.27945	-0.85215	2.97118e-05	-0.00397577	0.984258	1.05746	3.99338e-07	0.205305	0.252547	VCA0657	glpD	Energy metabolism	Glycerol-3-phosphate dehydrogenase	VCA0657	4.22597	2.52732
173	PBPRA0161	Q6LVS5	SO0132	Putative flagellar protein FliL	Flagellar basal body-associated protein FliL	N	COG1580	chr1	-	163921	164337	327	295.226	291.053	248.778	134.364	123.417	121.326	103.506	-0.147469	0.264837	-0.16801	0.149132	-0.246964	0.106047	-0.226424	0.0864845	-0.394433	0.00204557	#	#	#	#	#	#	#	#
174	PBPRA0162	Q6LVS4	UBIC	hypothetical chorismate-pyruvate lyase	chorismate-pyruvate lyase	H	COG3161	chr1	+	164506	165048	161	189.923	181.908	179.885	50.8039	60.9725	58.2331	57.4759	0.238352	0.176379	0.176148	0.259961	-0.0783338	0.67203	-0.0161307	0.920241	0.160018	0.333903	#	#	#	#	#	#	#	#
175	PBPRA0163	Q6LVS3	PLU4377	putative 4-hydroxybenzoate octaprenyltransferase	4-hydroxybenzoate polyprenyl transferase	H	COG0382	chr1	+	165042	165905	212	327.194	174.834	207.953	42.0429	66.0158	35.1746	41.7581	0.62608	1.31042e-05	-0.27808	0.0592681	-0.653889	2.68962e-05	0.250271	0.110714	-0.027809	0.852031	#	#	#	#	#	#	#	#
176	PBPRA0164	Q6LVS2	S3567	putative glycerol-3-phosphate acyltransferase	Glycerol-3-phosphate acyltransferase (GPAT)	I	COG2937	chr1	-	166431	168860	1576	904.483	1337.02	887.945	111.127	64.886	95.6425	63.3972	-0.801102	1.5994e-32	-0.237242	9.90307e-06	-0.0266233	0.751353	-0.590483	2.32716e-19	-0.827725	1.15163e-39	#	#	#	#	#	#	#	#
177	PBPRA0165	Q6LVS1	-	putative LexA repressor	LexA repressor	KT	COG1974	chr1	+	169235	169813	769	1566.39	529.554	1735.07	227.572	471.606	158.983	519.909	1.02639	3.39896e-48	-0.538205	2.99781e-11	0.147545	0.0172257	1.71214	3.31371e-132	1.17393	3.56356e-76	#	#	#	#	#	#	#	#
178	PBPRA0166	Q6LVS0	VP2944	hypothetical O-Methyltransferase-relateprotein	hypothetical O-Methyltransferase-relateprotein	Q	COG3315	chr1	+	169925	170722	75	133.51	42.4452	158.197	16.1038	29.1654	9.24578	34.3942	0.831985	0.000357074	-0.821289	0.00256377	0.244776	0.240778	1.89805	2.19568e-15	1.07676	1.97265e-07	#	#	#	#	#	#	#	#
179	PBPRA0167	Q6LVR9	CV0599	putative cytochrome c oxidase, subunit II	cytochrome c oxidase, subunit II	C	COG1622	chr1	+	170974	172122	25	50.7714	33.3498	15.3094	3.72813	7.70293	5.04535	2.31168	1.02209	0.00887502	0.41575	0.274791	-1.7296	0.000282997	-1.12326	0.0137297	-0.70751	0.147466	#	#	#	#	#	#	#	#
180	PBPRA0168	Q6LVR8	BPP4242	putative cytochrome c oxidase, subunit I	cytochrome c oxidase, subunit I	C	COG0843	chr1	+	172137	173801	21	80.8582	38.4028	33.1704	2.16111	8.46577	4.00928	3.45642	1.945	8.52964e-08	0.870822	0.0232967	-1.2855	0.000235517	-0.211317	0.560131	0.659506	0.116807	#	#	#	#	#	#	#	#
181	PBPRA0169	Q6LVR7	COXG	hypothetical cytochrome c oxidase assembly transmembrane protein	cytochrome c oxidase assembly protein coxG	O	COG3175	chr1	+	173857	174447	22	16.9238	9.0954	6.37892	6.37832	4.99192	2.67518	1.87262	-0.37845	0.4758	-1.27429	0.0191355	-1.40767	0.0712716	-0.511826	0.514441	-1.78612	0.00443258	#	#	#	#	#	#	#	#
182	PBPRA0170	Q6LVR6	RSC0367	putative cytochrome c oxidase subunit III	cytochrome c oxidase subunit III	C	COG1845	chr1	+	174467	175384	12	56.4127	22.2332	19.1367	2.2398	10.7125	4.20995	3.61672	2.23299	1.03088e-06	0.889681	0.0787952	-1.55967	0.000379526	-0.21637	0.650166	0.673311	0.225033	#	#	#	#	#	#	#	#
183	PBPRA0171	Q6LVR5	VVA1112	conserved hypothetical protein	Uncharacterized conserved protein	S	COG3346	chr1	+	175699	176388	15	35.728	14.1484	21.6883	3.72489	9.02645	3.56432	5.45339	1.25209	0.00976342	-0.0843234	0.874983	-0.720138	0.130945	0.616279	0.233878	0.531956	0.295676	#	#	#	#	#	#	#	#
184	PBPRA0172	Q6LVR4	VVA1110	conserved hypothetical protein	conserved hypothetical protein	-	-	chr1	+	176423	176986	25	31.9672	25.265	28.0672	7.59507	9.88058	7.78679	8.63397	0.354664	0.418594	0.0152122	0.970262	-0.187705	0.682994	0.151746	0.717798	0.166959	0.690809	#	#	#	#	#	#	#	#
185	PBPRA0173	Q6LVR3	RSC0371	hypothetical cytochrome c oxidase assembly protein	uncharacterized protein required for cytochrome oxidase assembly	O	COG1612	chr1	+	177044	178105	35	63.9344	29.3074	40.8251	5.64696	10.4946	4.79701	6.66949	0.869237	0.0103353	-0.25609	0.478651	-0.647137	0.0659502	0.47819	0.194292	0.2221	0.527335	#	#	#	#	#	#	#	#
186	PBPRA0174	Q6LVR2	XAC3879	hypothetical protoheme IX farnesyltransferase	protoheme IX farnesyltransferase	O	COG0109	chr1	+	178017	179048	41	114.706	28.2968	24.2399	6.8073	19.3759	4.76624	4.07512	1.48424	1.3476e-07	-0.534985	0.126933	-2.24248	9.59151e-11	-0.223256	0.59798	-0.758241	0.0487637	#	#	#	#	#	#	#	#
187	PBPRA0175	Q6LVR1	DINF	putative DNA-damage-inducible protein F	DNA-damage-inducible protein F, truncation	Q	COG0534	chr1	+	179146	180495	58	95.9016	47.4982	71.4439	7.36148	12.3837	6.11591	9.18166	0.725501	0.00719859	-0.28818	0.307438	-0.424744	0.124495	0.588937	0.0380282	0.300757	0.264009	#	#	#	#	#	#	#	#
188	PBPRA0176	Q6LVR0	DR0488	hypothetical protein	conserved hypothetical protein	S	COG3584	chr1	+	180600	180983	102	69.5756	56.5936	85.4775	45.5135	31.5852	25.6185	38.6198	-0.551915	0.0297892	-0.849858	0.000293164	0.296962	0.299886	0.594905	0.0220329	-0.254953	0.254128	#	#	#	#	#	#	#	#
189	PBPRA0177	Q6LVQ9	PM1557	conserved hypothetical protein	thioredoxin-like protein	O	COG0694	chr1	-	181329	181913	1295	1479.89	1396.65	1442.91	379.302	440.993	415.001	427.931	0.19254	0.00211697	0.109018	0.0506253	-0.0365103	0.578965	0.0470124	0.413575	0.15603	0.00756986	#	#	#	#	#	#	#	#
190	PBPRA0178	Q6LVQ8	Z4768	hypothetical ComF-related protein	predicted amidophosphoribosyltransferase	R	COG1040	chr1	-	182043	182756	172	231.292	180.897	227.089	41.2763	56.4702	44.0405	55.1809	0.427307	0.00963635	0.0727633	0.636626	-0.0264548	0.873505	0.328089	0.0311026	0.400852	0.00909303	#	#	#	#	#	#	#	#
191	PBPRA0179	Q6LVQ7	T3997	putative bioH protein	bioH protein	R	COG0596	chr1	+	182815	183579	179	137.271	102.071	130.13	40.0924	31.2805	23.193	29.5125	-0.382934	0.0397314	-0.810392	4.10812e-06	-0.0770729	0.723183	0.350385	0.0825551	-0.460007	0.00852392	#	#	#	#	#	#	#	#
192	PBPRA0179a		-	Hypothetical protein		-	-	chr1	-	183675	183884	252	214.368	228.396	223.262	205.614	177.95	189.054	184.453	-0.233333	0.127038	-0.141889	0.282662	0.0586474	0.730216	-0.0327968	0.820064	-0.174686	0.213	#	#	#	#	#	#	#	#
193	PBPRA0180	Q6LVQ6	VC2005	hypothetical protein	conserved hypothetical protein	-	-	chr1	+	183686	184066	359	304.628	308.233	293.43	161.451	139.381	140.628	133.619	-0.236933	0.0645709	-0.219962	0.0498537	-0.0540336	0.710329	-0.0710043	0.569823	-0.290967	0.0152452	#	#	#	#	#	#	#	#
194	PBPRA0181	Q6LVQ5	VV10861	hypothetical protein	conserved hypothetical protein	-	-	chr1	+	184158	184622	104	146.673	103.081	133.957	38.3223	54.9863	38.534	49.9808	0.496019	0.0180526	-0.0128021	0.949224	-0.13083	0.538058	0.377991	0.0586105	0.365189	0.0662808	#	#	#	#	#	#	#	#
195	PBPRA0182	Q6LVQ4	STM3504	conserved hypothetical protein	Transcriptional accessory protein	K	COG2183	chr1	-	184715	187093	544	520.877	472.961	487.349	39.181	38.1679	34.558	35.5415	-0.0626637	0.535137	-0.201886	0.026228	-0.095987	0.391706	0.0432352	0.661939	-0.158651	0.0956194	#	#	#	#	#	#	#	#
196	PBPRA0183	Q6LVQ3	SF3425	putative transcription elongation factor GreB	transcription elongation factor GreB	K	COG0782	chr1	-	187189	187659	83	67.6952	46.4876	75.2712	30.1945	25.055	17.1567	27.7267	-0.294057	0.274813	-0.836265	0.00127319	0.153044	0.607239	0.695252	0.0135906	-0.141013	0.561704	#	#	#	#	#	#	#	#
197	PBPRA0183a		-	-		-	-	chr1	+	187747	187995	256	208.727	341.583	233.468	176.162	146.129	238.46	162.674	-0.294527	0.0547545	0.416092	0.000468966	0.16161	0.339812	-0.549009	2.06179e-05	-0.132917	0.336043	#	#	#	#	#	#	#	#
198	PBPRA0184	Q6LVQ2	Y3916	putative transcriptional regulator OmpR	transcriptional regulator OmpR	TK	COG0745	chr1	+	187956	188675	297	310.27	302.169	230.917	70.6797	75.1214	72.9518	55.6433	0.0630601	0.637434	0.0248948	0.833167	-0.42615	0.00557761	-0.387985	0.00361024	-0.36309	0.00653031	#	#	#	#	#	#	#	#
199	PBPRA0185	Q6LVQ1	ECS4246	putative sensor outer membrane protein EnvZ	osmolarity sensor protein EnvZ	T	COG0642	chr1	+	188679	190010	308	270.781	213.237	238.571	39.6203	35.4381	27.8276	31.0745	-0.185805	0.175598	-0.530475	3.30392e-05	-0.182704	0.246894	0.161966	0.261583	-0.368509	0.00497722	#	#	#	#	#	#	#	#
200	PBPRA0186	Q6LVQ0	STY4046	putative xanthine/uracil permease	xanthine/uracil permease family protein	F	COG2233	chr1	-	190071	191450	99	112.825	80.848	65.0649	12.2921	14.2523	10.1838	8.18009	0.188591	0.405616	-0.292216	0.176648	-0.794139	0.00347637	-0.313332	0.218116	-0.605548	0.0120343	#	#	#	#	#	#	#	#
201	PBPRA0187	Q6LVP9	S4077	putative ATP-dependent DNA helicase RecG	ATP-dependent DNA helicase RecG	LK	COG1200	chr1	-	191928	194021	204	236.933	219.3	270.466	16.6926	19.7245	18.2046	22.4092	0.215912	0.169678	0.104338	0.458206	0.190967	0.227101	0.30254	0.0293253	0.406878	0.00389453	#	#	#	#	#	#	#	#
202	PBPRA0188	Q6LVP8	Y0104	putative tRNA methyltransferase	tRNA methyltransferase	J	COG0566	chr1	-	194046	194849	162	206.846	167.76	186.264	34.5247	44.8486	36.2702	40.1942	0.352567	0.0407421	0.0504017	0.751735	-0.151209	0.399701	0.150956	0.354286	0.201358	0.219275	#	#	#	#	#	#	#	#
203	PBPRA0189	Q6LVP7	C4475	putative guanosine-3,5-bis(diphosphate) 3-pyrophosphohydrolase	guanosine-3,5-bis(diphosphate) 3-pyrophosphohydrolase	TK	COG0317	chr1	-	194849	196960	1159	1423.48	1250.11	1362.54	94.0287	117.494	102.89	111.929	0.296542	5.13213e-06	0.109177	0.0640423	-0.0631272	0.348949	0.124237	0.0382929	0.233414	0.000127835	#	#	#	#	#	#	#	#
204	PBPRA0190	Q6LVP6	-	putative DNA-directed RNA polymerase, omega subunit	DNA-directed RNA polymerase omega chain (RNAP omegasubunit) (Transcriptase omega chain) (RNA polymerase omega subunit)	K	COG1758	chr1	-	196979	197263	1823	1682.98	1730.15	1825.65	1096.01	1029.42	1055.25	1111.38	-0.115298	0.0384326	-0.0754196	0.120183	0.11739	0.0506881	0.077512	0.131451	0.0020924	0.966996	#	#	#	#	#	#	#	#
205	PBPRA0191	Q6LVP5	GMK	putative guanylate kinase	guanylate kinase VC2708	F	COG0194	chr1	-	197313	197939	1825	1583.32	1997.96	1823.09	498.731	440.207	553.907	504.466	-0.204947	0.000288811	0.130629	0.0052548	0.20344	0.000855938	-0.132136	0.00770554	-0.00150725	0.976224	#	#	#	#	#	#	#	#
206	PBPRA0192	Q6LVP4	-	hypothetical protein	conserved hypothetical protein	-	-	chr1	+	198329	198619	65	54.5323	75.795	70.1681	38.2729	32.6676	45.2757	41.8347	-0.25333	0.401779	0.221663	0.363969	0.363705	0.255481	-0.111288	0.660937	0.110375	0.674584	#	#	#	#	#	#	#	#
207	PBPRA0193	Q6LVP3	-	hypothetical protein	conserved hypothetical protein	R	COG3550	chr1	+	198609	199934	281	304.628	268.82	264.087	36.3106	40.0483	35.24	34.5536	0.116481	0.392751	-0.0639316	0.604367	-0.206037	0.167763	-0.0256244	0.846923	-0.0895561	0.493839	#	#	#	#	#	#	#	#
208	PBPRA0194	Q6LVP2	-	hypothetical protein	SEC-C motif domain protein	R	COG3318	chr1	+	199959	200966	129	124.108	111.166	113.545	21.9281	21.4633	19.1703	19.5432	-0.0557762	0.787837	-0.214655	0.250844	-0.128334	0.578318	0.0305448	0.88122	-0.184111	0.348474	#	#	#	#	#	#	#	#
209	PBPRA0194a		-	Hypothetical protein		-	-	chr1	+	200974	201105	23	20.6846	11.1166	17.861	29.8555	27.3169	14.6392	23.4758	-0.153073	0.759111	-1.04892	0.0403266	-0.21175	0.712097	0.684094	0.235953	-0.364824	0.447097	#	#	#	#	#	#	#	#
210	PBPRA0195	Q6LVP1	-	hypothetical protein	conserved hypothetical protein	-	-	chr1	+	201484	203283	301	308.389	312.275	422.284	28.6527	29.8665	30.1567	40.7026	0.0349893	0.79334	0.0530556	0.649728	0.453462	0.000615966	0.435395	0.000128468	0.488451	1.96121e-05	#	#	#	#	#	#	#	#
211	PBPRA0196	Q6LVP0	-	hypothetical protein	conserved hypothetical protein	-	-	chr1	+	203299	205680	227	257.618	222.332	253.881	16.3288	18.8535	16.2248	18.4918	0.182541	0.223363	-0.0299765	0.826149	-0.0210811	0.893387	0.191436	0.17324	0.161459	0.246861	#	#	#	#	#	#	#	#
212	PBPRA0197	Q6LVN9	YPO0043	conserved hypothetical protein	conserved hypothetical protein TIGR00255	S	COG1561	chr1	-	205871	206734	635	449.421	706.409	590.688	125.93	90.6769	142.122	118.613	-0.498689	7.6408e-07	0.153748	0.0517495	0.394328	0.000373223	-0.258109	0.00246332	-0.104361	0.231867	#	#	#	#	#	#	#	#
213	PBPRA0198	Q6LVN8	S4086	putative ribonuclease PH	ribonuclease PH	J	COG0689	chr1	+	206991	207707	740	705.158	840.819	649.374	176.841	171.445	203.846	157.132	-0.0695777	0.422441	0.184271	0.0114017	-0.118899	0.218845	-0.372747	2.91533e-06	-0.188476	0.0216092	#	#	#	#	#	#	#	#
214	PBPRA0199	Q6LVN7	S4087	putative orotate phosphoribosyltransferase	orotate phosphoribosyltransferase	F	COG0461	chr1	+	208098	208739	668	319.672	534.607	389.114	178.284	86.8013	144.75	105.155	-1.06326	1.07681e-22	-0.321368	0.000122722	0.283601	0.034235	-0.458287	6.26336e-06	-0.779656	3.66506e-16	#	#	#	#	#	#	#	#
215	PBPRA0200	Q6LVN6	Z5065	putative transcriptional regulator, TetR family	transcription regulator TetR family VC0214	K	COG1309	chr1	-	208898	209488	430	377.965	421.42	421.008	124.667	111.486	123.95	123.593	-0.186084	0.109	-0.029077	0.769307	0.155597	0.216672	-0.00141031	0.989341	-0.0304873	0.77097	#	#	#	#	#	#	#	#
216	PBPRA0201	Q6LVN5	STM3730	putative DNA/pantothenate metabolism flavoprotein	phosphopantothenoylcysteine decarboxylase/phosphopantothenate--cysteine ligase	H	COG0452	chr1	-	209751	210992	553	543.442	445.675	548.587	76.2912	76.2761	62.3755	76.6326	-0.025153	0.800556	-0.311289	0.000697121	0.0135935	0.899514	0.299729	0.00209683	-0.0115595	0.900062	#	#	#	#	#	#	#	#
217	PBPRA0202	Q6LVN4	CV3079	putative DNA repair protein RadC	DNA repair protein radC homolog	L	COG2003	chr1	+	211238	211912	23	30.0868	28.2968	36.9977	5.83841	7.77014	7.28705	9.50957	0.387495	0.393943	0.299005	0.460351	0.298307	0.493369	0.386797	0.309896	0.685802	0.086429	#	#	#	#	#	#	#	#
218	PBPRA0202a		-	-		-	-	chr1	-	211775	212008	2872	3461.86	2987.33	3510.96	2103	2578.99	2219.15	2603.15	0.269491	8.40327e-11	0.0568028	0.132767	0.0203172	0.633322	0.233005	9.24826e-10	0.289808	3.9718e-14	#	#	#	#	#	#	#	#
219	PBPRA0203	Q6LVN3	PLU4864	putative ribosomal protein L28	RpmB protein	J	COG0227	chr1	+	212070	212321	24510	20575.6	25935	21238	16665.3	14233.4	17889.7	14621.8	-0.252437	1.7417e-59	0.0815316	2.21668e-10	0.0457121	0.00845979	-0.288257	8.73046e-93	-0.206725	1.42512e-47	#	#	#	#	#	#	#	#
220	PBPRA0204	Q6LVN2	SO4246	putative ribosomal protein L33	ribosomal protein L33	J	COG0267	chr1	+	212336	212503	6840	5628.11	6374.87	6084.21	6976.18	5839.96	6595.99	6283.26	-0.281347	1.86748e-21	-0.101601	5.372e-05	0.112421	0.000624506	-0.0673248	0.0141391	-0.168926	3.28556e-10	#	#	#	#	#	#	#	#
221	PBPRA0205	Q6LVN1	VV10822	conserved hypothetical protein	conserved hypothetical protein	-	-	chr1	+	212702	213193	173	127.869	168.77	142.888	60.2493	45.3061	59.6278	50.3871	-0.436108	0.0225253	-0.0357117	0.819488	0.160218	0.459001	-0.240178	0.16717	-0.27589	0.109308	#	#	#	#	#	#	#	#
222	PBPRA0206	Q6LVN0	-	putative formamidopyrimidine-DNA glycosylase	formamidopyrimidine-DNA glycosylase	L	COG0266	chr1	+	213233	214042	215	204.966	167.76	184.989	45.4804	44.1117	36.0015	39.6232	-0.0689516	0.668266	-0.357941	0.0158911	-0.147949	0.411812	0.141041	0.3876	-0.2169	0.156227	#	#	#	#	#	#	#	#
223	PBPRA0207	Q6LVM9	WS0025	putative nucleotide sugar epimerase	nucleotide sugar epimerase	MG	COG0451	chr1	+	214187	215191	753	597.974	538.65	602.17	128.381	103.723	93.1662	103.954	-0.332566	0.000219447	-0.483302	2.48122e-09	0.0100864	0.921753	0.160822	0.0764913	-0.32248	0.000107162	#	#	#	#	#	#	#	#
224	PBPRA0208	Q6LVM8	-	putative Phosphopantetheine adenylyltransferase (Pantetheine-phosphateadenylyltransferase) (PPAT) (Dephospho-CoApyrophosphorylase)	pantetheine-phosphate adenylyltransferase	H	COG0669	chr1	-	215260	215751	88	109.065	96.007	137.785	30.647	38.6434	33.92	48.5876	0.309606	0.188687	0.125636	0.555981	0.337233	0.137732	0.521203	0.00988679	0.646839	0.00167846	#	#	#	#	#	#	#	#
225	PBPRA0209	Q6LVM7	XCC0992	putative lipopolysaccharide biosynthesis protein	lipopolysaccharide biosynthesis protein	M	COG0859	chr1	-	215772	216824	140	204.966	150.579	167.128	22.7809	33.9321	24.8574	27.5366	0.549958	0.00213818	0.105098	0.535868	-0.294435	0.111303	0.150426	0.381885	0.255523	0.143505	#	#	#	#	#	#	#	#
226	PBPRA0209a		-	-		-	-	chr1	-	216620	216844	214	189.923	227.385	216.883	162.968	147.147	175.67	167.237	-0.172199	0.294282	0.0875265	0.525106	0.191506	0.278116	-0.0682192	0.638928	0.0193072	0.895634	#	#	#	#	#	#	#	#
227	PBPRA0209b		-	-		-	-	chr1	+	216844	217036	9	3.76085	5.053	7.6547	7.99017	3.39692	4.55103	6.88115	-1.25887	0.192765	-0.832785	0.290429	1.02529	0.345125	0.599205	0.490406	-0.233579	0.755425	#	#	#	#	#	#	#	#
228	PBPRA0210	Q6LVM6	WAVC	conserved hypothetical protein	WavC	RTKL	COG0515	chr1	+	217087	217797	262	251.977	246.586	266.639	63.1397	61.78	60.2862	65.0644	-0.0562768	0.698795	-0.0874734	0.495398	0.0815963	0.601508	0.112793	0.404506	0.0253194	0.848883	#	#	#	#	#	#	#	#
229	PBPRA0211	Q6LVM5	PP4928	hypothetical KDO transferase	KDO transferase	M	COG1519	chr1	-	217776	219065	104	210.607	123.293	113.545	13.8138	28.4604	16.6137	15.271	1.01797	1.08376e-07	0.24551	0.201555	-0.891295	1.05266e-05	-0.118833	0.550795	0.126677	0.541028	#	#	#	#	#	#	#	#
230	PBPRA0212	Q6LVM4	XAC3795	conserved hypothetical protein	CDP-Glycerol:Poly(glycerophosphate) glycerophosphotransferase family, putative	M	COG1887	chr1	+	219177	220241	625	520.877	626.572	659.58	100.554	85.2595	102.268	107.45	-0.262913	0.00706122	0.00362427	0.964647	0.340605	0.00104458	0.0740671	0.386065	0.0776914	0.362137	#	#	#	#	#	#	#	#
231	PBPRA0213	Q6LVM3	RS01397	putative lipopolysaccharide biosynthesis glycosyltransferase	lipopolysaccharide biosynthesis glycosyltransferase	M	COG0463	chr1	+	220308	221072	459	443.78	364.827	415.905	102.807	101.126	82.8978	94.3242	-0.0486503	0.657512	-0.331283	0.00105239	-0.0935886	0.440612	0.189044	0.0850622	-0.142239	0.168729	#	#	#	#	#	#	#	#
232	PBPRA0214a		-	-		-	-	chr1	-	221273	221535	209	165.477	138.452	158.197	136.164	109.683	91.5087	104.36	-0.336871	0.0487748	-0.594115	0.000151873	-0.064909	0.742749	0.192335	0.280188	-0.40178	0.0121462	#	#	#	#	#	#	#	#
233	PBPRA0214	Q6LVM2	ALL3135	hypothetical protein	succinoglycan biosynthesis ketolase	-	-	chr1	+	221099	222016	58	45.1301	34.3604	53.5829	10.8257	8.57	6.50629	10.1268	-0.361962	0.266766	-0.755306	0.0136259	0.247681	0.489913	0.641026	0.0526305	-0.11428	0.692868	#	#	#	#	#	#	#	#
234	PBPRA0215	Q6LVM1	-	hypothetical glycosyl transferase	glycosyltransferase	M	COG0438	chr1	+	222045	223181	520	291.466	289.032	376.356	78.3635	44.6873	44.1879	57.4286	-0.835186	1.56295e-12	-0.847284	3.47618e-16	0.368773	0.00763083	0.380871	0.00141083	-0.466413	5.59522e-06	#	#	#	#	#	#	#	#
235	PBPRA0216	Q6LVM0	-	putative capsular polysaccharide biosynthesis protein	capsular polysaccharide biosynthesis protein	-	-	chr1	-	223217	224293	483	475.747	400.198	456.73	76.8426	77.0047	64.5917	73.5757	-0.0218288	0.837563	-0.271311	0.00541811	-0.0588515	0.61347	0.19063	0.0688768	-0.0806803	0.418285	#	#	#	#	#	#	#	#
236	PBPRA0217	Q6LVL9	HH0323	Putative Lex2B protein (lipooligosaccharide 5G8 epitope biosynthesis-associated protein)	Lob1	M	COG3306	chr1	-	224296	225057	167	146.673	151.59	159.473	37.5519	33.5546	34.5807	36.3096	-0.187245	0.314993	-0.139673	0.389093	0.120708	0.552897	0.0731366	0.673832	-0.0665367	0.693985	#	#	#	#	#	#	#	#
237	PBPRA0218	Q6LVL8	-	Putative O-antigen ligase	Putative O-antigen ligase	-	-	chr1	-	225051	226169	461	560.366	375.943	514.141	70.5898	87.2969	58.3996	79.7153	0.281603	0.0064629	-0.294252	0.00333513	-0.124206	0.252632	0.451648	1.23777e-05	0.157396	0.107917	#	#	#	#	#	#	#	#
238	PBPRA0219	Q6LVL7	ECS2565	Putative lipid A biosynthesis (kdo)2-(lauroyl)-lipid IVA acyltransferase	lipid A biosynthesis (KDO)2-(lauroyl)-lipid IVA acyltransferase	M	COG1560	chr1	-	226241	227194	445	443.78	347.646	556.242	79.925	81.0916	63.3443	101.159	-0.00396151	0.971424	-0.356185	0.000553741	0.325868	0.0038822	0.678091	5.27478e-11	0.321906	0.000888107	#	#	#	#	#	#	#	#
239	PBPRA0220	Q6LVL6	S4109	putative ADP glyceromanno-heptose 6-epimerase GmhD	ADP-L-glycero-D-manno-heptose-6-epimerase	MG	COG0451	chr1	-	227211	228155	421	404.291	436.579	510.313	76.3346	74.5794	80.3062	93.6904	-0.0584266	0.61071	0.0524233	0.595669	0.33599	0.00441751	0.22514	0.0239726	0.277563	0.00567119	#	#	#	#	#	#	#	#
240	PBPRA0221	Q6LVL5	PSPTO041	putative transcriptional regulator	transcription reguator, TetR family VC0333	K	COG1309	chr1	+	228275	228922	230	220.009	257.703	371.253	60.8168	59.1866	69.1294	99.3996	-0.0640684	0.680204	0.164076	0.210747	0.754837	3.91804e-07	0.526693	1.90927e-05	0.690769	4.60359e-08	#	#	#	#	#	#	#	#
241	PBPRA0222	Q6LVL4	SF3653	hypothetical protein	unnamed protein product	S	COG2861	chr1	-	229011	229736	67	212.488	63.6678	102.063	15.8128	51.0216	15.2441	24.3905	1.66515	6.09329e-15	-0.073597	0.771237	-1.05792	3.33314e-07	0.680819	0.00478538	0.607222	0.0105886	#	#	#	#	#	#	#	#
242	PBPRA0222a		-	-		-	-	chr1	+	229812	230076	5	5.64127	7.0742	11.482	3.23292	3.71097	4.64034	7.51733	0.174091	0.863365	0.500639	0.550616	1.02529	0.247573	0.698741	0.33298	1.19938	0.126466	#	#	#	#	#	#	#	#
243	PBPRA0223	Q6LVL3	VP2834	putative NlpD-related protein family M37 unassigned peptidase (NlpD protein)	membrane-bound metallopeptidase	D	COG4942	chr1	-	230096	231268	362	417.454	416.367	529.45	52.8788	62.0394	61.7016	78.3099	0.205627	0.0820182	0.201867	0.0518406	0.342878	0.00312158	0.346638	0.000526907	0.548505	1.08076e-07	#	#	#	#	#	#	#	#
244	PBPRA0224	Q6LVL2	YIBO	putative phosphoglycerate mutase, 2,3-bisphosphoglycerate-independent	2,3-bisphosphoglycerate-independent phosphoglycerate mutase	G	COG0696	chr1	-	231277	232833	7132	8110.26	7525.94	7385.51	784.863	908.036	840.214	822.966	0.185442	3.852e-12	0.0775649	0.00116223	-0.135051	2.28034e-06	-0.0271742	0.278478	0.0503907	0.046741	#	#	#	#	#	#	#	#
245	PBPRA0224a		-	-		-	-	chr1	+	233101	233275	1390	970.298	1186.44	1271.96	1360.97	966.55	1178.49	1261.03	-0.518585	3.41852e-14	-0.22844	6.27141e-05	0.390549	2.27586e-07	0.100404	0.104301	-0.128036	0.0306633	#	#	#	#	#	#	#	#
246	PBPRA0225	Q6LVL1	S4118	conserved hypothetical protein	Rhodanese-like domain protein	P	COG0607	chr1	+	233245	233685	1544	1139.54	1456.27	1199.24	599.901	450.45	574.014	471.798	-0.438226	7.54252e-12	-0.0843902	0.110104	0.0736693	0.31663	-0.280167	2.58671e-06	-0.364557	4.79401e-10	#	#	#	#	#	#	#	#
247	PBPRA0226	Q6LVL0	SO0052	putative protein-transport protein SecB	protein-export protein SecB	N	COG1952	chr1	+	233802	234275	3200	2860.12	3243.02	2698.28	1156.76	1051.87	1189.29	987.64	-0.161995	0.000131764	0.0192641	0.592873	-0.0840362	0.0781939	-0.265295	2.71201e-11	-0.246031	6.60441e-10	#	#	#	#	#	#	#	#
248	PBPRA0227	Q6LVK9	PLU4838	putative glycerol-3-phosphate dehydrogenase	Glycerol-3-phosphate dehydrogenase [NAD(P)+] (NAD(P)H-dependent glycerol-3-phosphate dehydrogenase)	C	COG0240	chr1	+	234292	235308	7398	7115.52	6737.67	6104.62	1246.42	1219.67	1151.61	1041.42	-0.0561662	0.0400051	-0.134885	2.94737e-08	-0.221067	9.38036e-13	-0.142348	1.40355e-07	-0.277233	6.45985e-26	#	#	#	#	#	#	#	#
249	PBPRA0228	Q6LVK8	Y0072	putative serine acetyltransferase	serine acetyltransferase	E	COG1045	chr1	+	235522	236343	682	844.31	764.014	992.559	142.162	179.055	161.565	209.495	0.308001	0.000273058	0.163827	0.0314107	0.233381	0.00499632	0.377555	2.71067e-07	0.541382	6.54203e-13	#	#	#	#	#	#	#	#
250	PBPRA0229	Q6LVK7	SF3645	putative rRNA methylase, SpoU family	RNA methyltransferase, TrmH family, group 2	J	COG0219	chr1	-	236446	236925	213	178.64	242.544	225.814	76.0342	64.8776	87.8349	81.6204	-0.253797	0.12839	0.187393	0.167248	0.338076	0.0568239	-0.103114	0.466589	0.0842792	0.563437	#	#	#	#	#	#	#	#
251	PBPRA0230	Q6LVK6	PLU4795	Putative sensor protein CpxA	Signal transduction histidine kinase	T	COG0642	chr1	-	237020	238387	97	122.227	82.8692	116.096	12.1494	15.5754	10.5299	14.7239	0.333512	0.135493	-0.227149	0.293068	-0.0742468	0.747348	0.486414	0.0261932	0.259265	0.216352	#	#	#	#	#	#	#	#
252	PBPRA0231	Q6LVK5	PLU4794	hypothetical transcriptional regulator CpxR	transcriptional regulator CpxR	TK	COG0745	chr1	-	238387	238875	63	63.9344	92.9752	117.372	22.0751	22.792	33.0504	41.6434	0.0212399	0.94214	0.561494	0.0163374	0.876425	0.00118406	0.336171	0.112792	0.897665	0.000116602	#	#	#	#	#	#	#	#
253	PBPRA0232	Q6LVK4	Y0067	putative transcriptional regulator CpxR	transcriptional regulator CpxR	TK	COG0745	chr1	-	238838	239083	81	60.1735	64.6784	91.8564	56.4184	42.641	45.7027	64.7835	-0.428793	0.124341	-0.324638	0.176968	0.610251	0.0364639	0.506096	0.0402992	0.181458	0.43533	#	#	#	#	#	#	#	#
254	PBPRA0233	Q6LVK3	VP2857	Hypothetical periplasmic protein CpxP	P pilus assembly/Cpx signaling pathway, periplasmic inhibitor/zinc-resistance associated protein	N	COG3678	chr1	+	239289	239771	15	33.8476	11.1166	6.37892	5.32127	12.2162	4.00076	2.29134	1.17409	0.0168217	-0.432247	0.44767	-2.40767	0.000243656	-0.801332	0.283177	-1.23358	0.0741205	#	#	#	#	#	#	#	#
255	PBPRA0234	Q6LVK2	PFKA	putative 6-phosphofructokinase	6-phosphofructokinase	G	COG0205	chr1	+	240156	241118	11553	12909.1	9421.82	12861.2	2055.6	2336.83	1700.7	2317.1	0.160121	2.96445e-14	-0.294189	5.92991e-49	-0.00536655	0.8084	0.448944	5.05233e-105	0.154755	2.39359e-15	VC2689	pfkA	Gluconeogenesis	6-phosphofructokinase	VC2689	-1.03505
256	PBPRA0235	Q6LVK1	-	putative triosephosphate isomerase	triosephosphate isomerase	G	COG0149	chr1	-	241320	242108	20313	18010.7	21720.8	24535.9	4411.31	3979.33	4785.39	5395.28	-0.17355	5.93794e-25	0.0966758	6.66461e-12	0.446039	2.16033e-146	0.175813	4.36186e-35	0.272489	1.36193e-79	#	#	#	#	#	#	#	#
257	PBPRA0236	Q6LVK0	VV11345	putative 5-carboxymethyl-2-hydroxymuconate delta isomerase	5-carboxymethyl-2-hydroxymuconate delta isomerase	E	COG3232	chr1	+	242441	242788	223	112.825	262.756	133.957	109.799	56.5177	131.248	66.7847	-0.982952	1.09486e-07	0.23668	0.0718387	0.247681	0.274964	-0.971951	8.03004e-10	-0.735271	7.6586e-06	#	#	#	#	#	#	#	#
258	PBPRA0237	Q6LVJ9	VV3022	conserved hypothetical protein	conserved hypothetical protein	-	-	chr1	-	242785	243135	138	69.5756	187.972	131.406	67.3663	34.5547	93.09	64.9527	-0.988014	2.7269e-05	0.445847	0.00567461	0.917373	0.000362482	-0.516487	0.00280464	-0.0706406	0.704352	#	#	#	#	#	#	#	#
259	PBPRA0238	Q6LVJ8	YPO0088	hypothetical ferredoxin-NADP reductase	ferredoxin-NADP reductase	C	COG1018	chr1	-	243300	244058	144	95.9016	161.696	145.439	32.5081	22.0263	37.0319	33.2453	-0.586443	0.00639267	0.167215	0.312611	0.600791	0.0094459	-0.152867	0.382286	0.0143483	0.936318	#	#	#	#	#	#	#	#
260	PBPRA0239	Q6LVJ7	Y4095	conserved hypothetical protein	predicted transcriptional regulator	K	COG2345	chr1	-	244076	244696	169	103.423	158.664	172.231	46.6301	29.0324	44.4125	48.1182	-0.708463	0.000475522	-0.0910464	0.568984	0.735782	0.000727266	0.118366	0.482441	0.0273195	0.868804	#	#	#	#	#	#	#	#
261	PBPRA0239a		-	-		-	-	chr1	+	244567	244712	200	135.39	193.025	214.332	234.719	161.656	229.815	254.697	-0.562874	0.00195358	-0.0512151	0.725631	0.662719	0.000584971	0.15106	0.320069	0.0998445	0.506037	#	#	#	#	#	#	#	#
262	PBPRA0240	Q6LVJ6	STM4085	putative GlpX protein	fructose-1,6-bisphosphatase, class II	G	COG1494	chr1	-	244912	245919	1060	566.007	936.826	408.251	180.184	97.8855	161.554	70.2678	-0.905172	3.19846e-27	-0.178211	0.00595295	-0.471365	3.98309e-05	-1.19833	4.79168e-43	-1.37654	4.82784e-60	#	#	#	#	#	#	#	#
263	PBPRA0241	Q6LVJ5	-	hypothetical protein	No Data	-	-	chr1	-	246571	246816	1	7.52169	3.0318	1.27578	0.696523	5.33012	2.14232	0.89977	2.91106	0.0386512	1.60017	0.301981	-2.55967	0.0733104	-1.24879	0.418941	0.351383	0.86276	#	#	#	#	#	#	#	#
264	PBPRA0242	Q6LVJ4	-	hypothetical protein	No Data	-	-	chr1	-	246865	247224	20	11.2825	14.1484	11.482	9.51915	5.46338	6.83161	5.53359	-0.825909	0.169735	-0.499361	0.316733	0.0252888	0.972945	-0.301259	0.619627	-0.80062	0.149118	#	#	#	#	#	#	#	#
265	PBPRA0242a		-	-		-	-	chr1	-	247166	247420	53	22.5651	64.6784	22.9641	35.6128	15.426	44.0897	15.6242	-1.2319	0.00188722	0.287292	0.282547	0.0252888	0.961745	-1.4939	1.86689e-05	-1.20661	0.000970541	#	#	#	#	#	#	#	#
266	PBPRA0243	Q6LVJ3	-	hypothetical protein	conserved hypothetical protein	-	-	chr1	-	247372	248826	52	13.163	32.3392	21.6883	6.12366	1.57706	3.86353	2.58614	-1.98203	1.37031e-05	-0.685227	0.0319484	0.720434	0.239114	-0.576366	0.171022	-1.26159	0.000713966	#	#	#	#	#	#	#	#
267	PBPRA0243a		-	Hypothetical protein		-	-	chr1	-	249028	249243	365	50.7714	533.597	56.1345	289.541	40.9753	429.415	45.0885	-2.84581	4.992e-46	0.547854	1.84016e-08	0.14487	0.673915	-3.24879	1.29752e-86	-2.70094	1.38063e-50	#	#	#	#	#	#	#	#
268	PBPRA0244	Q6LVJ2	SOA0050	hypothetical secretion protein	No Data	-	-	chr1	+	249484	249972	124	30.0868	125.314	35.7219	43.4494	10.7256	44.5461	12.6741	-2.04314	7.42144e-12	0.0152122	0.933829	0.247681	0.572926	-1.81067	8.1737e-12	-1.79546	1.20043e-11	#	#	#	#	#	#	#	#
269	PBPRA0245	Q6LRM8	RB787	hypothetical transposase	similar to transposase	-	-	chr1	-	249960	251156	NA	#VALUE!	#VALUE!	#VALUE!	NA	NA	NA	NA	#VALUE!	NA	#VALUE!	NA	#VALUE!	NA	#VALUE!	NA	#VALUE!	NA	#	#	#	#	#	#	#	#
270	PBPRA0246	Q6LVJ0	PD0496	hypothetical toxin secretion, membrane fusionprotein	toxin secretion, membrane fusion protein	M	COG0845	chr1	+	251502	252071	25	26.3259	23.2438	16.5852	7.51512	8.05129	7.08843	5.04819	0.0745557	0.871322	-0.105082	0.80088	-0.666589	0.225786	-0.486951	0.319333	-0.592033	0.21623	#	#	#	#	#	#	#	#
271	PBPRA0247	Q6LVI9	PD0499	putative toxin transporter	colicin V processing peptidase	Q	COG2274	chr1	+	252068	254203	88	86.4994	82.8692	63.7892	7.05915	7.05942	6.74388	5.18126	-0.0248127	0.92081	-0.0866674	0.695417	-0.439379	0.132227	-0.377525	0.137363	-0.464192	0.0629048	#	#	#	#	#	#	#	#
272	PBPRA0248	Q6LVI8	Y0047	putative ATP:glycerol 3-phosphotransferase (Glycerokinase)(GK)	glycerol kinase	C	COG0554	chr1	-	254312	255838	310	268.9	279.936	223.262	34.7851	30.698	31.8668	25.3668	-0.205196	0.134757	-0.14717	0.216894	-0.268334	0.0949696	-0.32636	0.0172376	-0.47353	0.000377548	VCA0744	glpK	Energy metabolism	Glycerol kinase	VCA0744	4.33635	1.67536
273	PBPRA0249	Q6LVI7	GLPF	putative glycerol uptake facilitator protein	glycerol uptake facilitator	G	COG0580	chr1	-	255880	256734	83	35.728	131.378	38.2735	16.6335	7.2845	26.71	7.76644	-1.21605	0.000118492	0.662541	0.000934023	0.0992894	0.810316	-1.77931	4.67398e-12	-1.11677	0.000104076	#	#	#	#	#	#	#	#
274	PBPRA0249a		-	-		-	-	chr1	+	256831	257699	45	39.4889	44.4664	43.3766	8.87286	7.92158	8.89468	8.66016	-0.188479	0.599648	-0.0172092	0.95513	0.135472	0.729002	-0.0357977	0.912814	-0.053007	0.870448	#	#	#	#	#	#	#	#
275	PBPRA0250	Q6LVI6	STY3782	conserved hypothetical protein	uncharacterized protein conserved in bacteria	S	COG3074	chr1	+	257899	258150	1255	1513.74	1495.69	1562.83	853.324	1047.15	1031.71	1075.98	0.27043	1.65383e-05	0.253122	4.63395e-06	0.0460474	0.472753	0.0633556	0.252831	0.316478	4.18141e-08	#	#	#	#	#	#	#	#
276	PBPRA0251	Q6LVI5	MENG	putative S-adenosylmethionine:2-demethylmenaquinone methyltransferase	regulator of ribonuclease activity A	H	COG0684	chr1	-	258212	258697	2285	1827.77	1811	2013.19	805.603	655.605	647.738	718.683	-0.322109	4.17511e-10	-0.335411	1.39557e-13	0.139395	0.0152055	0.152698	0.00206943	-0.182714	8.93853e-05	#	#	#	#	#	#	#	#
277	PBPRA0252	Q6LVI4	S3739	hypothetical 1,4-dihydroxy-2-naphthoate octaprenyltransferase	1,4-dihydroxy-2-naphthoate octaprenyltransferase	H	COG1575	chr1	-	258843	259748	358	419.334	423.441	418.457	67.7058	80.6843	81.2425	80.1332	0.228141	0.0540646	0.242203	0.0194738	-0.00302157	0.980386	-0.0170834	0.871488	0.22512	0.0403492	#	#	#	#	#	#	#	#
278	PBPRA0253	Q6LVI3	HSLU	putative ATP-dependent protease HslVU, ATPase subunit	heat shock protein HslVU, ATPase subunit HslU	O	COG1220	chr1	-	259912	261243	3197	4853.37	3177.33	5591.76	411.253	635.179	414.644	728.34	0.602268	3.61273e-59	-0.00890528	0.805801	0.204315	4.47959e-09	0.815489	5.55883e-132	0.806583	2.63348e-130	#	#	#	#	#	#	#	#
279	PBPRA0254	Q6LVI2	HSLV	putative protease HslVU, subunit HslV	ATP-dependent protease HslVU, peptidase subunit	O	COG5405	chr1	-	261254	261781	1198	1844.69	1114.69	2091.01	388.771	609.042	366.977	687.087	0.622754	6.97856e-25	-0.103983	0.0839576	0.180817	0.00144195	0.907554	3.20316e-60	0.803571	1.45648e-49	#	#	#	#	#	#	#	#
280	PBPRA0255	Q6LVI1	VV3014	hypothetical cell division protein	cell division protein	D	COG3087	chr1	-	261939	262568	202	118.467	160.685	182.437	54.9391	32.7803	44.3357	50.2415	-0.769875	4.00256e-05	-0.330116	0.0303046	0.622918	0.00267811	0.183159	0.268676	-0.146957	0.34593	#	#	#	#	#	#	#	#
281	PBPRA0256	Q6LVI0	PLU4760	putative transcriptional repressor, LacI family	transcription repressor LacI family VC2677	K	COG1609	chr1	-	262733	263737	726	466.345	816.565	438.869	123.777	80.8906	141.235	75.7634	-0.638572	3.90598e-11	0.169598	0.0214096	-0.0876052	0.458843	-0.895776	4.70158e-24	-0.726178	1.38764e-15	VC2677	#	General	DNA-binding transcriptional regulator CytR	VC2677	1.12697
282	PBPRA0257	Q6LVH9	PLU4759	putative primosomal protein N`	primosomal replication factor Y VC2678 [similarity]	L	COG1198	chr1	-	263909	266110	243	250.096	220.311	252.605	18.9086	19.7992	17.3915	19.9028	0.0415269	0.779721	-0.141416	0.292997	0.0144005	0.927684	0.197343	0.161835	0.0559274	0.683646	#	#	#	#	#	#	#	#
283	PBPRA0258	Q6LVH8	S3733	putative ribosomal protein L31	ribosomal protein L31	J	COG0254	chr1	+	266433	266645	2943	3499.47	4717.48	3833.73	2367.45	2864.04	3849.89	3122.71	0.249847	1.25394e-09	0.680729	8.42552e-92	0.131613	0.0015368	-0.299269	2.0384e-19	0.381461	1.35124e-24	#	#	#	#	#	#	#	#
284	PBPRA0259	Q6LVH7	RS00080	putative malate oxidoreductase	Malic enzyme	C	COG0281	chr1	+	266979	268229	1512	1555.11	1407.77	1275.78	207.093	216.701	195.61	176.933	0.0405581	0.495648	-0.103051	0.0542979	-0.285633	2.02551e-05	-0.142024	0.0163996	-0.245075	2.35447e-05	#	#	#	#	#	#	#	#
285	PBPRA0260	Q6LVH6	-	putative met repressor	Met Apo-repressor, MetJ	KE	COG3060	chr1	-	268339	268656	415	406.171	572	470.764	223.61	222.658	312.67	256.842	-0.0310231	0.787435	0.462903	5.88128e-07	0.212916	0.0767306	-0.28101	0.00313151	0.181893	0.0766946	#	#	#	#	#	#	#	#
286	PBPRA0261a		-	-		-	-	chr1	-	268804	269223	281	312.15	433.547	332.979	114.638	129.56	179.434	137.549	0.15167	0.262869	0.62562	1.1043e-08	0.0931929	0.50592	-0.380757	0.00061373	0.244863	0.0474348	#	#	#	#	#	#	#	#
287	PBPRA0261	Q6LVH5	Z5494	putative cystathionine gamma-synthase	O-succinylhomoserine (thiol)-lyase	E	COG0626	chr1	+	268837	270003	126	167.358	177.866	162.024	18.5	24.9995	26.4935	24.0879	0.40951	0.0342802	0.497364	0.00293129	-0.0467224	0.811616	-0.134576	0.418369	0.362788	0.044714	#	#	#	#	#	#	#	#
288	PBPRA0262	Q6LVH4	STM4101	putative aspartokinase II/homoserine dehydrogenase, methionine-sensitive	aspartokinase II/homoserine dehydrogenase, methionine-sensitive	E	COG0527	chr1	+	270015	272420	543	695.756	532.586	662.132	38.6701	50.4102	38.478	47.7462	0.35763	0.000142721	-0.027937	0.751459	-0.0714644	0.459195	0.314103	0.000411116	0.286166	0.00117948	#	#	#	#	#	#	#	#
289	PBPRA0263	Q6LVH3	T3511	putative 5,10-methylenetetrahydrofolate reductase	5,10-methylenetetrahydrofolate reductase	E	COG0685	chr1	+	272709	273608	305	246.335	408.282	218.159	58.0668	47.7135	78.8563	42.0553	-0.308185	0.0286219	0.420758	0.000111563	-0.175244	0.288828	-0.904188	5.62083e-13	-0.48343	0.00032556	#	#	#	#	#	#	#	#
290	PBPRA0264	Q6LVH2	MTV005.1	Putative transcriptional regulator	predicted transcriptional regulator	K	COG1695	chr1	-	273690	274256	608	676.952	760.982	663.407	183.735	208.129	233.297	202.996	0.154983	0.0921955	0.323791	3.65263e-05	-0.029159	0.76411	-0.197967	0.014867	0.125824	0.142142	#	#	#	#	#	#	#	#
291	PBPRA0265	Q6LVH1	SF4033	putative phosphoenolpyruvate carboxylase	phosphoenolpyruvate carboxylase	C	COG2352	chr1	-	274693	277323	6236	9983.16	6703.31	9596.44	406.122	661.461	442.88	632.819	0.678876	9.15358e-148	0.104253	4.11975e-05	-0.0569975	0.0248353	0.517626	1.01063e-101	0.621879	1.18867e-141	VC2646	#	Energy metabolism	Phosphoenolpyruvate carboxylase	VC2646	-1.47393	-1.1976
292	PBPRA0266	Q6LVH0	-	putative N-acetyl-gamma-glutamyl-phosphate reductase	N-acetyl-gamma-glutamyl-phosphate reductase	E	COG0002	chr1	+	278072	279085	81	141.032	98.0282	71.4439	13.6873	24.2458	16.8047	12.2241	0.800026	0.000388511	0.275275	0.203986	-0.981137	9.31941e-05	-0.456387	0.0539928	-0.181112	0.464658	#	#	#	#	#	#	#	#
293	PBPRA0267	Q6LVG9	-	putative acetylglutamate kinase	acetylglutamate kinase	E	COG0548	chr1	+	279096	279878	56	45.1301	71.7526	59.9618	12.2545	10.0476	15.9292	13.2863	-0.311335	0.343705	0.357604	0.163979	0.409953	0.239837	-0.258987	0.333015	0.0986172	0.728222	#	#	#	#	#	#	#	#
294	PBPRA0268	Q6LVG8	-	putative argininosuccinate synthase	argininosuccinate synthase	E	COG0137	chr1	+	279978	281192	197	161.716	183.929	188.816	27.7818	23.2025	26.3143	26.962	-0.28473	0.102741	-0.0990449	0.504121	0.223515	0.240171	0.0378298	0.811613	-0.0612152	0.693936	#	#	#	#	#	#	#	#
295	PBPRA0269	Q6LVG7	-	putative argininosuccinase and n-acetylglutamate synthase	Bifunctional protein argHA [Includes: Argininosuccinate lyase(EC 4.3.2.1) (Arginosuccinase) (ASAL); Amino-acid acetyltransferase(EC 2.3.1.1) (N-acetylglutamate synthase) (AGS) (NAGS)]	E	COG0165	chr1	+	281305	283182	564	560.366	414.346	665.959	51.4582	52.0155	38.3518	61.5236	-0.00932586	0.924432	-0.444859	1.73899e-06	0.249064	0.0143946	0.684597	4.42378e-13	0.239738	0.0060073	#	#	#	#	#	#	#	#
296	PBPRA0270	Q6LVG6	VP2755	conserved hypothetical protein	conserved hypothetical protein	-	-	chr1	-	283267	283524	41	47.0106	47.4982	73.9954	27.2292	31.7638	32.0019	49.7594	0.197361	0.574849	0.212249	0.490661	0.654451	0.0457184	0.639563	0.0230422	0.851812	0.0034304	#	#	#	#	#	#	#	#
297	PBPRA0271	Q6LVG5	NMA1142	Putative pyridine nucleotide-disulfide oxidoreductase, class I	pyridine nucleotide-disulfide oxidoreductase, class I VC2638	C	COG1249	chr1	-	283661	285112	1859	3736.4	6215.19	4017.44	219.373	448.584	744.056	480.035	1.00712	4.94225e-109	1.74127	0	0.104628	0.00959919	-0.629522	7.90784e-94	1.11175	1.67953e-159	#	#	#	#	#	#	#	#
298	PBPRA0272	Q6LVG4	NMB0946	Putative peroxiredoxin/glutaredoxin family protein	peroxiredoxin family protein/glutaredoxin	O	COG0678	chr1	-	285231	285959	4963	6376.51	10018.1	6170.96	1166.51	1524.8	2388.77	1468.64	0.361555	2.61363e-31	1.01332	0	-0.0472719	0.136403	-0.699038	2.74657e-180	0.314283	2.51898e-27	#	#	#	#	#	#	#	#
299	PBPRA0273	Q6LVG3	OXYR	putative Hydrogen peroxide-inducible genes activator	hydrogen peroxide-inducible genes activator	K	COG0583	chr1	+	286122	287021	377	261.379	259.724	252.605	71.7744	50.6273	50.1635	48.6956	-0.528423	5.9192e-05	-0.537584	3.33838e-06	-0.0492581	0.753603	-0.0400969	0.767094	-0.577681	2.63314e-06	#	#	#	#	#	#	#	#
300	PBPRA0274	Q6LVG2	S4348	putative penicillin-binding protein 1A	penicillin-binding protein 1A	M	COG5009	chr1	-	287154	289727	931	838.669	805.448	812.674	61.9744	56.7987	54.3935	54.7769	-0.15068	0.0546753	-0.208989	0.00264166	-0.045424	0.603848	0.0128847	0.865673	-0.196105	0.00741914	#	#	#	#	#	#	#	#
301	PBPRA0275	Q6LVG1	VC2634	hypothetical fimbrial assembly protein PilM	hypothetical fimbrial assembly protein PilM	NU	COG4972	chr1	+	289879	290913	35	37.6085	36.3816	6.37892	5.79427	6.33435	6.11026	1.06929	0.103702	0.788752	0.0558542	0.870437	-2.55967	6.21317e-05	-2.51183	6.04827e-06	-2.45597	1.11076e-05	#	#	#	#	#	#	#	#
302	PBPRA0276	Q6LVG0	XCC3231	hypothetical fimbrial assembly protein PilN	type IV pilus	NU	COG3166	chr1	+	290910	291569	21	26.3259	15.159	33.1704	5.45188	6.95339	3.9925	8.71959	0.326094	0.497612	-0.470215	0.331583	0.333411	0.471225	1.12972	0.0135496	0.659506	0.116807	#	#	#	#	#	#	#	#
303	PBPRA0277	Q6LVF9	VV11379	hypothetical fimbrial assembly protein PilO	type IV pilus	NU	COG3167	chr1	+	291562	292161	4	24.4455	13.1378	16.5852	1.1423	7.10239	3.80618	4.79578	2.6115	0.000427504	1.71565	0.0239392	-0.559674	0.318116	0.336171	0.551113	2.05182	0.00671712	#	#	#	#	#	#	#	#
304	PBPRA0278	Q6LVF8	EBIG1843	hypothetical fimbrial assembly protein PilP	type IV pilus biogenesis protein PilP	NU	COG3168	chr1	+	292158	292679	15	28.2063	12.1272	16.5852	4.9237	9.41962	4.03839	5.51239	0.911057	0.0763349	-0.306716	0.58188	-0.766125	0.156665	0.451648	0.432461	0.144932	0.789904	#	#	#	#	#	#	#	#
305	PBPRA0279	Q6LVF7	RS01326	putative fimbrial assembly protein	pilQ protein	N	COG4796	chr1	+	292702	294405	138	101.543	99.0388	147.991	13.8765	10.3881	10.1031	15.068	-0.44258	0.0388757	-0.478602	0.0114158	0.54342	0.0167662	0.579442	0.00325565	0.10084	0.57684	#	#	#	#	#	#	#	#
306	PBPRA0279a		-	-		-	-	chr1	-	294075	294472	182	189.923	168.77	228.365	78.3536	83.1861	73.7107	99.549	0.0614738	0.719185	-0.108878	0.481043	0.265931	0.127109	0.436283	0.00478286	0.327404	0.0304703	#	#	#	#	#	#	#	#
307	PBPRA0280	Q6LVF6	-	putative shikimate kinase	shikimate kinase	E	COG0703	chr1	+	294560	295087	4270	5043.29	4364.78	3907.72	1385.69	1665.09	1436.97	1284.04	0.24013	2.21741e-12	0.0316735	0.308774	-0.368038	1.79885e-22	-0.159581	2.1888e-06	-0.127907	0.000153286	#	#	#	#	#	#	#	#
308	PBPRA0281	Q6LVF5	-	putative 3-dehydroquinate synthase	3-dehydroquinate synthase	E	COG0337	chr1	+	295111	296190	4552	5035.77	4879.18	4284.08	722.187	812.829	785.309	688.214	0.145712	1.512e-05	0.100137	0.000773331	-0.233227	2.58633e-10	-0.187652	4.66252e-09	-0.087515	0.0070763	#	#	#	#	#	#	#	#
309	PBPRA0282	Q6LVF4	VP2743	hypothetical DamX-related protein	Uncharacterized protein conserved in bacteria	S	COG3266	chr1	+	296205	297713	784	752.169	697.314	931.322	89.0221	86.8927	80.3262	107.078	-0.0597967	0.477189	-0.169045	0.0246274	0.308223	0.000392579	0.417471	4.50029e-08	0.248426	0.000774554	#	#	#	#	#	#	#	#
310	PBPRA0283	Q6LVF3	DAM	putative DNA adenine methylase	DNA adenine methylase	L	COG0338	chr1	+	297828	298664	145	188.042	152.601	214.332	29.6834	39.164	31.6919	44.4274	0.375004	0.038732	0.0737079	0.660327	0.188788	0.287619	0.490084	0.00235166	0.563792	0.000530082	#	#	#	#	#	#	#	#
311	PBPRA0284	Q6LVF2	STM3483	putative ribulose-phosphate 3-epimerase	ribulose-phosphate 3-epimerase	G	COG0036	chr1	+	299052	299714	537	505.834	535.618	520.52	138.782	133	140.43	136.211	-0.0862589	0.39826	-0.00371748	0.966429	0.0412893	0.710026	-0.0412522	0.661743	-0.0449696	0.632187	#	#	#	#	#	#	#	#
312	PBPRA0285	Q6LVF1	PSPTO056	putative phosphoglycolate phosphatase	phosphoglycolate phosphatase, bacterial	R	COG0546	chr1	+	299717	300406	491	481.388	422.431	451.627	121.928	121.62	106.42	113.559	-0.0285222	0.787336	-0.217008	0.0235748	-0.0920681	0.429332	0.0964175	0.35235	-0.12059	0.225759	#	#	#	#	#	#	#	#
313	PBPRA0286	Q6LVF0	-	putative tryptophanyl-tRNA synthetase	tryptophanyl-tRNA synthetase	J	COG0180	chr1	+	300504	301523	795	872.516	766.035	827.983	133.548	149.118	130.547	140.835	0.134227	0.0965681	-0.0535448	0.464617	-0.07558	0.381027	0.112192	0.143917	0.0586469	0.43934	#	#	#	#	#	#	#	#
314	PBPRA0287	Q6LVE9	-	hypothetical extracellular nuclease	extracellular nuclease	R	COG2374	chr1	+	301785	304130	385	323.433	183.929	344.461	28.1192	24.0333	13.6283	25.4743	-0.251393	0.042795	-1.06571	1.91907e-17	0.0908772	0.509235	0.905192	3.3993e-11	-0.160516	0.156209	#	#	#	#	#	#	#	#
315	PBPRA0288	Q6LVE8	PLU0393	putative para-aminobenzoate synthase glutamine amidotransferase, component II	para-aminobenzoate synthase glutamine amidotransferase, component II	EH	COG0512	chr1	+	304238	304816	90	92.1407	84.8904	93.1322	26.6339	27.7415	25.4858	27.9069	0.0339137	0.889593	-0.0843234	0.699951	0.015441	0.952889	0.133678	0.560726	0.0493548	0.826965	#	#	#	#	#	#	#	#
316	PBPRA0289	Q6LVE7	-	putative acetylornithine aminotransferase	Acetylornithine aminotransferase (ACOAT)	E	COG4992	chr1	+	305173	306390	196	225.651	181.908	191.367	27.5727	32.2958	25.9611	27.2591	0.203238	0.20614	-0.107645	0.469621	-0.237746	0.173066	0.0731366	0.644749	-0.0345079	0.824084	#	#	#	#	#	#	#	#
317	PBPRA0290	Q6LVE6	SF1479	putative arginine/ornithine succinyltransferase	Arginine N-succinyltransferase beta subunit	E	COG3138	chr1	+	306619	307635	45	97.782	54.5724	45.9282	7.58163	16.7608	9.32761	7.83517	1.11964	9.17137e-05	0.278247	0.338305	-1.09019	0.000388559	-0.248791	0.416538	0.0294552	0.926753	#	#	#	#	#	#	#	#
318	PBPRA0291	Q6LVE5	ASTD	putative succinylglutamate 5-semialdehyde dehydrogenase	NAD-dependent aldehyde dehydrogenase	C	COG1012	chr1	+	307727	309184	105	188.042	105.102	127.578	12.3396	22.483	12.5306	15.1813	0.840668	1.91545e-05	0.00140645	0.994377	-0.559674	0.00562406	0.279588	0.164969	0.280994	0.161718	#	#	#	#	#	#	#	#
319	PBPRA0292	Q6LVE4	AT1G0704	conserved hypothetical protein	conserved hypothetical protein	-	-	chr1	+	309272	310063	94	125.988	98.0282	110.993	20.3364	27.7308	21.5151	24.3143	0.422557	0.0586479	0.0605362	0.771862	-0.182819	0.429348	0.179202	0.39828	0.239738	0.262052	#	#	#	#	#	#	#	#
320	PBPRA0293	Q6LVE3	YPO0175	putative cyclic AMP receptor protein	cyclic AMP receptor protein	T	COG0664	chr1	-	310573	311205	7184	7115.52	9349.06	6586.87	1944.61	1959.57	2567.33	1805.37	-0.0138183	0.615977	0.380034	1.40608e-63	-0.111376	0.000246382	-0.505229	6.06157e-95	-0.125194	1.51004e-06	#	#	#	#	#	#	#	#
321	PBPRA0294	Q6LVE2	YPO0176	conserved hypothetical protein	predicted redox protein	O	COG1765	chr1	+	311443	311859	542	449.421	396.155	556.242	222.707	187.877	165.138	231.429	-0.270225	0.0100188	-0.452227	1.94587e-06	0.307644	0.00624339	0.489646	9.76048e-07	0.0374186	0.684829	#	#	#	#	#	#	#	#
322	PBPRA0295	Q6LVE1	Z4716	Putative phosphoribulokinase	phosphoribulokinase	C	COG3954	chr1	-	311949	312818	571	361.041	329.456	266.639	112.457	72.3427	65.8257	53.1733	-0.661327	1.49601e-09	-0.793407	6.59498e-16	-0.437277	0.00219875	-0.305198	0.0153071	-1.0986	9.61566e-24	#	#	#	#	#	#	#	#
323	PBPRA0296	Q6LVE0	HD0737	Hypothetical protein yheU	Uncharacterised protein family (UPF0270) superfamily	S	COG3089	chr1	-	312941	313165	59	54.5323	58.6148	47.204	44.9304	42.2501	45.2838	36.3987	-0.113605	0.713615	-0.00944981	0.971741	-0.208201	0.555506	-0.312357	0.295773	-0.321806	0.279197	#	#	#	#	#	#	#	#
324	PBPRA0297	Q6LVD9	ECS4204	Putative hypothetical protein yheT	Predicted hydrolase of the alpha/beta-hydrolase fold	R	COG0429	chr1	-	313237	314199	38	69.5756	69.7314	68.8923	6.76127	12.5947	12.5869	12.4118	0.872583	0.00727706	0.875809	0.0021282	-0.0142395	0.962434	-0.0174659	0.946494	0.858343	0.00448312	#	#	#	#	#	#	#	#
325	PBPRA0298	Q6LVD8	SO2282	hypothetical transcriptional regulator	transcriptional regulator, GntR family	KE	COG1167	chr1	-	314235	315635	134	172.999	148.558	132.681	16.3884	21.5259	18.4322	16.4309	0.36853	0.0511078	0.148795	0.387586	-0.382796	0.0610613	-0.163062	0.372545	-0.0142662	0.939217	#	#	#	#	#	#	#	#
326	PBPRA0299	Q6LVD7	R02108	hypothetical protein	transporter, LysE family	E	COG1280	chr1	+	315780	316382	33	52.6518	31.3286	53.5829	9.37708	15.2214	9.03112	15.417	0.674018	0.0619576	-0.0749856	0.835342	0.0252888	0.941594	0.774292	0.022173	0.699307	0.0358107	#	#	#	#	#	#	#	#
327	PBPRA0300	Q6LVD6	VC2609	hypothetical protein	conserved hypothetical protein TIGR02444, putative	S	COG5589	chr1	-	316404	316877	45	41.3693	36.3816	57.4102	16.2669	15.2145	13.342	21.0136	-0.121365	0.732389	-0.306716	0.340215	0.472748	0.189544	0.658099	0.0400432	0.351383	0.246214	#	#	#	#	#	#	#	#
328	PBPRA0301	Q6LVD5	STM3459	putative ABC transporter, ATP-binding protein	ABC transporter, ATP-binding protein	R	COG0488	chr1	-	316864	318789	524	577.29	408.282	458.006	46.6172	52.251	36.8487	41.2577	0.139729	0.159817	-0.359999	0.000153716	-0.333928	0.00261016	0.1658	0.111541	-0.1942	0.0466207	#	#	#	#	#	#	#	#
329	PBPRA0302	Q6LVD4	RSC3097	putative NAD(P)H oxidoreductase	putative NAD(P)H oxidoreductase	R	COG2249	chr1	+	318937	319611	109	116.586	109.145	130.13	27.669	30.1093	28.1072	33.4475	0.097069	0.658432	0.00191542	0.992198	0.158555	0.484223	0.253709	0.201149	0.255624	0.196596	#	#	#	#	#	#	#	#
330	PBPRA0303	Q6LVD3	VV3043	putative glutathione-regulated potassium-effluxsystem protein KefB	glutathione-regulated potassium-efflux system protein KefB	P	COG0475	chr1	+	319601	321403	398	539.681	377.964	488.625	37.8232	52.1793	36.4396	47.0186	0.439339	4.96726e-05	-0.0745179	0.473108	-0.14338	0.19647	0.370477	0.000393056	0.295959	0.00401479	#	#	#	#	#	#	#	#
331	PBPRA0304	Q6LVD2	Y3973	hypothetical protein	conserved hypothetical protein	R	COG3529	chr1	+	321499	321717	314	456.943	294.085	436.318	245.672	363.726	233.424	345.66	0.541249	6.22372e-06	-0.0945332	0.420476	-0.0666337	0.575651	0.569148	6.63774e-07	0.474615	2.37012e-05	#	#	#	#	#	#	#	#
332	PBPRA0305	Q6LVD1	PM1567	putative peptidyl-prolyl cis-trans isomerase	FKBP-type peptidyl-prolyl cis-trans isomerase 2	O	COG1047	chr1	+	321827	322369	4162	4341.9	3867.57	4488.21	1313.33	1393.92	1238.1	1434.05	0.0610482	0.0876202	-0.105851	0.00104199	0.0478136	0.20643	0.214713	1.5629e-10	0.108862	0.000918747	#	#	#	#	#	#	#	#
333	PBPRA0306	Q6LVD0	SLYX	putative slyX protein (slyX)	SlyX protein	S	COG2900	chr1	-	322494	322730	74	110.945	60.636	131.406	53.5001	81.6049	44.4734	96.1957	0.584247	0.0170555	-0.287351	0.250279	0.244184	0.286138	1.11578	1.14274e-06	0.82843	0.000140107	#	#	#	#	#	#	#	#
334	PBPRA0307	Q6LVC9	SO1064	conserved hypothetical protein	lipoprotein, putative	R	COG2319	chr1	-	322767	323765	292	274.542	273.873	325.325	50.0828	47.9071	47.6542	56.4991	-0.088943	0.520889	-0.0924633	0.447181	0.244855	0.0924259	0.248375	0.0476444	0.155912	0.20514	#	#	#	#	#	#	#	#
335	PBPRA0308	Q6LVC8	STM3453	putative FKBP-type peptidyl-prolyl cis-trans isomerase 1	immunoreactive 21 kD antigen PG10	O	COG0545	chr1	+	323925	324743	4030	3992.14	3990.86	5057.2	843.125	849.725	847.033	1071.31	-0.0136185	0.711296	-0.0140802	0.662786	0.341179	9.40833e-20	0.341641	3.96061e-26	0.32756	2.14428e-24	#	#	#	#	#	#	#	#
336	PBPRA0309	Q6LVC7	Z4704	conserved hypothetical protein	conserved hypothetical protein	S	COG2964	chr1	+	324919	325656	631	613.018	819.597	731.024	146.502	144.802	193.046	171.856	-0.0417111	0.655437	0.377274	7.57002e-07	0.253989	0.00898773	-0.164996	0.0341102	0.212278	0.0104389	#	#	#	#	#	#	#	#
337	PBPRA0310	Q6LVC6	SF3363	conserved hypothetical protein	Uncharacterized conserved protein involved in intracellular sulfur	P	COG1553	chr1	+	325653	326045	233	253.857	236.48	242.399	101.586	112.604	104.597	107.011	0.123686	0.408011	0.0213908	0.872714	-0.0666337	0.67653	0.0356619	0.798973	0.0570528	0.683914	#	#	#	#	#	#	#	#
338	PBPRA0311	Q6LVC5	SF3362	conserved hypothetical protein	Uncharacterized protein involved in the oxidation of	P	COG2923	chr1	+	326082	326438	165	163.597	186.961	200.298	79.193	79.8847	91.0334	97.3416	-0.0123217	0.945987	0.180271	0.24284	0.292004	0.118339	0.0994103	0.523312	0.279682	0.0808871	#	#	#	#	#	#	#	#
339	PBPRA0312	Q6LVC4	SF3361	hypothetical protein	DsrH	P	COG2168	chr1	+	326446	326739	138	148.553	134.41	191.367	80.4271	88.083	79.4697	112.93	0.106313	0.585293	-0.0380298	0.828241	0.365364	0.0592998	0.509707	0.00289033	0.471678	0.0053807	#	#	#	#	#	#	#	#
340	PBPRA0313	Q6LVC3	VV3032	putative ribosomal protein S12	ribosomal protein S12	J	COG0048	chr1	+	326919	327293	6962	6094.45	7616.89	6176.07	3181.07	2833.09	3530.73	2857.4	-0.192006	2.89871e-11	0.129701	6.13875e-08	0.0191924	0.549854	-0.302514	5.77025e-31	-0.172813	9.04704e-11	#	#	#	#	#	#	#	#
341	PBPRA0314	Q6LVC2	SO0227	putative ribosomal protein S7	ribosomal protein S7	J	COG0049	chr1	+	327386	327856	9792	8578.49	9853.35	7958.34	3562.23	3175.02	3636.48	2931.51	-0.19088	4.29407e-15	0.00901091	0.662095	-0.108257	9.03233e-05	-0.308148	6.41899e-41	-0.299137	9.19069e-39	#	#	#	#	#	#	#	#
342	PBPRA0315	Q6LVC1	PLU0431	putative elongation factor G	translation elongation factor G	J	COG0480	chr1	+	327935	330031	37162	35209	37607.5	33558.2	3036.49	2926.93	3117.41	2776.45	-0.0778825	1.79182e-10	0.0171908	0.102823	-0.0692801	2.979e-07	-0.164353	1.04976e-46	-0.147163	8.68173e-38	#	#	#	#	#	#	#	#
343	PBPRA0316	Q6LVC0	TUFB	putative translation elongation factor TU (EF-Tu-B)	translation elongation factor Tu	J	COG0050	chr1	+	330133	331317	13665	10504	13120.6	10665.5	1975.89	1545.24	1924.66	1561.55	-0.379541	3.32179e-71	-0.0586494	0.000892719	0.0220137	0.367419	-0.298878	5.30146e-51	-0.357527	4.5458e-74	#	#	#	#	#	#	#	#
344	PBPRA0317	Q6LVB9	YHEA	putative bacterioferritin-associated ferredoxin	putative bacterioferritin-associated ferredoxin	P	COG2906	chr1	+	331561	331749	3	9.40211	6.0636	3.82735	2.71976	8.67203	5.57682	3.51339	1.64802	0.103293	1.01521	0.305402	-1.29664	0.206789	-0.663829	0.501302	0.351383	0.764631	#	#	#	#	#	#	#	#
345	PBPRA0318	Q6LVB8	PA3531	putative bacterioferritin	bacterioferritin	P	COG2193	chr1	+	331836	332312	72	71.4561	48.5088	70.1681	25.8634	26.1143	17.6775	25.5218	-0.0109405	0.968297	-0.56975	0.0322631	-0.0262415	0.930051	0.532568	0.0604615	-0.037182	0.88463	#	#	#	#	#	#	#	#
346	PBPRA0319	Q6LVB7	-	putative ribosomal protein S10	ribosomal protein S10	J	COG0051	chr1	+	332677	332988	8846	8648.06	8671.96	7655.98	4858.06	4831.94	4831.49	4257.32	-0.0326481	0.189888	-0.0286672	0.189275	-0.175791	2.80759e-10	-0.179772	6.58875e-14	-0.208439	1.94763e-18	#	#	#	#	#	#	#	#
347	PBPRA0320	Q6LVB6	-	putative ribosomal protein L3	ribosomal protein L3	J	COG0087	chr1	+	333001	333630	24792	23251.4	26902.2	23191.2	6742.83	6433.78	7422.75	6386.64	-0.0925555	6.94486e-10	0.117848	1.64056e-20	-0.00374244	0.820218	-0.214146	2.77157e-55	-0.0962979	4.51641e-12	VC2596	rplC	Ribosomal proteins: synthesis and modification	50S ribosomal protein L3	VC2596	-1.37333
348	PBPRA0321	Q6LVB5	S4411	putative ribosomal protein L4	ribosomal protein L4/L1 family	J	COG0088	chr1	+	333646	334248	13209	16209.2	15985.7	12658.3	3753.39	4686	4608.2	3642.07	0.295295	3.78504e-53	0.275258	2.40815e-59	-0.356731	8.49376e-65	-0.336693	6.6007e-77	-0.0614351	0.00120306	VC2595	rplD	Ribosomal proteins: synthesis and modification	50S ribosomal protein L4	VC2595	-1.47794
349	PBPRA0322	Q6LVB4	SO0233	putative ribosomal protein L23	ribosomal protein L23	J	COG0089	chr1	+	334245	334547	15479	16448.1	16721.4	15597.7	8753.29	9463	9592.85	8931.18	0.0876049	1.98716e-06	0.111382	4.57977e-12	-0.0765814	0.000113669	-0.100359	3.71812e-09	0.0110235	0.524057	#	#	#	#	#	#	#	#
350	PBPRA0323	Q6LVB3	-	putative ribosomal protein L2	ribosomal protein L2	J	COG0090	chr1	+	334566	335393	34529	37388.4	39382.1	37795.1	7145.37	7871.62	8267.73	7919.45	0.114784	7.35736e-21	0.189731	1.66863e-71	0.015606	0.227186	-0.0593407	6.60875e-08	0.13039	1.0987e-30	VC2593	rplB	Ribosomal proteins: synthesis and modification	50S ribosomal protein L2	VC2593	-1.28279
351	PBPRA0324	Q6LVB2	SO0235	putative ribosomal protein S19	ribosomal protein S19	J	COG0185	chr1	+	335411	335689	4231	4954.91	5256.13	4914.32	2598.42	3095.91	3274.76	3055.97	0.227861	3.67085e-11	0.313003	7.55559e-26	-0.0118689	0.740185	-0.0970103	0.00140525	0.215992	1.43261e-11	#	#	#	#	#	#	#	#
352	PBPRA0325	Q6LVB1	SO0236	putative ribosomal protein L22	ribosomal protein L22	J	COG0091	chr1	+	335700	336032	9917	12751.1	11712.9	11637.7	5102.78	6675.16	6114.16	6063.35	0.362651	2.84743e-61	0.240117	3.11875e-34	-0.131822	6.99065e-09	-0.00928744	0.642846	0.23083	1.4475e-28	#	#	#	#	#	#	#	#
353	PBPRA0326	Q6LVB0	PLU4720	putative ribosomal protein S3	ribosomal protein S3	J	COG0092	chr1	+	336048	336737	15424	20487.2	19048.8	19150.8	3830.18	5175.96	4798.84	4815.34	0.409546	9.06821e-122	0.304523	6.6966e-85	-0.0973198	4.86253e-08	0.00770315	0.622486	0.312226	2.42314e-80	#	#	#	#	#	#	#	#
354	PBPRA0327	Q6LVA9	STY4365	putative ribosomal protein L16	ribosomal protein L16	J	COG0197	chr1	+	336749	337159	19286	26314.6	22373.7	25306.4	8040.28	11161.2	9462.67	10682.7	0.448311	4.74466e-184	0.214248	1.05346e-51	-0.0563609	0.000307347	0.177702	7.33461e-37	0.39195	6.59986e-161	#	#	#	#	#	#	#	#
355	PBPRA0328	Q6LVA8	VV0383	putative ribosomal protein L29	ribosomal protein L29	J	COG0255	chr1	+	337156	337350	7527	9644.69	8175.75	9101.44	6613.91	8622.05	7288.05	8097.77	0.35766	1.33095e-45	0.119277	2.35828e-07	-0.08364	0.00127522	0.154743	3.15606e-11	0.27402	7.41201e-31	#	#	#	#	#	#	#	#
356	PBPRA0329	Q6LVA7	PM1406	putative ribosomal protein S17	ribosomal protein S17	J	COG0186	chr1	+	337350	337604	2603	4407.71	3085.36	3563.26	1749.06	3013.21	2103.22	2424.36	0.759854	2.69455e-80	0.245265	1.71921e-10	-0.306831	1.56961e-14	0.207759	3.32822e-08	0.453024	5.44354e-31	#	#	#	#	#	#	#	#
357	PBPRA0330	Q6LVA6	STY4368	putative ribosomal protein L14	ribosomal protein L14	J	COG0093	chr1	+	337769	338140	13371	15867	13680.5	12085.5	6158.74	7435.48	6392.59	5636.53	0.246923	1.58807e-37	0.0330129	0.0601755	-0.392753	1.32059e-75	-0.178844	7.09031e-21	-0.145831	2.51593e-14	#	#	#	#	#	#	#	#
358	PBPRA0331	Q6LVA5	Y4000	putative ribosomal protein L24	ribosomal protein L24	J	COG0198	chr1	+	338152	338466	6836	7658.96	7341	7043.6	3718.45	4238.54	4051	3879.48	0.163996	2.11985e-09	0.102824	2.29784e-05	-0.120836	3.79018e-05	-0.0596636	0.01945	0.0431605	0.0958256	#	#	#	#	#	#	#	#
359	PBPRA0332	Q6LVA4	PLU4714	putative ribosomal protein L5	ribosomal protein L5 VC2584	J	COG0094	chr1	+	338484	339023	18167	17386.4	19172.1	17358.3	5764.48	5612.71	6171.54	5577.04	-0.063362	0.000283312	0.0776878	2.00986e-07	-0.00233195	0.902575	-0.143382	3.393e-19	-0.0656939	4.90935e-05	VC2584	rplE	Ribosomal proteins: synthesis and modification	50S ribosomal protein L5	VC2584	-1.17462
360	PBPRA0333	Q6LVA3	PLU4713	putative ribosomal protein S14	ribosomal protein S14p/S29e	J	COG0199	chr1	+	339039	339344	7293	9163.3	8746.74	7555.19	4083.72	5220.2	4968.7	4283.65	0.329355	2.00691e-37	0.262234	1.95378e-30	-0.278399	5.3095e-24	-0.211278	1.37756e-18	0.0509554	0.041979	#	#	#	#	#	#	#	#
361	PBPRA0334	Q6LVA2	PLU4712	putative ribosomal protein S8	ribosomal protein S8	J	COG0096	chr1	+	339379	339771	7431	7166.29	8485	7585.81	3239.86	3178.77	3752.99	3348.88	-0.0523298	0.0549888	0.191358	7.26146e-17	0.0820762	0.0050508	-0.161612	2.28588e-11	0.0297464	0.232466	#	#	#	#	#	#	#	#
362	PBPRA0335	Q6LVA1	PM1400	putative ribosomal protein L6	ribosomal protein L6	J	COG0097	chr1	+	339784	340317	12719	14073.1	15139.8	13390.6	4081.15	4594.15	4928.3	4350.6	0.145953	4.11683e-13	0.251361	1.28281e-47	-0.0717155	0.000822592	-0.177123	1.52785e-22	0.0742377	8.45624e-05	VC2581	rplF	Ribosomal proteins: synthesis and modification	50S ribosomal protein L6	VC2581	-1.11716
363	PBPRA0336	Q6LVA0	PLU4710	putative ribosomal protein L18	ribosomal protein L18	J	COG0256	chr1	+	340327	340680	10381	11543.9	11221.7	9903.91	5024.66	5684.69	5510.28	4853.93	0.153187	5.86464e-12	0.112346	1.11554e-08	-0.221063	9.2623e-20	-0.180222	1.23362e-17	-0.0678759	0.00153944	VC2580	rplR	Ribosomal proteins: synthesis and modification	50S ribosomal protein L18	VC2580	-1.0145
364	PBPRA0337	Q6LV99	HD1961	putative ribosomal subunit protein S5	ribosomal protein S5	J	COG0098	chr1	+	340694	341191	12830	15376.2	14898.3	13157.2	4414.36	5382.41	5200.25	4583.77	0.261179	2.41089e-40	0.215623	2.24836e-35	-0.224853	1.31414e-26	-0.179297	1.06228e-22	0.0363262	0.0549484	#	#	#	#	#	#	#	#
365	PBPRA0338	Q6LV98	PM1397	putative ribosomal protein L30/L7E	ribosomal protein L30	J	COG1841	chr1	+	341188	341376	10406	12668.4	11927.1	12444	9433.94	11684.7	10969.6	11423.2	0.28382	5.51491e-39	0.196828	2.76244e-24	-0.025786	0.250091	0.0612056	0.00179689	0.258034	2.8645e-37	#	#	#	#	#	#	#	#
366	PBPRA0339	Q6LV97	RPLO	putative ribosomal protein L15	ribosomal protein L15	J	COG0200	chr1	+	341382	341816	17342	21653.1	17602.6	19130.4	6830.95	8677.35	7034.06	7629.99	0.320301	7.28467e-82	0.0215209	0.163567	-0.178707	3.09307e-24	0.120074	5.40952e-14	0.141595	7.81014e-19	#	#	#	#	#	#	#	#
367	PBPRA0340	Q6LV96	STY4378	putative preprotein translocase, SecY subunit	preprotein translocase subunit SecY	N	COG0201	chr1	+	341839	343155	28296	39821.7	30608	34212.7	3681.38	5270.98	4039.87	4507.04	0.492957	0	0.113313	1.538e-21	-0.219024	2.72718e-63	0.16062	7.78887e-41	0.273933	1.58169e-111	#	#	#	#	#	#	#	#
368	PBPRA0341	Q6LV95	BPP0053	putative ribosomal protein L36	No Data	J	COG0257	chr1	+	343192	343305	1708	2032.74	1947.43	1795.03	2567.17	3108.37	2969.44	2731.85	0.251116	3.31167e-06	0.189261	7.75485e-05	-0.179418	0.00182182	-0.117563	0.0189474	0.0716976	0.164837	#	#	#	#	#	#	#	#
369	PBPRA0341a		-	Putative non translated Alpha_RBS		-	-	chr1	+	343376	343482	3958	3610.41	4675.04	4341.49	6338.16	5882.07	7594.85	7039.55	-0.132608	0.000467639	0.240206	1.30966e-14	0.266027	2.7974e-11	-0.106787	0.000934325	0.133419	6.95116e-05	#	#	#	#	#	#	#	#
370	PBPRA0342	Q6LV94	VV0396	putative ribosomal protein S13	ribosomal protein S13p/S18e	J	COG0099	chr1	+	343450	343806	15518	18042.7	17143.8	15341.3	7447.98	8810.27	8347.52	7455.62	0.217469	1.22405e-33	0.143746	2.47518e-19	-0.233991	2.82116e-33	-0.160268	3.87819e-21	-0.0165224	0.341323	#	#	#	#	#	#	#	#
371	PBPRA0343	Q6LV93	HD1953	putative ribosomal protein S11	ribosomal protein S11	J	COG0100	chr1	+	343826	344215	15522	19468	17138.8	16009.8	6819.52	8701.9	7638.94	7122.15	0.326791	1.54701e-76	0.142949	3.89389e-19	-0.28215	2.07596e-50	-0.0983077	4.9238e-09	0.0446412	0.00935548	#	#	#	#	#	#	#	#
372	PBPRA0344	Q6LV92	-	putative ribosomal protein S4	ribosomal protein S4	J	COG0522	chr1	+	344255	344863	16886	21596.7	19128.6	17942.6	4750.95	6181.96	5459.9	5111.62	0.35498	1.10694e-98	0.179907	3.35668e-32	-0.267418	1.65017e-50	-0.092344	6.16175e-09	0.0875626	8.44605e-08	#	#	#	#	#	#	#	#
373	PBPRA0345	Q6LV91	-	putative DNA-directed RNA polymerase, alpha subunit	DNA-directed RNA polymerase, alpha subunit	K	COG0202	chr1	+	344887	345876	37157	54784.2	39554.9	40499.7	6430.97	9646.67	6945.17	7097.53	0.560127	0	0.090222	4.28592e-18	-0.435848	0	0.0340567	0.00158863	0.124279	5.42728e-30	#	#	#	#	#	#	#	#
374	PBPRA0346	Q6LV90	Y4016	putative ribosomal protein L17	ribosomal protein L17	J	COG0203	chr1	+	345910	346293	11064	14248	12815.4	12571.6	4936.87	6468.13	5801.22	5680	0.364883	4.91601e-69	0.212008	1.00367e-29	-0.180591	9.02954e-17	-0.0277161	0.148998	0.184292	1.76416e-20	#	#	#	#	#	#	#	#
375	PBPRA0347	Q6LV89	VP1468	hypothetical glycosyltransferase	glycosyl transferase, group 1 family protein, putative	M	COG0438	chr1	+	346381	347361	60	52.6518	29.3074	70.1681	10.4798	9.35624	5.1931	12.4097	-0.188479	0.544441	-1.0337	0.00106696	0.414331	0.199105	1.25955	9.05504e-05	0.225852	0.399722	#	#	#	#	#	#	#	#
376	PBPRA0348	Q6LV88	-	hypothetical protein	conserved hypothetical protein	-	-	chr1	-	347409	347993	4	15.0434	7.0742	15.3094	1.17159	4.48277	2.10203	4.54038	1.91106	0.0224256	0.822567	0.353711	0.0252888	0.968761	1.11378	0.0972669	1.93635	0.012165	#	#	#	#	#	#	#	#
377	PBPRA0349	Q6LV87	-	putative periplasmic protein involved in polysaccharide export	Periplasmic protein involved in polysaccharide export	-	-	chr1	-	348101	351055	53	90.2603	44.4664	54.8587	3.07319	5.32471	2.61573	3.2209	0.768099	0.00614288	-0.253277	0.388321	-0.718371	0.0165968	0.303004	0.325709	0.0497276	0.865776	#	#	#	#	#	#	#	#
378	PBPRA0350	Q6LV86	-	hypothetical protein	OmpA family domain protein	M	COG2885	chr1	-	351052	351813	26	28.2063	36.3816	33.1704	5.84641	6.45281	8.29937	7.5524	0.117508	0.793092	0.484698	0.188837	0.233875	0.60712	-0.133314	0.716872	0.351383	0.378087	#	#	#	#	#	#	#	#
379	PBPRA0351	Q6LV85	VP1476	hypothetical anti-anti-sigma regulatory factor	No Data	-	-	chr1	-	351831	352142	10	18.8042	9.0954	19.1367	5.49182	10.5065	5.0674	10.6415	0.911057	0.147862	-0.136791	0.836396	0.0252888	0.965076	1.07314	0.072026	0.936346	0.106953	#	#	#	#	#	#	#	#
380	PBPRA0352	Q6LV84	-	hypothetical intercellular adhesion protein A	hypothetical intercellular adhesion protein A	M	COG2148	chr1	-	352200	353993	37	62.0539	33.3498	45.9282	3.53387	6.02981	3.23139	4.44168	0.745998	0.0267585	-0.149847	0.664178	-0.434143	0.207315	0.461702	0.182513	0.311855	0.354018	#	#	#	#	#	#	#	#
381	PBPRA0353	Q6LV83	VP1461	Putative glycosyltransferase	glycosyltransferase	M	COG0438	chr1	-	354018	355091	24	30.0868	23.2438	17.861	3.82893	4.88347	3.76202	2.8853	0.326094	0.468402	-0.0461883	0.912622	-0.752319	0.149893	-0.380036	0.428525	-0.426224	0.369335	#	#	#	#	#	#	#	#
382	PBPRA0354	Q6LV82	VP1462	hypothetical polysaccharide export protein	uncharacterized protein	-	-	chr1	-	355102	356529	38	52.6518	42.4452	72.7196	4.55959	6.4275	5.16676	8.83514	0.470484	0.177107	0.159602	0.620997	0.465861	0.145183	0.776744	0.00753927	0.936346	0.00167534	#	#	#	#	#	#	#	#
383	PBPRA0355	Q6LV81	-	hypothetical protein	lipoprotein, putative	-	-	chr1	-	356531	356869	17	20.6846	18.1908	17.861	8.59251	10.6367	9.32761	9.14103	0.283026	0.599089	0.0976744	0.841302	-0.21175	0.712097	-0.026399	0.958746	0.0712754	0.890461	#	#	#	#	#	#	#	#
384	PBPRA0356	Q6LV80	VP1463	hypothetical glycosyltransferas	glycosyltransferase	-	-	chr1	-	356933	358069	37	48.891	44.4664	43.3766	5.57586	7.49593	6.79813	6.61889	0.402043	0.260725	0.26519	0.409012	-0.172651	0.641394	-0.0357977	0.912814	0.229393	0.501535	#	#	#	#	#	#	#	#
385	PBPRA0357	Q6LV79	VP1464	Putative membrane protein of ExoQ family, involved in exopolysaccharide production	Lipid A core - O-antigen ligase	M	COG3307	chr1	-	358153	359487	27	65.8148	40.424	31.8946	3.4654	8.59408	5.26352	4.14501	1.28545	0.000343674	0.582253	0.10184	-1.0451	0.00492178	-0.341901	0.34438	0.240352	0.546717	#	#	#	#	#	#	#	#
386	PBPRA0358	Q6LV78	-	hypothetical transposase	ISSo11, transposase, truncation, putative	-	-	chr1	-	359787	360533	NA	#VALUE!	#VALUE!	#VALUE!	NA	NA	NA	NA	#VALUE!	NA	#VALUE!	NA	#VALUE!	NA	#VALUE!	NA	#VALUE!	NA	#	#	#	#	#	#	#	#
387	PBPRA0358a		-	-		-	-	chr1	+	360878	361034	3111	3396.04	3780.66	3641.09	3395.25	3770.77	4185.87	4023.66	0.126476	0.00197461	0.281258	7.96884e-16	0.100514	0.0177743	-0.0542676	0.126967	0.22699	1.07591e-09	#	#	#	#	#	#	#	#
388	PBPRA0359		-	rRNA 16S ribosomal		-	-	chr1	+	361216	362748	90	220.009	61.6466	57.4102	10.0594	25.0182	6.99013	6.49736	1.28957	5.31904e-11	-0.545904	0.0212693	-1.93819	3.1333e-16	-0.102713	0.714639	-0.648617	0.0109124	#	#	#	#	#	#	#	#
389	PBPRA0360		-	tRNA Glu		-	-	chr1	+	362841	362916	NA	#VALUE!	#VALUE!	#VALUE!	NA	NA	NA	NA	#VALUE!	NA	#VALUE!	NA	#VALUE!	NA	#VALUE!	NA	#VALUE!	NA	#	#	#	#	#	#	#	#
390	PBPRA0361		-	tRNA Lys		-	-	chr1	+	362950	363025	NA	#VALUE!	#VALUE!	#VALUE!	NA	NA	NA	NA	#VALUE!	NA	#VALUE!	NA	#VALUE!	NA	#VALUE!	NA	#VALUE!	NA	#	#	#	#	#	#	#	#
391	PBPRA0362		-	tRNA Val		-	-	chr1	+	363092	363167	NA	#VALUE!	#VALUE!	#VALUE!	NA	NA	NA	NA	#VALUE!	NA	#VALUE!	NA	#VALUE!	NA	#VALUE!	NA	#VALUE!	NA	#	#	#	#	#	#	#	#
392	PBPRA0363		-	rRNA 23S ribosomal		-	-	chr1	+	363497	366391	96	257.618	164.728	84.2017	5.6819	15.5126	9.89091	5.04617	1.42413	1.85049e-14	0.778978	1.95204e-05	-1.61331	7.06824e-15	-0.968163	1.23977e-06	-0.189185	0.406341	#	#	#	#	#	#	#	#
393	PBPRA0364		-	rRNA 5S ribosomal		-	-	chr1	+	366542	366659	7	9.40211	7.0742	10.2063	10.1645	13.8899	10.4211	15.0063	0.42563	0.603058	0.0152122	0.984261	0.118398	0.882888	0.528816	0.476817	0.544028	0.464092	#	#	#	#	#	#	#	#
394	PBPRA0365		-	tRNA Thr		-	-	chr1	+	366702	366777	107	131.63	167.76	90.5806	241.235	301.923	383.7	206.781	0.298873	0.162534	0.648785	0.000241533	-0.53921	0.0250997	-0.889121	5.21226e-06	-0.240337	0.269668	#	#	#	#	#	#	#	#
395	PBPR_Ar01		-	rRNA 5S ribosomal		-	-	chr1	+	366782	366902	192	336.596	232.438	168.403	271.886	484.931	333.918	241.466	0.80991	3.0386e-08	0.27574	0.0500888	-0.999095	8.87862e-10	-0.464925	0.00254279	-0.189185	0.240273	#	#	#	#	#	#	#	#
396	PBPRA0366	Q6LVZ9	SO2276	putative transposase and inactivated derivative [Vibrio vulnificus YJ016]	transposase and inactivated derivative [Vibrio vulnificus YJ016]	L	COG3335	chr1	-	367296	367859	NA	#VALUE!	#VALUE!	#VALUE!	NA	NA	NA	NA	#VALUE!	NA	#VALUE!	NA	#VALUE!	NA	#VALUE!	NA	#VALUE!	NA	#	#	#	#	#	#	#	#
397	PBPRA0367	Q6LVZ8	SO2874	putative transposase and inactivated derivative [Vibrio vulnificus YJ016]	transposase and inactivated derivative	-	-	chr1	-	367861	368331	NA	#VALUE!	#VALUE!	#VALUE!	NA	NA	NA	NA	#VALUE!	NA	#VALUE!	NA	#VALUE!	NA	#VALUE!	NA	#VALUE!	NA	#	#	#	#	#	#	#	#
398	PBPRA0368	Q6LV75	SO2276	transposase and inactivated derivative [Vibrio vulnificus YJ016]	transposase and inactivated derivative [Vibrio vulnificus YJ016]	L	COG3335	chr1	-	368410	368973	NA	#VALUE!	1.0106	1.27578	NA	NA	0.311471	0.392453	#VALUE!	NA	#VALUE!	NA	#VALUE!	NA	0.336171	0.868687	#VALUE!	NA	#	#	#	#	#	#	#	#
399	PBPRA0368a		-	Putative transposase		-	-	chr1	-	369037	369444	NA	#VALUE!	1.0106	1.27578	NA	NA	0.430563	0.542509	#VALUE!	NA	#VALUE!	NA	#VALUE!	NA	0.336171	0.868687	#VALUE!	NA	#	#	#	#	#	#	#	#
400	PBPRA0368b		-	Putative transposase		-	-	chr1	+	369508	369666	30	105.304	28.2968	104.614	32.3292	115.453	30.9356	114.152	1.81152	5.69425e-09	-0.0843234	0.823924	-0.00947659	0.969214	1.88637	1.34724e-10	1.80204	4.28261e-10	#	#	#	#	#	#	#	#
401	PBPRA0369	Q6LV74	C4970	putative homoserine O-succinyltransferase	homoserine O-succinyltransferase	E	COG1897	chr1	+	370017	370961	545	992.863	582.106	1205.62	98.8179	183.153	107.075	221.344	0.865339	7.66241e-24	0.0950248	0.270241	0.280103	0.000230103	1.05042	9.81807e-45	1.14544	1.70064e-51	#	#	#	#	#	#	#	#
402	PBPRA0370	Q6LV73	VV10722	hypothetical protein	conserved hypothetical protein	-	-	chr1	-	371009	371875	166	379.845	124.304	385.287	32.8065	76.3739	24.922	77.1001	1.19423	4.75777e-16	-0.417313	0.0144838	0.0205196	0.873236	1.63206	7.739e-29	1.21475	3.8156e-19	#	#	#	#	#	#	#	#
403	PBPRA0371	Q6LV72	PA4066	conserved hypothetical protein	conserved hypothetical protein	S	COG3495	chr1	-	372136	372621	109	201.205	87.9222	290.879	38.4292	72.1705	31.4471	103.84	0.88434	3.90759e-06	-0.310029	0.133735	0.531749	0.0010094	1.72612	7.16461e-24	1.41609	2.19231e-18	#	#	#	#	#	#	#	#
404	PBPRA0372	Q6LV71	PA4065	putative ABC-type antimicrobial peptide transport system, permease component	ABC-type antimicrobial peptide transport system, permease component	M	COG4591	chr1	-	372633	373892	143	406.171	112.177	493.728	19.4463	56.1947	15.4757	67.9841	1.50607	1.13484e-23	-0.350243	0.0539951	0.281629	0.0178248	2.13794	9.199e-52	1.7877	1.81088e-41	#	#	#	#	#	#	#	#
405	PBPRA0373	Q6LV70	VPA0871	putative ABC transporter	ABC transporter, ATP-binding protein, authentic frameshift VC2553	Q	COG4181	chr1	-	373889	374584	70	195.564	46.4876	260.26	17.233	48.982	11.6104	64.8766	1.48221	6.106e-12	-0.590509	0.0292389	0.412312	0.0138199	2.48503	2.51359e-33	1.89453	2.2344e-24	#	#	#	#	#	#	#	#
406	PBPRA0374	Q6LV69	VV0421	hypothetical protein	conserved hypothetical protein	-	-	chr1	-	374625	375326	11	75.2169	10.106	62.5134	2.68489	18.6782	2.50242	15.4499	2.77355	1.76409e-10	-0.122291	0.846086	-0.266892	0.379639	2.62895	1.17995e-09	2.50666	2.8208e-09	#	#	#	#	#	#	#	#
407	PBPRA0374b		-	-		-	-	chr1	+	375012	375302	47	189.923	28.2968	262.811	27.6742	113.773	16.9029	156.69	2.01468	4.46804e-17	-0.732022	0.030696	0.468615	0.00536137	3.21532	3.33952e-43	2.48329	8.45024e-34	#	#	#	#	#	#	#	#
408	PBPRA0375	Q6LV68	-	hypothetical protein	No Data	-	-	chr1	-	375366	375677	28	95.9016	18.1908	93.1322	15.3771	53.5831	10.1348	51.7887	1.77613	4.15197e-08	-0.622218	0.148461	-0.0422745	0.870226	2.35607	3.03235e-12	1.73385	9.73749e-09	#	#	#	#	#	#	#	#
409	PBPRA0376	Q6LV67	S4535	hypothetical transcriptional regulator	conserved hypothetical protein YtfJ-family, TIGR01626	R	COG3054	chr1	-	375752	376306	449	490.79	423.441	532.002	138.619	154.156	132.623	166.307	0.128391	0.232764	-0.084553	0.388065	0.116324	0.295867	0.329268	0.000930115	0.244715	0.0122675	#	#	#	#	#	#	#	#
410	PBPRA0377	Q6LV66	Y0656	hypothetical protein	Protein of unknown function (DUF1107) superfamily	-	-	chr1	+	376611	376823	12	56.4127	12.1272	52.3071	9.65323	46.1694	9.8969	42.606	2.23299	1.03088e-06	0.0152122	0.979394	-0.109012	0.749429	2.10876	1.03807e-06	2.12397	8.60797e-07	#	#	#	#	#	#	#	#
411	PBPRA0378	Q6LV65	MSRA	putative peptide methionine sulfoxide reductase	methionine-S-sulfoxide reductase	O	COG0225	chr1	-	376866	377501	1035	1434.76	1103.58	1913.67	278.839	393.26	301.622	522.037	0.471181	1.71134e-12	0.0925543	0.139066	0.415534	1.75321e-11	0.794161	2.23224e-44	0.886715	1.63415e-53	#	#	#	#	#	#	#	#
412	PBPRA0379	Q6LV64	SF4267	hypothetical outer membrane protein	outer membrane protein	M	COG0729	chr1	+	377670	379406	531	959.016	471.95	987.456	52.38	96.246	47.2296	98.6298	0.852842	1.47044e-22	-0.170077	0.0628418	0.0421626	0.601042	1.06508	9.26034e-38	0.895005	7.24471e-29	#	#	#	#	#	#	#	#
413	PBPRA0380	Q6LV63	VV10711	hypothetical protein	Family of unknown function (DUF490) family	S	COG2911	chr1	+	379403	383158	917	1857.86	691.25	1913.67	41.8326	86.2271	31.991	88.396	1.01865	3.76813e-56	-0.407713	1.86362e-08	0.0427059	0.460927	1.46907	5.05174e-117	1.06135	1.58574e-71	#	#	#	#	#	#	#	#
414	PBPRA0381	Q6LV62	YPO3522	conserved hypothetical protein	btrG family protein	S	COG2105	chr1	+	383254	383562	71	146.673	52.5512	145.439	39.3705	82.7463	29.5626	81.6607	1.04671	5.74538e-06	-0.434095	0.0972157	-0.0121859	0.953315	1.46862	2.33438e-10	1.03453	1.38401e-06	#	#	#	#	#	#	#	#
415	PBPRA0382	Q6LV61	SO3105	hypothetical phage shock protein E	phage shock protein E VCA0100	P	COG0607	chr1	-	383636	384025	48	122.227	38.4028	144.164	21.0886	54.6338	17.1166	64.1329	1.34846	4.14411e-07	-0.321823	0.302619	0.238137	0.275409	1.90842	3.01756e-14	1.5866	2.10786e-11	#	#	#	#	#	#	#	#
416	PBPRA0383	Q6LV60	SF4264	putative inorganic pyrophosphatase	inorganic pyrophosphatase	C	COG0221	chr1	-	384106	384636	242	456.943	298.127	435.042	78.0893	150.011	97.5944	142.143	0.917006	7.3355e-13	0.30092	0.0159114	-0.0708583	0.551977	0.545228	1.79253e-06	0.846148	1.7213e-12	#	#	#	#	#	#	#	#
417	PBPRA0384	Q6LV59	T4469	putative fructose-1,6-bisphosphatase	fructose-1,6-bisphosphatase	G	COG0158	chr1	-	384856	385890	1020	840.549	1188.47	928.77	168.862	141.573	199.602	155.689	-0.279165	0.000268323	0.220531	0.000346826	0.14399	0.0888339	-0.355707	1.02763e-07	-0.135176	0.0509048	#	#	#	#	#	#	#	#
418	PBPRA0385	Q6LV58	MPL	putative UDP-N-acetylmuramate-alanine ligase	UDP-N-acetylmuramate:L-alanyl-gamma-D-glutamyl-meso-diaminopimelate ligase	M	COG0773	chr1	+	386067	387425	816	979.7	515.406	1192.86	102.883	125.67	65.9247	152.286	0.263771	0.000715802	-0.66286	1.5525e-16	0.284009	0.000205234	1.21064	3.48939e-55	0.547781	1.65018e-15	#	#	#	#	#	#	#	#
419	PBPRA0386	Q6LV57	CV3337	putative 3-octaprenyl-4-hydroxybenzoate carboxy-lyase	3-octaprenyl-4-hydroxybenzoate carboxy-lyase	H	COG0163	chr1	+	387447	388067	224	376.085	127.336	298.533	61.8055	105.573	35.6432	83.4048	0.747558	4.67942e-08	-0.814863	2.25739e-07	-0.333165	0.0153332	1.22926	2.33927e-15	0.414393	0.00203786	#	#	#	#	#	#	#	#
420	PBPRA0387	Q6LV56	VC0428	putative Universal stress protein UspA	Universal stress protein G	T	COG0589	chr1	-	388125	388571	128	95.9016	168.77	182.437	49.0652	37.4003	65.6306	70.8101	-0.416518	0.0600282	0.398917	0.0180691	0.927772	2.21793e-05	0.112338	0.49221	0.511255	0.00343923	#	#	#	#	#	#	#	#
421	PBPRA0388	Q6LV55	SMB20291	putative TRAP-type uncharacterized transport system, fused permease component	TRAP-type uncharacterized transport system, fused permease component	R	COG4666	chr1	-	388647	391223	329	518.997	308.233	492.452	21.8752	35.1081	20.7914	33.1543	0.657638	9.783e-09	-0.0940661	0.41187	-0.0757411	0.498396	0.675963	7.3645e-10	0.581897	6.5119e-08	#	#	#	#	#	#	#	#
422	PBPRA0389	Q6LV54	RB0282	putative immunogenic protein	immunogenic protein	R	COG2358	chr1	-	391330	392301	418	315.911	566.947	266.639	73.6853	56.6572	101.39	47.5934	-0.403985	0.000955158	0.43971	2.10758e-06	-0.244632	0.0975673	-1.08833	3.97692e-23	-0.648617	4.11282e-08	VC0430	#	Cell envelope	Putative immunogenic protein	VC0430	1.23266
423	PBPRA0390	Q6LV53	EBIG1361	putative arginine repressor	arginine repressor	K	COG1438	chr1	-	392596	393066	514	434.378	640.72	423.56	186.988	160.769	236.464	156.021	-0.242819	0.0235643	0.317927	0.000196622	-0.0363833	0.764515	-0.597129	3.16609e-10	-0.279202	0.00524184	#	#	#	#	#	#	#	#
424	PBPRA0391	P37226	MDH	putative malate dehydrogenase	malate dehydrogenase, NAD-dependent	C	COG0039	chr1	+	393419	394357	5252	3683.75	5237.94	3712.53	958.363	683.882	969.645	685.953	-0.511693	4.80403e-48	-0.00386728	0.891039	0.0112281	0.785979	-0.496597	2.34996e-52	-0.500464	1.61236e-53	#	#	#	#	#	#	#	#
425	PBPRA0391a		-	Malate dehydrogenase		-	-	chr1	-	394458	394646	252	112.825	174.834	126.303	228.46	104.064	160.798	115.942	-1.15933	1.06458e-10	-0.527439	0.000187287	0.162792	0.479529	-0.469101	0.00830993	-0.99654	7.21099e-10	#	#	#	#	#	#	#	#
426	PBPRA0392	Q6LV51	SF2983	hypothetical transposase	transposase	-	-	chr1	+	394724	395947	NA	#VALUE!	#VALUE!	#VALUE!	NA	NA	NA	NA	#VALUE!	NA	#VALUE!	NA	#VALUE!	NA	#VALUE!	NA	#VALUE!	NA	#	#	#	#	#	#	#	#
427	PBPRA0393	Q6LV50	STY3484	putative octaprenyl-diphosphate synthase	octaprenyl-diphosphate synthase VC0434	H	COG0142	chr1	-	396110	397081	1149	1485.53	1098.52	1163.51	202.546	266.424	196.454	207.68	0.370603	9.10247e-09	-0.0648146	0.288179	-0.352493	3.74602e-07	0.0829248	0.198099	0.0181102	0.77558	#	#	#	#	#	#	#	#
428	PBPRA0394	Q6LV49	HD0203	putative Ribosomal protein L21	ribosomal protein L21	J	COG0261	chr1	+	397360	397671	23005	19026.1	24705.1	20462.3	12633.9	10630.5	13764.2	11378.6	-0.273966	4.48521e-65	0.102863	7.04651e-15	0.104986	4.23719e-09	-0.271843	2.54876e-79	-0.16898	7.56147e-31	#	#	#	#	#	#	#	#
429	PBPRA0395	Q6LV48	RPMA	putative Ribosomal protein L27	ribosomal protein L27	J	COG0211	chr1	+	397691	397948	7134	6667.98	8331.39	6146.72	4737.88	4505.38	5613.27	4133.46	-0.0974617	0.000511996	0.223846	6.85744e-22	-0.117432	0.000185723	-0.438739	7.17793e-66	-0.214894	5.48709e-16	#	#	#	#	#	#	#	#
430	PBPRA0396	Q6LV47	STY3481	putative membrane protein	RhaT protein	GER	COG0697	chr1	+	398013	398939	692	870.636	804.438	912.185	127.908	163.725	150.845	170.723	0.331297	7.51224e-05	0.217209	0.00372513	0.0672574	0.424743	0.181346	0.0142931	0.398554	1.98766e-07	#	#	#	#	#	#	#	#
431	PBPRA0397	Q6LV46	STY3480	putative GTP1/Obg family protein	GTP1/Obg family protein	R	COG0536	chr1	+	399044	400216	1989	2171.89	2073.75	1862.64	290.541	322.772	307.31	275.5	0.126907	0.0130559	0.0601997	0.184677	-0.221598	7.76609e-05	-0.154891	0.00152547	-0.0946916	0.054433	#	#	#	#	#	#	#	#
432	PBPRA0398	Q6LV45	C5443	conserved hypothetical protein	probable integral membrane protein Cj1166c , putative	S	COG2966	chr1	+	400402	401193	346	665.67	425.463	477.143	74.8552	146.518	93.3801	104.523	0.944034	7.2268e-19	0.29826	0.00428943	-0.480385	5.79559e-06	0.165389	0.105167	0.46365	1.51665e-05	#	#	#	#	#	#	#	#
433	PBPRA0398a		-	Protein YjjB		S	COG3610	chr1	+	401190	401663	126	142.912	81.8586	149.267	45.5473	52.5591	30.0195	54.6354	0.181705	0.366592	-0.622218	0.00217445	0.0627635	0.763009	0.866686	2.6053e-05	0.244468	0.185102	#	#	#	#	#	#	#	#
434	PBPRA0399	Q6LV44	STM0087	putative Dihydrofolate reductase	dihydrofolate reductase	H	COG0262	chr1	+	401552	402214	269	297.107	184.94	340.634	69.52	78.1189	48.4881	89.1383	0.143375	0.301104	-0.54055	7.93062e-05	0.197242	0.161951	0.881167	1.17097e-10	0.340617	0.00608375	#	#	#	#	#	#	#	#
435	PBPRA0400	Q6LV43	S0048	putative bis(5-nucleosyl)-tetraphosphatase	bis(5-nucleosyl)-tetraphosphatase (symmetrical)	T	COG0639	chr1	-	402290	403111	95	95.9016	70.742	119.924	19.8026	20.3381	14.9597	25.3118	0.0136267	0.954461	-0.42536	0.0597419	0.32249	0.184312	0.761477	0.000743916	0.336117	0.107966	#	#	#	#	#	#	#	#
436	PBPRA0401	Q6LV42	YPO0491	putative ApaG protein	Protein apaG	P	COG2967	chr1	-	403120	403503	69	60.1735	51.5406	79.0986	30.7885	27.3169	23.3312	35.7378	-0.197467	0.496555	-0.420887	0.112091	0.394523	0.192691	0.617942	0.022674	0.197055	0.433038	#	#	#	#	#	#	#	#
437	PBPRA0402	Q6LV41	SF0048	putative dimethyladenosine transferase	dimethyladenosine transferase	J	COG0030	chr1	-	403654	404514	847	972.179	790.289	917.288	168.559	196.834	159.552	184.839	0.198859	0.0101772	-0.0999811	0.16208	-0.0838462	0.305666	0.214994	0.00378496	0.115013	0.11394	#	#	#	#	#	#	#	#
438	PBPRA0403	Q6LV40	VV0479	putative Pyridoxal phosphate biosynthesis protein	4-hydroxythreonine-4-phosphate dehydrogenase	H	COG1995	chr1	-	404466	405461	742	883.799	642.742	813.95	127.648	154.686	112.175	141.784	0.252299	0.00207067	-0.20718	0.00777476	-0.118778	0.169061	0.340701	2.34539e-05	0.133521	0.0848731	#	#	#	#	#	#	#	#
439	PBPRA0404	Q6LV39	SURA	putative survival protein SurA	Parvulin-like peptidyl-prolyl isomerase	O	COG0760	chr1	-	405445	406749	538	518.997	424.452	563.896	70.6387	69.3284	56.5374	74.9685	-0.0518809	0.608944	-0.342005	0.000257284	0.119704	0.26836	0.409828	2.8665e-05	0.0678235	0.461219	#	#	#	#	#	#	#	#
440	PBPRA0405	Q6LV38	SO3636	hypothetical organic solvent tolerance protein	Organic solvent tolerance protein precursor	M	COG1452	chr1	-	406796	409162	991	942.092	869.116	978.526	71.7375	69.3828	63.826	71.7239	-0.0730175	0.330224	-0.189336	0.00480395	0.0547423	0.500079	0.171061	0.0164976	-0.0182752	0.790635	#	#	#	#	#	#	#	#
441	PBPRA0406	Q6LV37	S0054	Putative DnaJ-related protein	DnaJ-domain-containing protein	O	COG1076	chr1	+	409342	410175	459	483.269	395.145	575.378	94.3013	101.014	82.3584	119.695	0.0743312	0.488955	-0.216113	0.0292368	0.251685	0.0215829	0.54213	4.66056e-08	0.326017	0.000623474	#	#	#	#	#	#	#	#
442	PBPRA0407	Q6LV36	ATU5333	putative 2-hydroxyacid dehydrogenase family protein	glycerate dehydrogenase	CHR	COG1052	chr1	-	410296	411300	42	31.9672	47.4982	44.6524	7.16068	5.54492	8.21541	7.70848	-0.393798	0.306549	0.177484	0.56202	0.482146	0.238759	-0.0891348	0.780113	0.0883489	0.787836	#	#	#	#	#	#	#	#
443	PBPRA0408	Q6LV35	RLUA	putative ribosomal large subunit pseudouridine synthase A	ribosomal large subunit pseudouridine synthase A	J	COG0564	chr1	-	411383	412102	71	73.3365	80.848	51.0313	16.8965	17.756	19.5189	12.2969	0.0467121	0.864849	0.187393	0.425238	-0.523148	0.103824	-0.663829	0.0140716	-0.476436	0.0870787	#	#	#	#	#	#	#	#
444	PBPRA0409	Q6LV34	-	putative RNA polymerase-associated protein HepA	RNA polymerase associated protein rapA (ATP-dependenthelicase hepA)	KL	COG0553	chr1	-	412195	415113	907	893.201	845.872	676.165	53.2407	53.3423	50.3719	40.1891	-0.0221181	0.775906	-0.100663	0.145259	-0.401609	8.54963e-06	-0.323064	4.11953e-05	-0.423727	4.03742e-08	#	#	#	#	#	#	#	#
445	PBPRA0410	Q6LV33	XAC1756	conserved hypothetical protein	predicted ATPase	T	COG1875	chr1	+	415433	416809	1098	614.898	226.374	1266.85	136.628	77.8442	28.5767	159.618	-0.836459	8.18327e-25	-2.2781	1.69946e-136	1.04283	7.35462e-35	2.48447	3.71063e-155	0.206371	0.00103437	#	#	#	#	#	#	#	#
446	PBPRA0411	Q6LV32	ECS0070	putative thiamine ABC transporter	thiamine ABC transporter, ATP-binding protein	H	COG3840	chr1	-	416829	417566	46	33.8476	32.3392	38.2735	10.68	7.99519	7.61712	8.9977	-0.44258	0.233063	-0.50835	0.122754	0.177292	0.672424	0.243062	0.50581	-0.265288	0.426359	#	#	#	#	#	#	#	#
447	PBPRA0412	Q6LV31	T0111	putative thiamine ABC transporter,permease protein	thiamine/thiamine pyrophosphate ABC transporter, permease protein	P	COG1178	chr1	-	417567	419210	75	112.825	57.6042	128.854	7.81682	11.9636	6.09074	13.5984	0.589129	0.0153636	-0.380716	0.131332	0.191647	0.402841	1.16149	6.50269e-07	0.780776	0.000339171	#	#	#	#	#	#	#	#
448	PBPRA0413	Q6LV30	STY0125	putative ABC-type thiamine transport system,periplasmic component	thiamin/thiamin pyrophosphate ABC transporter, thiamin/thiamin pyrophospate-binding protein	H	COG4143	chr1	-	419248	420258	251	191.803	202.12	176.058	42.5396	33.0721	34.7517	30.2131	-0.388061	0.0136749	-0.312475	0.021875	-0.123575	0.505457	-0.199161	0.20678	-0.511636	0.000595174	#	#	#	#	#	#	#	#
449	PBPRA0413a		-	Putative non translated THI		-	-	chr1	-	420393	420522	47	24.4455	17.1802	22.9641	61.9477	32.7803	22.9722	30.6476	-0.943092	0.0185133	-1.45191	0.000154646	-0.0901884	0.861463	0.418633	0.389191	-1.03328	0.00611702	#	#	#	#	#	#	#	#
450	PBPRA0414	Q6LV29	VV0483	conserved hypothetical protein	Protein of unknown function, DUF547 family	-	-	chr1	-	420679	421602	45	58.2931	35.371	63.7892	8.34471	10.9977	6.65416	11.9775	0.3734	0.251691	-0.347358	0.283479	0.129986	0.686574	0.850744	0.00680814	0.503386	0.0880906	#	#	#	#	#	#	#	#
451	PBPRA0415	Q6LV28	-	hypothetical protein	conserved hypothetical protein	-	-	chr1	+	421851	422243	15	31.9672	20.212	20.4125	6.53988	14.1798	8.93994	9.01144	1.09163	0.0284414	0.43025	0.38014	-0.647137	0.193533	0.014243	0.976366	0.444493	0.389422	#	#	#	#	#	#	#	#
452	PBPRA0416	Q6LV27	VV0484	putative-isopropylmalate dehydratase, small subunit	3-isopropylmalate dehydratase, small subunit	E	COG0066	chr1	-	422616	423218	357	419.334	451.738	480.97	101.443	121.227	130.223	138.386	0.232177	0.0501102	0.339563	0.000879228	0.197847	0.0955553	0.0904607	0.367368	0.430024	5.0759e-05	#	#	#	#	#	#	#	#
453	PBPRA0417	Q6LV26	-	putative 3-isopropylmalate dehydratase	3-isopropylmalate dehydratase, large subunit	E	COG0065	chr1	-	423236	424735	1178	1619.04	1388.56	1456.94	134.563	188.159	160.914	168.516	0.458803	2.58287e-13	0.237255	3.34951e-05	-0.152196	0.017719	0.0693517	0.227315	0.306606	2.78254e-07	#	#	#	#	#	#	#	#
454	PBPRA0418	Q6LV25	-	putative Isocitrate/isopropylmalatedehydrogenase	3-isopropylmalate dehydrogenase	CE	COG0473	chr1	-	424763	425851	567	770.973	592.212	706.784	89.2126	123.415	94.5294	112.603	0.443332	1.00823e-06	0.0627642	0.460137	-0.125412	0.175541	0.255156	0.00273997	0.317921	0.00021318	#	#	#	#	#	#	#	#
455	PBPRA0419	Q6LV24	-	putative 2-isopropylmalate synthase	2-isopropylmalate synthase	E	COG0119	chr1	-	426021	427565	334	518.997	275.894	503.934	37.0415	58.5589	31.0407	56.5894	0.635877	2.61175e-08	-0.275735	0.0188476	-0.0424893	0.70247	0.869123	9.49433e-15	0.593388	2.64183e-08	#	#	#	#	#	#	#	#
456	PBPRA0419a		-	-		-	-	chr1	-	427050	427655	397	680.713	429.505	700.405	112.251	195.816	123.201	200.524	0.777908	2.77767e-14	0.113536	0.259372	0.0411428	0.667342	0.705514	2.41966e-14	0.81905	3.13471e-18	#	#	#	#	#	#	#	#
457	PBPRA0420	Q6LV23	VC2489	putative transcriptional regulator	transcriptional regulator	K	COG1309	chr1	+	428209	428853	110	78.9778	132.389	57.4102	29.2216	21.3453	35.6787	15.4426	-0.477985	0.0477682	0.267276	0.1512	-0.460138	0.133359	-1.2054	2.05364e-07	-0.938123	0.000108356	#	#	#	#	#	#	#	#
458	PBPRA0421	Q6LV22	VV21321	hypothetical protein	Membrane-fusion protein	-	-	chr1	+	428850	430193	71	73.3365	63.6678	77.8228	9.0517	9.51213	8.23453	10.0461	0.0467121	0.864849	-0.157255	0.528476	0.0856614	0.767248	0.289628	0.262082	0.132374	0.597302	#	#	#	#	#	#	#	#
459	PBPRA0422	Q6LV21	VV21320	putative Cation/multidrug efflux pump	Cation/multidrug efflux pump	-	-	chr1	+	430190	433300	218	212.488	160.685	224.538	12.0068	11.9067	8.97831	12.5222	-0.0369484	0.816139	-0.440089	0.00324793	0.079579	0.640108	0.48272	0.00213685	0.0426306	0.769123	#	#	#	#	#	#	#	#
460	PBPRA0422a		-	-		-	-	chr1	+	433620	433840	29	39.4889	10.106	19.1367	22.4842	31.1487	7.94886	15.0233	0.445393	0.266408	-1.52084	0.00209742	-1.0451	0.0293877	0.921134	0.112885	-0.599707	0.177869	#	#	#	#	#	#	#	#
461	PBPRA0423	Q6LV20	ECS0080	putative transcriptional regulator, LysR family	transcriptional regulator, LysR family	K	COG0583	chr1	+	433869	434825	107	285.824	50.53	81.6501	19.1577	52.0648	9.17816	14.8025	1.41752	8.92029e-16	-1.0824	5.69931e-06	-1.8076	6.59736e-19	0.692315	0.0104433	-0.390084	0.080863	#	#	#	#	#	#	#	#
462	PBPRA0424	Q6LV19	Y3641	putative long-chain-fatty-acid-CoAligase	AMP-binding family protein	I	COG1022	chr1	+	435179	436993	646	462.584	459.823	441.421	60.9855	44.4294	44.0385	42.1955	-0.481819	1.34914e-06	-0.490455	2.17384e-08	-0.06756	0.568047	-0.0589235	0.563772	-0.549379	4.18291e-09	#	#	#	#	#	#	#	#
463	PBPRA0424a		-	Hypothetical protein		-	-	chr1	+	437154	437303	NA	#VALUE!	#VALUE!	#VALUE!	NA	NA	NA	NA	#VALUE!	NA	#VALUE!	NA	#VALUE!	NA	#VALUE!	NA	#VALUE!	NA	#	#	#	#	#	#	#	#
464	PBPRA0425	Q6LV18	ILVI	putative acetolactate synthase III, largesubunit	acetolactate synthase, large subunit, biosynthetic type	EH	COG0028	chr1	+	437816	439534	769	953.374	792.31	908.358	76.6516	96.6818	80.1194	91.6792	0.310059	9.9405e-05	0.0430823	0.556231	-0.0697822	0.39738	0.197195	0.00802474	0.240277	0.00130149	#	#	#	#	#	#	#	#
465	PBPRA0426	Q6LV17	S0075	putative acetolactate synthase III, small subunit	acetolactate synthase, small subunit	E	COG0440	chr1	+	439534	440031	258	306.509	289.032	339.358	88.769	107.293	100.887	118.228	0.248558	0.0737863	0.163856	0.185607	0.146881	0.294355	0.231582	0.0585541	0.395438	0.00163985	#	#	#	#	#	#	#	#
466	PBPRA0427	Q6LV16	YGAE	putative LuxZ	LuxZ	K	COG1802	chr1	-	440538	441191	181	161.716	128.346	150.542	47.4211	43.1055	34.1133	39.9366	-0.162524	0.361841	-0.495949	0.00276117	-0.103295	0.608004	0.230129	0.210489	-0.26582	0.113903	#	#	#	#	#	#	#	#
467	PBPRA0428	Q6LV15	Y1944	putative pyruvate kinase I	pyruvate kinase	G	COG0469	chr1	-	441531	442943	11256	14851.6	15011.5	14501.8	1364.94	1832.26	1846.71	1780.62	0.399922	5.81551e-85	0.415369	6.88185e-119	-0.0343814	0.0972578	-0.0498289	0.00514529	0.365541	9.42919e-82	#	#	#	#	#	#	#	#
468	PBPRA0429		-	tRNA Met		-	-	chr1	-	443616	443691	15	3.76085	12.1272	21.6883	33.818	8.62639	27.7374	49.5111	-1.99583	0.018966	-0.306716	0.58188	2.52779	0.00252925	0.838671	0.119052	0.531956	0.295676	#	#	#	#	#	#	#	#
469	PBPRA0430	Q6LV14	ECS3950	putative DNA-directed RNA polymerase, sigmasubunit	RNA polymerase sigma factor RpoD	K	COG0568	chr1	-	443877	445715	5041	6004.19	6498.16	6133.97	469.684	569.154	614.224	578.695	0.25226	9.71135e-16	0.366321	7.33305e-42	0.0308507	0.339075	-0.0832108	0.002262	0.28311	1.39979e-22	#	#	#	#	#	#	#	#
470	PBPRA0431	Q6LV13	STY3389	putative DNA primase	DNA primase	L	COG0358	chr1	-	445808	447634	1245	1316.3	1457.29	1690.41	116.762	125.595	138.651	160.526	0.0803381	0.217529	0.227138	4.58832e-05	0.360892	2.99519e-08	0.214092	9.03443e-05	0.44123	7.23682e-15	#	#	#	#	#	#	#	#
471	PBPRA0432	Q6LV12	RSC2217	conserved hypothetical protein	GatB/Yqey family protein	S	COG1610	chr1	-	447690	448133	21836	20427	28450.4	21064.5	8426.77	8020.09	11138.4	8231.09	-0.0962291	1.83193e-09	0.381741	8.92387e-192	0.0443312	0.0109679	-0.433639	2.36308e-216	-0.0518978	0.000421744	#	#	#	#	#	#	#	#
472	PBPRA0433	Q6LV11	BFL058	putative ribosomal protein S21	ribosomal protein S21	J	COG0828	chr1	-	448160	448375	5265	5419.38	7030.74	5360.84	4176.53	4373.74	5658.03	4305.95	0.0416938	0.190932	0.417244	4.61369e-57	-0.0156678	0.647293	-0.391218	1.70524e-45	0.0260259	0.379629	#	#	#	#	#	#	#	#
473	PBPRA0434	Q6LV10	SF3105	putative O-sialoglycoprotein endopeptidase	metal-dependent protease	O	COG0533	chr1	+	448627	449646	659	690.115	746.833	653.201	110.702	117.945	127.275	111.106	0.0665586	0.45842	0.180508	0.0194206	-0.0793099	0.413939	-0.19326	0.0184036	-0.0127514	0.879821	#	#	#	#	#	#	#	#
474	PBPRA0435	Q6LV09	PLU3975	putative membrane protein	conserved hypothetical protein TIGR00023	S	COG0344	chr1	-	449727	450338	220	270.781	223.343	229.641	61.5945	77.13	63.4364	65.101	0.299622	0.0446543	0.0217551	0.87419	-0.237746	0.135579	0.0401216	0.7805	0.0618767	0.667621	#	#	#	#	#	#	#	#
475	PBPRA0436	Q6LV08	Z4411	putative Dihydroneopterin aldolase	dihydroneopterin aldolase	H	COG1539	chr1	+	450567	450926	865	906.364	757.95	891.773	411.703	438.891	365.979	429.775	0.06739	0.389665	-0.190597	0.0080142	-0.0234144	0.780161	0.234573	0.00190649	0.0439756	0.546301	#	#	#	#	#	#	#	#
476	PBPRA0437	Q6LV07	XAC0686	hypothetical 2-amino-4-hydroxy-6-hydroxymethyldihydr opteridine pyrophosphokinase	2-amino-4-hydroxy-6- hydroxymethyldihydropteridine pyrophosphokinase VC0525	H	COG0801	chr1	+	450923	451411	351	276.422	253.661	391.665	122.99	98.5419	90.17	138.962	-0.344598	0.00908571	-0.468571	7.59485e-05	0.502749	0.000288568	0.626722	2.81555e-07	0.158151	0.158638	#	#	#	#	#	#	#	#
477	PBPRA0438	P62466	SAV7021	putative undecaprenol kinase	undecaprenol kinase, putative	Q	COG1968	chr1	+	451429	452232	704	599.855	425.463	761.643	150.033	130.061	91.9864	164.356	-0.230962	0.0115488	-0.726543	9.62798e-17	0.344501	0.000369898	0.840082	2.22218e-20	0.113539	0.154948	#	#	#	#	#	#	#	#
478	PBPRA0439	Q6LV05	SF3097	putative tRNA nucleotidyltransferase	tRNA nucleotidyltransferase VC2446	J	COG0617	chr1	-	452363	453598	261	321.552	227.385	274.293	36.182	45.3513	31.9787	38.5023	0.301003	0.0279758	-0.198913	0.129084	-0.229333	0.116155	0.270583	0.0484331	0.0716701	0.587356	#	#	#	#	#	#	#	#
479	PBPRA0439a		-	Hypothetical protein		-	-	chr1	-	453672	453785	38	60.1735	53.5618	54.8587	57.1149	92.0148	81.6711	83.4892	0.663129	0.0491888	0.495205	0.103954	-0.133409	0.687693	0.0345153	0.906637	0.529721	0.0975533	#	#	#	#	#	#	#	#
480	PBPRA0439b		-	Hypothetical protein		-	-	chr1	+	453975	454064	124	65.8148	147.548	95.6837	236.075	127.479	284.976	184.453	-0.913856	0.000194732	0.25084	0.153829	0.539862	0.0559039	-0.624835	0.00166975	-0.373994	0.0707952	#	#	#	#	#	#	#	#
481	PBPRA0440	Q6LV04	SO1297	putative general secretion pathway protein A	General secretion pathway protein A	N	COG3267	chr1	+	454184	455854	957	998.504	873.158	881.566	98.131	104.167	90.8311	91.531	0.0612499	0.411357	-0.132275	0.0505596	-0.1797	0.0286488	0.0138254	0.85008	-0.11845	0.0965432	#	#	#	#	#	#	#	#
482	PBPRA0441	Q6LV03	-	hypothetical protein	conserved hypothetical protein	-	-	chr1	+	455854	456810	508	421.215	365.837	480.97	90.9542	76.7271	66.4498	87.1959	-0.270273	0.0126487	-0.473627	1.52887e-06	0.191392	0.10648	0.394746	0.000190363	-0.0788807	0.416893	#	#	#	#	#	#	#	#
483	PBPRA0442	Q6LV02	YPO0651	hypothetical protein	SH3 domain protein	T	COG3103	chr1	-	456896	457513	807	676.952	646.784	663.407	223.746	190.953	181.924	186.244	-0.253515	0.00311061	-0.319285	2.7222e-05	-0.029159	0.76411	0.0366108	0.665393	-0.282674	0.000400722	#	#	#	#	#	#	#	#
484	PBPRA0443	Q6LV01	CBU0014	putative phosphate/sulphate permease	pho4 family protein VC2442	P	COG0306	chr1	-	457627	458895	6786	8067.01	6703.31	6405.71	916.269	1108.17	918.218	875.781	0.249473	3.20813e-20	-0.0176877	0.477331	-0.332677	3.21212e-29	-0.0655158	0.0143107	-0.0832034	0.00175155	#	#	#	#	#	#	#	#
485	PBPRA0444	Q6LV00	PA5208	putative phosphate transport regulator	conserved hypothetical protein TIGR00153	P	COG1392	chr1	-	458928	459608	3018	2640.11	2803.4	2628.11	759.352	675.822	715.578	669.556	-0.192993	1.08503e-05	-0.106413	0.00501002	-0.00657227	0.893302	-0.0931524	0.0250589	-0.199565	9.40262e-07	#	#	#	#	#	#	#	#
486	PBPRA0445a		-	-		-	-	chr1	-	459786	460400	1221	1434.76	903.477	1331.92	340.182	406.688	255.364	375.744	0.232749	0.000280575	-0.434504	5.80115e-12	-0.107307	0.112686	0.559946	1.12609e-17	0.125442	0.0380957	#	#	#	#	#	#	#	#
487	PBPRA0445	Q6LUZ9	VV10617	conserved hypothetical protein	Adenylate cyclase, putative	S	COG3025	chr1	+	459794	461311	624	710.8	478.014	806.295	70.4342	81.6267	54.7377	92.1536	0.187897	0.0375183	-0.384494	1.11912e-05	0.181865	0.0466655	0.754255	4.16971e-18	0.369762	5.14561e-06	#	#	#	#	#	#	#	#
488	PBPRA0446	Q6LUZ8	VV0578	hypothetical potassium channel protein	Kef-type K+ transport system, predicted NAD-binding component	-	-	chr1	-	461342	462157	70	82.7386	89.9434	119.924	14.6987	17.6756	19.1601	25.4979	0.241206	0.366746	0.361663	0.115288	0.535484	0.0336246	0.415026	0.0509322	0.776689	0.000578891	#	#	#	#	#	#	#	#
489	PBPRA0447	Q6LUZ7	-	Putative methyl-accepting chemotaxis protein	methyl-accepting chemotaxis protein VC2439	NT	COG0840	chr1	+	462339	463940	3079	1577.67	2557.83	1181.38	329.32	171.677	277.541	127.943	-0.964662	4.27855e-84	-0.267542	4.19548e-12	-0.417332	8.75076e-10	-1.11445	4.70889e-102	-1.38199	8.11922e-172	#	#	#	#	#	#	#	#
490	PBPRA0448	Q6LUZ6	GLNE	putative glutamate-ammonia-ligase adenylyltransferase	glutamate-ammonia-ligase adenylyltransferase VC2438	OT	COG1391	chr1	+	464159	467032	543	528.399	485.088	574.102	32.3731	32.0503	29.3394	34.6571	-0.0393251	0.696227	-0.162706	0.0715487	0.119681	0.264162	0.243062	0.00996265	0.0803561	0.379428	#	#	#	#	#	#	#	#
491	PBPRA0448a		-	-		-	-	chr1	+	466854	467187	265	283.944	234.459	287.051	135.947	148.198	122.022	149.109	0.0996132	0.479136	-0.176655	0.172745	0.0157028	0.915999	0.291971	0.0299725	0.115316	0.375351	#	#	#	#	#	#	#	#
492	PBPRA0449	Q6LUZ5	ECS3935	putative ADP-heptose synthase	ADP-heptose synthase	M	COG2870	chr1	+	467192	468622	680	765.332	577.053	745.057	81.4217	93.2325	70.0961	90.3317	0.170551	0.0494087	-0.236832	0.00375789	-0.0387341	0.672182	0.368649	1.31866e-05	0.131817	0.103528	#	#	#	#	#	#	#	#
493	PBPRA0450	Q6LUZ4	STY3364	putative outer membrane protein TolC	outer membrane protein	MU	COG1538	chr1	-	468803	470089	3040	3446.81	2953.98	4800.77	404.73	466.87	398.977	647.176	0.181192	9.71512e-06	-0.0414092	0.267658	0.478003	7.83781e-34	0.700605	1.09423e-87	0.659195	2.11997e-79	#	#	#	#	#	#	#	#
494	PBPRA0451	Q6LUZ3	PLU3953	Putative MutT/nudix family protein	conserved hypothetical protein TIGR00052	LR	COG0494	chr1	+	470351	470983	901	1094.41	1011.61	1300.02	243.889	301.392	277.797	356.318	0.280549	0.000149135	0.167055	0.0116186	0.248389	0.000648174	0.361883	1.54416e-08	0.528938	7.91081e-16	#	#	#	#	#	#	#	#
495	PBPRA0452	Q6LUZ2	T3105	conserved hypothetical protein	Protein of unknown function (DUF1249) superfamily	S	COG3151	chr1	+	471079	471507	377	468.225	380.996	526.899	150.576	190.263	154.377	213.088	0.312638	0.00597987	0.0152122	0.884888	0.170322	0.131287	0.467748	4.88448e-06	0.482961	2.361e-06	#	#	#	#	#	#	#	#
496	PBPRA0453	Q6LUZ1	PLU3952	putative cyclic AMP phosphodiesterase	3,5-cyclic-nucleotide phosphodiesterase cpdA-type VC2433 [similarity]	R	COG1409	chr1	+	471539	472363	630	703.278	644.763	727.196	130.845	148.604	135.851	152.928	0.158743	0.0789403	0.0334168	0.680025	0.04825	0.607977	0.173577	0.0360453	0.206993	0.0126698	#	#	#	#	#	#	#	#
497	PBPRA0454	Q6LUZ0	STM3182	conserved hypothetical protein	Predicted esterase	R	COG3150	chr1	+	472376	472942	180	242.575	154.622	244.95	54.3952	74.5794	47.403	74.9523	0.430431	0.00760914	-0.219253	0.16624	0.0140616	0.930453	0.663746	1.92377e-05	0.444493	0.00286842	#	#	#	#	#	#	#	#
498	PBPRA0455	Q6LUY9	S3275	putative topoisomerase IV, subunit B	DNA topoisomerase IV, B subunit	L	COG0187	chr1	+	473063	474946	1281	1570.15	1085.38	1375.29	116.504	145.284	100.143	126.65	0.293635	2.09578e-06	-0.239064	5.98308e-05	-0.191165	0.00357352	0.341534	3.5817e-08	0.10247	0.0839363	#	#	#	#	#	#	#	#
499	PBPRA0456	Q6LUY8	PARC	putative DNA topoisomerase IV	DNA topoisomerase IV, A subunit	L	COG0188	chr1	+	475084	477354	1621	1761.96	1345.11	1768.24	122.303	135.249	102.958	135.087	0.120294	0.0338721	-0.269161	4.26125e-07	0.00513263	0.931676	0.394588	8.49758e-13	0.125426	0.0168806	#	#	#	#	#	#	#	#
500	PBPRA0457	Q6LUY7	PLU2275	putative D-xylose isomerase	Xylose isomerase	G	COG2115	chr1	-	477500	478891	133	189.923	114.198	140.336	16.3713	23.7845	14.2606	17.4912	0.513986	0.00544481	-0.219891	0.232741	-0.436525	0.0266057	0.297352	0.122564	0.0774606	0.675145	#	#	#	#	#	#	#	#
501	PBPRA0458	Q6LUY6	Z5085	putative permease	similar to E. coli YicJ	G	COG2211	chr1	+	479197	480540	79	86.4994	74.7844	88.029	10.0716	11.2194	9.6723	11.3636	0.130838	0.609867	-0.0791151	0.734556	0.0252888	0.925182	0.235242	0.328095	0.156127	0.50928	#	#	#	#	#	#	#	#
502	PBPRA0459	Q6LUY5	GALM	hypothetical protein	BLOCK 25	G	COG2017	chr1	+	480635	481660	132	127.869	97.0176	103.338	22.0444	21.7257	16.4369	17.4745	-0.0458743	0.822533	-0.444219	0.0208836	-0.307287	0.190302	0.0910585	0.674099	-0.353161	0.0772809	#	#	#	#	#	#	#	#
503	PBPRA0460	Q6LUY4	-	conserved hypothetical protein	transcriptional regulator, AraC family domain protein	-	-	chr1	+	481776	482879	151	165.477	149.569	181.161	23.4357	26.1292	23.5499	28.4699	0.132084	0.47626	-0.0137391	0.93438	0.130642	0.494376	0.276465	0.101617	0.262726	0.117812	#	#	#	#	#	#	#	#
504	PBPRA0461	Q6LUY3	SC5G9.02	putative xylosidase	xylosidase	G	COG1472	chr1	+	483054	485414	91	103.423	34.3604	113.545	6.60414	7.63623	2.52977	8.34374	0.184622	0.435386	-1.40512	2.80041e-07	0.1347	0.577242	1.72444	3.17499e-10	0.319322	0.136159	#	#	#	#	#	#	#	#
505	PBPRA0461a		-	-		-	-	chr1	-	484561	484821	59	77.0973	57.6042	77.8228	38.7331	51.4939	38.3647	51.7316	0.385966	0.173947	-0.0345408	0.897419	0.0135117	0.962296	0.434018	0.101202	0.399478	0.127971	#	#	#	#	#	#	#	#
506	PBPRA0462	Q6LUY2	RS02191	putative xylose binding periplasmic protein of ABC transport system	ABC transporter, periplasmic xylose binding protein	G	COG4213	chr1	+	485799	486794	88	110.945	72.7632	82.9259	15.1389	19.418	12.699	14.4451	0.334268	0.154083	-0.274294	0.230347	-0.419949	0.102053	0.188614	0.442951	-0.0856805	0.713943	#	#	#	#	#	#	#	#
507	PBPRA0463	Q6LUY1	RS02192	putative D-xylose transport ATP-binding protein xylG	D-xylose transport ATP-binding protein xylG	G	COG1129	chr1	+	486875	488398	63	112.825	46.4876	100.787	7.08315	12.9056	5.30237	11.4738	0.840668	0.000929589	-0.438506	0.114809	-0.162784	0.503983	1.11639	2.0187e-05	0.677884	0.00509398	#	#	#	#	#	#	#	#
508	PBPRA0464	Q6LUY0	RSP1635	putative inner membrane permease of D-xyloseABC transporter	inner membrane permease of D-xylose ABC transporter	G	COG4214	chr1	+	488398	489573	94	135.39	42.4452	116.096	13.6959	20.0695	6.27392	17.1278	0.526393	0.0164747	-1.14706	8.32983e-06	-0.221804	0.323507	1.45165	1.98504e-08	0.304589	0.149571	#	#	#	#	#	#	#	#
509	PBPRA0465	Q6LUX9	RB1454	hypothetical protein	No Data	K	COG2207	chr1	-	489699	490043	14	3.76085	9.0954	2.55157	6.95312	1.90031	4.58269	1.28315	-1.8963	0.0284468	-0.622218	0.306894	-0.559674	0.695369	-1.83375	0.063233	-2.45597	0.00544822	#	#	#	#	#	#	#	#
510	PBPRA0466	Q6LUX8	PSPTO300	putative xylose operon regulatory protein	xylose operon regulatory protein	K	COG1609	chr1	-	490139	490855	200	163.597	251.639	183.713	47.7949	39.7752	61.0067	44.4539	-0.289856	0.0944856	0.331358	0.0152574	0.167308	0.381183	-0.453906	0.00212751	-0.122548	0.432231	#	#	#	#	#	#	#	#
511	PBPRA0467	Q6LUX7	S4161	putative xylulose kinase	xylulokinase	G	COG1070	chr1	+	491096	492547	179	221.89	156.643	179.885	21.1231	26.6396	18.7526	21.4941	0.309884	0.0605845	-0.192479	0.22338	-0.302765	0.0889015	0.199598	0.232663	0.00711887	0.964791	#	#	#	#	#	#	#	#
512	PBPRA0468	Q6LUX6	S3266	putative 1-acyl-sn-glycerol-3-phosphateacyltransferase	1-acyl-sn-glycerol-3-phosphate acyltransferase	I	COG0204	chr1	+	492691	493416	557	537.801	506.311	517.968	131.459	129.134	121.227	123.782	-0.0506052	0.611559	-0.137654	0.120953	-0.0542091	0.620532	0.0328402	0.731594	-0.104814	0.260803	#	#	#	#	#	#	#	#
513	PBPRA0469	Q6LUX5	MVAD	hypothetical isopentenyldiphosphate isomerase	isopentenyl-diphosphate delta-isomerase, type 1	I	COG1443	chr1	+	493585	494127	133	116.586	121.272	117.372	41.9684	37.4287	38.8221	37.502	-0.190029	0.363038	-0.13318	0.463135	0.00969197	0.966761	-0.0471576	0.812092	-0.180337	0.35078	#	#	#	#	#	#	#	#
514	PBPRA0469a		-	Conserved hypothetical protein		-	-	chr1	+	494292	494372	NA	#VALUE!	#VALUE!	#VALUE!	NA	NA	NA	NA	#VALUE!	NA	#VALUE!	NA	#VALUE!	NA	#VALUE!	NA	#VALUE!	NA	#	#	#	#	#	#	#	#
515	PBPRA0470	Q6LUX4	ECS3993	Putative translation initiation inhibitor	endoribonuclease L-PSP, putative	J	COG0251	chr1	-	494511	494897	1097	945.853	1281.44	1284.71	485.698	426.059	575.58	575.951	-0.213876	0.00340841	0.224203	0.000160427	0.44176	5.50373e-09	0.00367998	0.951483	0.227883	0.000278082	#	#	#	#	#	#	#	#
516	PBPRA0471	Q6LUX3	ARGR	hypothetical arginine repressor	arginine repressor	K	COG1438	chr1	-	495046	495540	818	545.323	1318.83	532.002	283.152	192.046	463.13	186.465	-0.584991	8.8578e-11	0.689089	1.83811e-27	-0.0356792	0.742014	-1.30976	1.52719e-68	-0.62067	1.58817e-13	#	#	#	#	#	#	#	#
517	PBPRA0472	Q6LUX2	-	hypothetical protein	lipoprotein, putative	-	-	chr1	-	495698	496693	87	92.1407	83.8798	82.9259	14.9669	16.1268	14.6392	14.4451	0.0828233	0.736751	-0.0526918	0.811825	-0.152016	0.572081	-0.0165006	0.944554	-0.0691924	0.767856	#	#	#	#	#	#	#	#
518	PBPRA0473	Q6LUX1	PYRI	putative aspartate carbamoyltransferase, regulatory subunit	aspartate carbamoyltransferase, regulatory subunit	F	COG1781	chr1	-	496907	497410	524	280.183	505.3	382.735	178.144	96.9099	174.276	131.752	-0.903198	3.3546e-14	-0.0524265	0.560982	0.449976	0.00120765	-0.400795	0.000104786	-0.453221	9.00549e-06	#	#	#	#	#	#	#	#
519	PBPRA0474	Q6LUX0	PYRB	putative aspartate transcarbamylase catalytic subunit	aspartate carbamoyltransferase	F	COG0540	chr1	-	497388	498317	847	304.628	742.791	530.726	156.053	57.1011	138.836	99.0096	-1.47531	3.71148e-46	-0.189405	0.00911086	0.800916	1.71946e-10	-0.48499	2.03467e-08	-0.674395	6.28688e-16	#	#	#	#	#	#	#	#
520	PBPRA0475	Q6LUW9	ARCB	putative ornithine carbamoyltransferase	ornithine carbamoyltransferase	E	COG0078	chr1	-	498779	499789	11128	15161.8	10474.9	11272.8	1885.98	2614.32	1801.01	1934.51	0.446251	8.52828e-106	-0.087262	9.10313e-06	-0.427597	2.28831e-84	0.105916	3.369e-07	0.0186543	0.360236	#	#	#	#	#	#	#	#
521	PBPRA0476	Q6LUW8	CV3780	putative carbamate kinase	carbamate kinase	E	COG0549	chr1	-	499913	500824	7441	7783.07	7314.72	6427.4	1398	1487.69	1394.19	1222.73	0.0648427	0.0151695	-0.0246932	0.299442	-0.276105	2.5211e-20	-0.186569	9.66506e-13	-0.211262	4.01113e-16	#	#	#	#	#	#	#	#
522	PBPRA0477	Q6LUW7	T4501	putative arginine deiminase	arginine deiminase	E	COG2235	chr1	-	500945	502165	11598	9930.51	14712.3	8022.13	1627.56	1417.79	2094.51	1139.89	-0.223936	2.23145e-23	0.343148	3.80161e-82	-0.307884	5.59544e-31	-0.874968	0	-0.53182	2.12272e-129	VC0423	#	Amino acids and amines	Arginine deiminase	VC0423	1.27739
523	PBPRA0478a		-	-		-	-	chr1	+	503387	503702	3017	2489.68	3062.12	1520.73	1635.91	1373.45	1684.43	834.941	-0.277155	4.80032e-10	0.0214153	0.563708	-0.711193	1.0416e-35	-1.00976	5.62563e-104	-0.988347	1.51904e-99	#	#	#	#	#	#	#	#
524	PBPRA0478	Q6LUW6	T4498	putative membrane protein	membrane protein, putative	S	COG1288	chr1	-	503339	504784	4520	2839.44	5289.48	2027.22	535.601	342.311	635.862	243.233	-0.670717	1.68453e-66	0.226803	8.71111e-15	-0.486103	2.86683e-21	-1.38362	1.51944e-292	-1.15682	6.8734e-191	#	#	#	#	#	#	#	#
525	PBPRA0479	Q6LUW5	YJGD	conserved hypothetical protein	Protein	S	COG3076	chr1	+	505530	505937	2568	2209.5	1843.33	2453.33	1078.46	944.039	785.348	1043.24	-0.216927	5.55982e-06	-0.478327	1.04141e-27	0.151024	0.00376108	0.412424	1.64077e-18	-0.0659031	0.12633	#	#	#	#	#	#	#	#
526	PBPRA0480	Q6LUW4	AGR_C_28	putative beta-mannosidase precursor	Beta-galactosidase/beta-glucuronidase	G	COG3250	chr1	+	506166	508604	383	278.303	309.244	218.159	26.9065	19.8913	22.0398	15.5186	-0.46069	0.000356078	-0.3086	0.00513091	-0.351275	0.0283788	-0.503364	0.000180997	-0.811965	1.65645e-10	#	#	#	#	#	#	#	#
527	PBPRA0481	Q6LUW3	SO0916	hypothetical transcriptional regulator, MarR family	transcriptional regulator, MarR family	KR	COG0454	chr1	-	508707	509648	173	150.434	232.438	154.37	31.4678	27.8389	42.8918	28.4316	-0.201643	0.271948	0.426074	0.00318268	0.0372615	0.854912	-0.590456	0.000176384	-0.164382	0.330695	#	#	#	#	#	#	#	#
528	PBPRA0482	Q6LUW2	VP2647	hypothetical membrane protein	predicted membrane protein	S	COG3205	chr1	-	509741	510148	132	120.347	188.982	145.439	55.4351	51.42	80.5154	61.846	-0.133337	0.520806	0.517713	0.00146954	0.273216	0.211569	-0.377833	0.0247485	0.139879	0.445965	#	#	#	#	#	#	#	#
529	PBPRA0483	Q6LUW1	ECS5235	putative Valyl-tRNA synthetase	valyl-tRNA synthetase	J	COG0525	chr1	-	510398	513334	2441	2687.12	2551.77	2360.2	142.408	159.493	151.027	139.423	0.138591	0.00261874	0.0640233	0.117828	-0.187154	0.000188059	-0.112587	0.0100303	-0.0485637	0.270635	#	#	#	#	#	#	#	#
530	PBPRA0483a		-	Putative DNA polymerase III subunit chi		L	COG2927	chr1	-	513291	513740	155	137.271	133.399	122.475	59.0188	53.1769	51.5298	47.22	-0.175243	0.36395	-0.216518	0.204359	-0.164536	0.456398	-0.123261	0.520117	-0.339779	0.0648687	#	#	#	#	#	#	#	#
531	PBPRA0484	Q6LUW0	SF4229	putative aminopeptidase A/I	Cytosol aminopeptidase (Leucine aminopeptidase) (LAP)(Leucyl aminopeptidase)	E	COG0260	chr1	-	513791	515299	1589	1750.67	1427.98	1478.63	180.429	202.243	164.494	170.005	0.139791	0.0143152	-0.154145	0.00344425	-0.243646	0.000102062	0.0502901	0.376218	-0.103855	0.0597783	#	#	#	#	#	#	#	#
532	PBPRA0485	Q6LUV9	Y0747	putative permease	predicted permease	R	COG0795	chr1	+	515495	516595	327	528.399	376.954	435.042	50.8899	83.6626	59.514	68.5542	0.692336	1.40473e-09	0.205097	0.0602877	-0.280472	0.0146286	0.206767	0.0548045	0.411864	0.000213351	#	#	#	#	#	#	#	#
533	PBPRA0486	Q6LUV8	Z5874	putative permease	predicted permease	R	COG0795	chr1	+	516595	517665	531	791.658	510.353	859.878	84.9525	128.856	82.8322	139.296	0.576165	3.10716e-10	-0.0572162	0.523347	0.119255	0.173255	0.752636	3.85784e-19	0.69542	5.84898e-17	#	#	#	#	#	#	#	#
534	PBPRA0487	Q6LUV7	ISPLU9A	hypothetical protein	Transposase, IS4 family	-	-	chr1	+	517814	518080	0	1.88042	1.0106	1.27578	0	1.22773	0.65794	0.829002	#VALUE!	NA	#VALUE!	NA	-0.559674	0.781866	0.336171	0.868687	#VALUE!	NA	#	#	#	#	#	#	#	#
535	PBPRA0488	Q6LUV6	ISPLU9A	hypothetical protein	No Data	-	-	chr1	+	518074	518865	4	9.40211	4.0424	2.55157	0.865378	2.06946	0.887222	0.558948	1.23299	0.190294	0.0152122	0.988102	-1.8816	0.0978472	-0.663829	0.582973	-0.648617	0.591521	#	#	#	#	#	#	#	#
536	PBPRA0489	Q6LUV5	ECS3853	hypothetical Tn5 transposase	No Data	-	-	chr1	+	518870	519199	1	0	0	#VALUE!	0.519227	0	0	NA	#VALUE!	NA	#VALUE!	NA	#VALUE!	NA	#VALUE!	NA	#VALUE!	NA	#	#	#	#	#	#	#	#
537	PBPRA0490	Q6LUV4	VP2641	hypothetical protein	RDD family, putative	S	COG1714	chr1	-	519246	519737	314	362.922	236.48	299.809	109.354	128.589	83.5503	105.723	0.208893	0.0996923	-0.409044	0.000963756	-0.275614	0.0465963	0.342323	0.00993439	-0.0667205	0.588514	#	#	#	#	#	#	#	#
538	PBPRA0491		-	tRNA Leu		-	-	chr1	+	520018	520102	3	7.52169	5.053	5.10313	6.04746	15.426	10.3335	10.4162	1.32609	0.215073	0.752178	0.468125	-0.559674	0.579731	0.014243	0.988181	0.766421	0.482838	#	#	#	#	#	#	#	#
539	PBPRA0492	Q6LUV3	-	Hypothetical protein	No Data	-	-	chr1	-	520344	520601	22	15.0434	30.318	34.4461	14.6108	10.1644	20.4267	23.1639	-0.548375	0.315733	0.462671	0.250389	1.19521	0.023397	0.184168	0.628961	0.646839	0.116196	#	#	#	#	#	#	#	#
540	PBPRA0492a		-	Conserved hypothetical protein VIBHAR_03629		-	-	chr1	+	520762	520965	64	78.9778	58.6148	98.2353	53.7552	67.4888	49.9454	83.5463	0.303374	0.272539	-0.126807	0.627582	0.314795	0.240212	0.744977	0.00274383	0.61817	0.0108349	#	#	#	#	#	#	#	#
541	PBPRA0493	Q6LUV2	-	hypothetical protein	No Data	-	-	chr1	+	520969	521310	124	171.118	151.59	174.782	62.125	87.2223	77.0482	88.6669	0.464655	0.0161485	0.289835	0.0971143	0.0305638	0.873054	0.205384	0.226521	0.495219	0.00541325	#	#	#	#	#	#	#	#
542	PBPRA0494	Q6LUV1	VC1280	putative deacetylase DA1	deacetylase DA1	G	COG0726	chr1	-	521400	522689	306	167.358	124.304	209.228	40.6446	22.6158	16.7499	28.1398	-0.870597	1.93417e-08	-1.29966	7.13486e-19	0.322145	0.0798055	0.751209	1.06827e-05	-0.548453	5.38183e-05	#	#	#	#	#	#	#	#
543	PBPRA0495	Q6LUV0	VC1281	phosphotransferase system cellobiose-specific component IIB	phosphotransferase system cellobiose-specific component IIB	G	COG1440	chr1	+	523124	523234	3	1.88042	5.053	3.82735	4.63094	2.95318	7.91306	5.98226	-0.673906	0.655965	0.752178	0.468125	1.02529	0.504408	-0.400795	0.698086	0.351383	0.764631	#	#	#	#	#	#	#	#
544	PBPRA0496	Q6LUU9	BA5448	putative Phosphotransferase system cellobiose-specific component IIC	phosphotransferase system cellobiose-specific component IIC	G	COG1455	chr1	+	523486	524814	52	56.4127	49.5194	33.1704	6.70424	7.39961	6.47692	4.33027	0.117508	0.710678	-0.0705176	0.80602	-0.766125	0.0451703	-0.578099	0.0894047	-0.648617	0.0530067	#	#	#	#	#	#	#	#
545	PBPRA0497	Q6LUU8	PLU2757	putative 6-phospho-beta-glucosidase	6-phospho-beta-glucosidase	G	COG1486	chr1	+	524884	526197	116	131.63	80.848	118.648	15.1263	17.4629	10.6953	15.6659	0.182359	0.384561	-0.520841	0.0122248	-0.149798	0.505605	0.553402	0.0114824	0.0325611	0.870321	#	#	#	#	#	#	#	#
546	PBPRA0497a		-	-		-	-	chr1	-	525893	526091	102	86.4994	92.9752	89.3048	87.825	75.7735	81.2142	77.8595	-0.237806	0.322852	-0.133651	0.519093	0.0460474	0.863744	-0.0581079	0.79795	-0.191759	0.385852	#	#	#	#	#	#	#	#
547	PBPRA0498	Q6LUU7	-	hypothetical phospho-beta-glucosidase	Uncharacterized protein conserved in bacteria	S	COG3394	chr1	+	526260	526997	103	133.51	93.9858	118.648	23.914	31.5366	22.1373	27.8929	0.374304	0.0820958	-0.132129	0.521724	-0.170262	0.447657	0.336171	0.110854	0.204042	0.320686	#	#	#	#	#	#	#	#
548	PBPRA0499	Q6LUU6	STY3156	putative transcription regulator LacI family	transcription regulator LacI family VC1286	K	COG1609	chr1	+	527273	528007	335	306.509	331.477	339.358	78.0959	72.6964	78.3942	80.1053	-0.128232	0.324799	-0.015253	0.891728	0.146881	0.294355	0.0339015	0.774455	0.0186484	0.874055	#	#	#	#	#	#	#	#
549	PBPRA0500	Q6LUU5	GALR	hypothetical protein	transcription regulator LacI family VC1286	K	COG1609	chr1	+	528031	528270	99	135.39	64.6784	141.612	70.6797	98.3408	46.8453	102.371	0.451625	0.037122	-0.614144	0.00723996	0.0648172	0.761737	1.13059	3.31427e-07	0.516443	0.00928821	#	#	#	#	#	#	#	#
550	PBPRA0501	Q6LUU4	STY2086	hypothetical protein	Protein of unknown function (DUF533) superfamily	S	COG2979	chr1	+	528427	529089	28	148.553	40.424	165.852	7.23628	39.0594	10.5985	43.4007	2.40748	1.10242e-16	0.529785	0.133053	0.158913	0.428674	2.03661	1.81006e-17	2.5664	1.05452e-22	#	#	#	#	#	#	#	#
551	PBPRA0502		-	rRNA 16S ribosomal		-	-	chr1	+	529482	531044	NA	#VALUE!	#VALUE!	#VALUE!	NA	NA	NA	NA	#VALUE!	NA	#VALUE!	NA	#VALUE!	NA	#VALUE!	NA	#VALUE!	NA	#	#	#	#	#	#	#	#
552	PBPRA0503		-	tRNA Glu		-	-	chr1	+	531137	531212	NA	#VALUE!	#VALUE!	#VALUE!	NA	NA	NA	NA	#VALUE!	NA	#VALUE!	NA	#VALUE!	NA	#VALUE!	NA	#VALUE!	NA	#	#	#	#	#	#	#	#
553	PBPRA0504		-	tRNA Lys		-	-	chr1	+	531246	531321	NA	#VALUE!	#VALUE!	#VALUE!	NA	NA	NA	NA	#VALUE!	NA	#VALUE!	NA	#VALUE!	NA	#VALUE!	NA	#VALUE!	NA	#	#	#	#	#	#	#	#
554	PBPRA0505		-	tRNA Val		-	-	chr1	+	531388	531463	NA	#VALUE!	#VALUE!	#VALUE!	NA	NA	NA	NA	#VALUE!	NA	#VALUE!	NA	#VALUE!	NA	#VALUE!	NA	#VALUE!	NA	#	#	#	#	#	#	#	#
555	PBPRA0506		-	rRNA 23S ribosomal		-	-	chr1	+	531807	534700	21	60.1735	20.212	19.1367	1.24334	3.62463	1.21403	1.14725	1.51874	0.000102723	-0.0551771	0.902559	-1.65278	0.000129532	-0.0788665	0.871763	-0.134044	0.781162	#	#	#	#	#	#	#	#
556	PBPRA0507		-	rRNA 5S ribosomal		-	-	chr1	+	534902	535019	NA	#VALUE!	#VALUE!	#VALUE!	NA	NA	NA	NA	#VALUE!	NA	#VALUE!	NA	#VALUE!	NA	#VALUE!	NA	#VALUE!	NA	#	#	#	#	#	#	#	#
557	PBPRA0508		-	tRNA Asp		-	-	chr1	+	535051	535127	NA	#VALUE!	#VALUE!	#VALUE!	NA	NA	NA	NA	#VALUE!	NA	#VALUE!	NA	#VALUE!	NA	#VALUE!	NA	#VALUE!	NA	#	#	#	#	#	#	#	#
558	PBPRA0509	Q6LUU3	VPA0703	conserved hypothetical protein	No Data	-	-	chr1	-	535412	535798	85	78.9778	167.76	127.578	37.6339	35.5755	75.3519	57.1947	-0.106017	0.680613	0.980861	1.6082e-07	0.691865	0.00585934	-0.395012	0.0274482	0.585849	0.00565168	#	#	#	#	#	#	#	#
559	PBPRA0510	Q6LUU2	MT3534	Hypothetical transposase	transposase [Pseudomonas syringae]	L	COG2801	chr1	-	536061	536558	4	7.52169	2.0212	0	1.37626	2.63295	0.705502	0	0.911057	0.360065	-0.984788	0.416928	#VALUE!	NA	#VALUE!	NA	#VALUE!	NA	#	#	#	#	#	#	#	#
560	PBPRA0511	Q6LUU1	CBU1270	putative transposase	Transposase and inactivated derivatives [Azotobacter vinelandii]	L	COG3547	chr1	-	536703	537719	NA	#VALUE!	#VALUE!	#VALUE!	NA	NA	NA	NA	#VALUE!	NA	#VALUE!	NA	#VALUE!	NA	#VALUE!	NA	#VALUE!	NA	#	#	#	#	#	#	#	#
561	PBPRA0512	Q6LUU0	SO2276	putative transposase	transposase and inactivated derivative [Vibrio vulnificus YJ016]	L	COG3335	chr1	-	537931	538494	NA	#VALUE!	1.0106	#VALUE!	NA	NA	0.311471	NA	#VALUE!	NA	#VALUE!	NA	#VALUE!	NA	#VALUE!	NA	#VALUE!	NA	#	#	#	#	#	#	#	#
562	PBPRA0513	Q6LVZ8	SO2874	putative transposase and inactivatedderivatives	transposase and inactivated derivative	-	-	chr1	-	538496	538966	NA	#VALUE!	#VALUE!	#VALUE!	NA	NA	NA	NA	#VALUE!	NA	#VALUE!	NA	#VALUE!	NA	#VALUE!	NA	#VALUE!	NA	#	#	#	#	#	#	#	#
563	PBPRA0514	Q6LUT8	RB787	hypothetical protein	similar to transposase	-	-	chr1	+	539245	540525	NA	#VALUE!	#VALUE!	#VALUE!	NA	NA	NA	NA	#VALUE!	NA	#VALUE!	NA	#VALUE!	NA	#VALUE!	NA	#VALUE!	NA	#	#	#	#	#	#	#	#
564	PBPRA0515	Q6LRG4	YPO1874	hypothetical transposase	hypothetical transposase	-	-	chr1	-	540867	541388	NA	#VALUE!	2.0212	#VALUE!	NA	NA	0.673065	NA	#VALUE!	NA	#VALUE!	NA	#VALUE!	NA	#VALUE!	NA	#VALUE!	NA	#	#	#	#	#	#	#	#
565	PBPRA0516	Q6LUT6	ALL3964	putative phosphoglucomutase/phosphomannomutase	phosphomannomutase	G	COG1109	chr1	-	541673	543085	38	45.1301	28.2968	62.5134	4.608	5.56777	3.48107	7.67575	0.248092	0.493461	-0.42536	0.233766	0.470074	0.173234	1.14353	0.00062005	0.718166	0.0202974	#	#	#	#	#	#	#	#
566	PBPRA0517	Q6LUT5	CEPA	putative N,N-diacetylchitobiose phosphorylase	N,N-diacetylchitobiose phosphorylase	G	COG3459	chr1	-	543150	545555	81	95.9016	118.24	126.303	5.76847	6.94844	8.54255	9.10765	0.243632	0.326544	0.545727	0.00831186	0.397258	0.0975764	0.0951629	0.627305	0.64089	0.00284916	#	#	#	#	#	#	#	#
567	PBPRA0518	Q6LUT4	CHB	hypothetical N-acetyl-beta-hexosaminidase	beta-N-hexosaminidase	G	COG3525	chr1	-	545595	547526	38	78.9778	40.424	53.5829	3.37014	7.12614	3.63706	4.81182	1.05545	0.000805598	0.0892128	0.784833	-0.559674	0.0727406	0.40656	0.200519	0.495773	0.123181	#	#	#	#	#	#	#	#
568	PBPRA0519	Q6LUT3	R00200	putative N-acetylglucosamine kinase	predicted N-acetylglucosamine kinase	G	COG2971	chr1	-	547536	548423	12	30.0868	20.212	26.7914	2.31547	5.90635	3.95653	5.23448	1.32609	0.0131575	0.752178	0.146761	-0.167356	0.722975	0.40656	0.365387	1.15874	0.0231356	#	#	#	#	#	#	#	#
569	PBPRA0520	Q6LUT2	VV2739	putative endoglucanase-related protein	putative endoglucanase-related protein	-	-	chr1	-	548416	550152	37	75.2169	35.371	59.9618	3.64983	7.54871	3.53969	5.98915	1.02353	0.00142859	-0.0649581	0.848532	-0.327013	0.286734	0.761477	0.0170809	0.696519	0.0269169	VC0615	#	Hypothetical	Putative endoglucanase-related protein	VC0615	1.53804
570	PBPRA0521	Q6LUT1	VV21177	putative ABC-type oligopeptide transport system, ATPase component	ABC-type oligopeptide transport system, ATPase component	E	COG4608	chr1	-	550194	551189	33	58.2931	28.2968	38.2735	5.67709	10.2027	4.93851	6.66697	0.820859	0.019709	-0.221827	0.548878	-0.606979	0.097254	0.435707	0.248674	0.21388	0.555059	VC0616	#	Amino acids, peptides and amines	Putative ABC-type oligopeptide transport system, ATPase component	VC0616	1.04194
571	PBPRA0522	Q6LUT0	VV21178	putative peptide ABC transporter, ATP-binding protein	peptide ABC transporter, ATP-binding protein VC0617	EP	COG0444	chr1	-	551218	552189	33	43.2497	44.4664	42.1008	5.81726	7.75665	7.95214	7.51475	0.390225	0.303567	0.43025	0.193002	-0.0388415	0.91966	-0.0788665	0.810777	0.351383	0.320702	VC0617	#	Amino acids, peptides and amines	Putative peptide ABC transporter, ATP-binding protein	VC0617	1.9542
572	PBPRA0523	Q6LUS9	PYRAB153	putative peptide ABC transporter, permeaseprotein	peptide ABC transporter, permease protein VC0618	EP	COG1173	chr1	-	552189	553217	17	33.8476	10.106	12.7578	2.83077	5.73416	1.70719	2.15105	0.993519	0.0368686	-0.750322	0.184202	-1.40767	0.0107451	0.336171	0.601108	-0.414151	0.461926	VC0618	#	Amino acids, peptides and amines	Peptide ABC transporter, permease protein	VC0618	1.51702
573	PBPRA0524a		-	-		-	-	chr1	+	553559	553797	58	99.6624	51.5406	58.686	41.5816	72.6926	37.486	42.6017	0.780996	0.0034886	-0.170343	0.538072	-0.764032	0.00790513	0.187308	0.521462	0.0169643	0.952172	#	#	#	#	#	#	#	#
574	PBPRA0524	Q6LUS8	PYRAB093	putative peptide ABC transporter, permease protein	peptide ABC transporter, permease protein	EP	COG0601	chr1	-	553220	554206	16	35.728	16.1696	15.3094	2.77763	6.31028	2.84774	2.69111	1.15898	0.0150638	0.0152122	0.976207	-1.22264	0.0187502	-0.0788665	0.885202	-0.0636542	0.907204	VC0619	#	Amino acids, peptides and amines	Putative peptide ABC transporter, permease protein	VC0619	1.6722
575	PBPRA0525	Q6LUS7	VVA0132	putative peptide ABC transporter, periplasmicpeptide-binding protein	peptide ABC transporter, periplasmic peptide-binding protein	E	COG0747	chr1	-	554348	556027	82	62.0539	51.5406	68.8923	8.36326	6.43898	5.33284	7.11461	-0.402101	0.14519	-0.669914	0.00827903	0.15082	0.627822	0.418633	0.135844	-0.251281	0.313263	VC0620	#	Amino acids, peptides and amines	Putative peptide ABC transporter, periplasmicpeptide-binding protein	VC0620	1.37351
576	PBPRA0526	Q6LUS6	VP2478	hypothetical sensory box sensor histidine kinase/response regulator	Sensory box sensor histidine kinase/response regulator	T	COG0642	chr1	-	556781	560176	180	178.64	172.813	183.713	9.08188	9.16998	8.84557	9.38559	-0.0109405	0.949892	-0.0587883	0.702711	0.0403957	0.828879	0.0882435	0.586689	0.0294552	0.85412	#	#	#	#	#	#	#	#
577	PBPRA0526a		-	-		-	-	chr1	+	560145	560442	157	112.825	169.781	108.442	90.2722	66.0005	99.0354	63.1349	-0.476673	0.0183319	0.112909	0.480646	-0.0571733	0.811079	-0.646755	0.000506988	-0.533847	0.00476172	#	#	#	#	#	#	#	#
578	PBPRA0527	Q6LUS5	YPO0427	hypothetical 16S RNA G1207 methylase RsmC	16S RNA G1207 methylase RsmC	J	COG2813	chr1	-	560502	561521	281	310.27	312.275	347.013	47.2038	53.0269	53.2176	59.0249	0.142953	0.292024	0.152249	0.200195	0.161467	0.244936	0.152171	0.20257	0.30442	0.0127695	#	#	#	#	#	#	#	#
579	PBPRA0528	Q6LUS4	VP2476	putative permease	predicted permease	R	COG0628	chr1	-	561645	562730	263	297.107	188.982	326.601	41.4951	47.6914	30.2489	52.1767	0.175919	0.207076	-0.476812	0.000500795	0.136546	0.33804	0.789277	9.37198e-09	0.312464	0.0132802	#	#	#	#	#	#	#	#
580	PBPRA0529	Q6LUS3	HEML	putative glutamate-1-semialdehyde 2,1-aminomutase	glutamate-1-semialdehyde-2,1-aminomutase	H	COG0001	chr1	-	563052	564350	2408	2279.07	2058.59	2000.43	317.628	305.848	275.473	267.18	-0.0793887	0.0992288	-0.226177	1.80599e-07	-0.188138	0.000546913	-0.0413494	0.389866	-0.267527	6.5228e-09	#	#	#	#	#	#	#	#
581	PBPRA0530	Q6LUS2	VVA1086	putative chloride channel protein EriC	H(+)/Cl(-) exchange transporter clcA	P	COG0038	chr1	+	564591	565994	750	571.648	685.187	651.925	91.5303	70.9772	84.832	80.5602	-0.391762	1.70586e-05	-0.130393	0.0878657	0.189578	0.0625845	-0.0717909	0.391649	-0.202184	0.0133255	#	#	#	#	#	#	#	#
582	PBPRA0531	Q6LUS1	STM0204	putative HesB family protein	HesB family protein	S	COG0316	chr1	+	566055	566396	451	396.769	517.427	521.795	225.955	202.241	262.991	264.706	-0.184827	0.102964	0.198229	0.033178	0.395184	0.000804809	0.0121281	0.898467	0.210357	0.0319753	#	#	#	#	#	#	#	#
583	PBPRA0532	Q6LUS0	PA0667	hypothetical membrane protein	Membrane protein	M	COG0739	chr1	-	566519	567811	330	304.628	309.244	320.222	43.7307	41.0704	41.5738	42.9677	-0.115415	0.378023	-0.0937221	0.412845	0.0720199	0.61287	0.0503268	0.680307	-0.0433954	0.717219	#	#	#	#	#	#	#	#
584	PBPRA0533	Q6LUR9	PA0668	putative tyrosyl-tRNA synthetase	tyrosyl-tRNA synthetase	J	COG0162	chr1	+	567971	569158	1009	836.788	1200.59	1034.66	145.528	122.788	175.67	151.102	-0.269992	0.00044663	0.250821	4.73728e-05	0.306223	0.000204327	-0.21459	0.000943859	0.0362309	0.591868	#	#	#	#	#	#	#	#
585	PBPRA0534	Q6LUR8	VV0785	hypothetical DedA family protein	DedA family protein	-	-	chr1	+	569282	569896	61	73.3365	73.7738	88.029	16.9952	20.7875	20.8519	24.8337	0.265722	0.351256	0.274299	0.272091	0.263449	0.347861	0.254871	0.290986	0.52917	0.0360099	#	#	#	#	#	#	#	#
586	PBPRA0535	Q6LUR7	Z0168	putative membrane protein	yadS protein	S	COG2860	chr1	-	570064	570675	298	188.042	383.017	193.919	83.4326	53.5625	108.789	54.9742	-0.664255	1.16578e-05	0.362098	0.00113939	0.0443976	0.807314	-0.981955	7.33124e-14	-0.619858	8.63849e-06	#	#	#	#	#	#	#	#
587	PBPRA0536	Q6LUR6	PLU0905	conserved hypothetical protein	ABC-type Fe3+-hydroxamate transport system, periplasmic component	P	COG0614	chr1	-	570797	571621	51	45.1301	40.424	51.0313	10.5922	9.53608	8.51733	10.7318	-0.176406	0.600204	-0.335285	0.269408	0.177292	0.625383	0.336171	0.295737	0.000886046	0.997663	#	#	#	#	#	#	#	#
588	PBPRA0537	Q6LUR5	VV0634	hypothetical cobalamin biosynthesis protein CbiB	Cobalamin biosynthesis protein	H	COG1270	chr1	-	571622	572578	161	214.368	144.516	197.746	28.826	39.0486	26.2495	35.8498	0.41303	0.0157435	-0.155833	0.346781	-0.116439	0.506573	0.452424	0.00662988	0.296591	0.0666711	#	#	#	#	#	#	#	#
589	PBPRA0538	Q6LUR4	PFS	putative MTA/SAH nucleosidase	MTA/SAH nucleosidase	F	COG0775	chr1	-	572578	573276	850	802.94	998.473	1033.38	208.359	200.246	248.3	256.493	-0.0821698	0.310991	0.23226	0.00056795	0.364012	1.25542e-05	0.0495819	0.465761	0.281842	6.48819e-05	#	#	#	#	#	#	#	#
590	PBPRA0538a		-	-		-	-	chr1	+	573131	573324	1573	1472.37	1540.15	1653.42	1389.31	1323.04	1380	1478.67	-0.0953775	0.110435	-0.0304435	0.557049	0.167308	0.00860038	0.102374	0.0590615	0.0719303	0.181117	#	#	#	#	#	#	#	#
591	PBPRA0539	Q6LUR3	SF3253	putative glutamate synthase, small subunit	NADPH-dependent glutamate synthase, small subunit	ER	COG0493	chr1	-	573461	574873	60	54.5323	65.689	62.5134	7.27579	6.72773	8.08106	7.67575	-0.137853	0.654721	0.130689	0.612715	0.197055	0.549465	-0.0714869	0.791694	0.0592025	0.830188	#	#	#	#	#	#	#	#
592	PBPRA0540	Q6LUR2	C3973	putative glutamate synthase, large subunit	NADPH-dependent glutamate synthase, large subunit	E	COG0069	chr1	-	574889	579394	139	227.531	148.558	123.751	5.2856	8.80251	5.73091	4.76483	0.710979	4.7621e-05	0.0959435	0.573955	-0.878624	6.05398e-06	-0.263588	0.156611	-0.167645	0.374159	#	#	#	#	#	#	#	#
593	PBPRA0541	Q6LUR1	MT3973	putative glutamate synthase, small subunit	glutamate synthase, small subunit	ER	COG0493	chr1	-	579782	581254	1979	2824.39	2198.06	2577.08	230.205	334.256	259.39	303.54	0.51317	9.58577e-27	0.151456	0.000719624	-0.132203	0.00632389	0.229511	2.35497e-07	0.380967	5.19523e-17	#	#	#	#	#	#	#	#
594	PBPRA0542	Q6LUR0	BH1728	putative glutamate synthase, large subunit	glutamate synthase, large subunit	E	COG0069	chr1	-	581247	585794	3850	5112.87	3988.84	4865.84	145.048	195.975	152.456	185.621	0.409275	1.29048e-31	0.0511103	0.11765	-0.071445	0.0447635	0.286719	1.53262e-18	0.33783	7.61047e-25	#	#	#	#	#	#	#	#
595	PBPRA0543	Q6LUQ9	YHCC	putative Fe-S oxidoreductase	radical SAM protein, TIGR01212 family	R	COG1242	chr1	+	586442	587386	144	204.966	165.738	182.437	26.1097	37.81	30.4866	33.4943	0.509316	0.00418943	0.202839	0.217776	-0.167987	0.353079	0.13849	0.399309	0.34133	0.0442713	#	#	#	#	#	#	#	#
596	PBPRA0544	Q6LUQ8	VV10551	hypothetical sensory box/GGDEF family protein	sensory box/GGDEF family protein	T	COG2202	chr1	+	587505	589331	182	274.542	215.258	244.95	17.0688	26.1955	20.4804	23.2611	0.593087	0.000142611	0.242127	0.0958632	-0.164536	0.292199	0.186424	0.192299	0.428551	0.00394509	#	#	#	#	#	#	#	#
597	PBPRA0545a		-	-		-	-	chr1	-	589443	589690	332	276.422	351.689	294.706	229.381	194.302	246.505	206.171	-0.26431	0.0484572	0.0831163	0.452596	0.092403	0.534872	-0.255023	0.0346949	-0.171907	0.159314	#	#	#	#	#	#	#	#
598	PBPRA0545	Q6LUQ7	PLU4008	putative sensor histidine kinase FexB	Sensor histidine kinase FexB	T	COG0642	chr1	+	589541	591877	842	945.853	708.431	967.044	61.734	70.554	52.6935	71.7922	0.167795	0.031531	-0.249194	0.000710072	0.0319658	0.694309	0.448954	2.49668e-09	0.199761	0.00547141	#	#	#	#	#	#	#	#
599	PBPRA0546	Q6LUQ6	-	Hypothetical protein	conserved hypothetical protein	-	-	chr1	+	592017	592451	419	581.051	267.809	609.824	165.042	232.853	107.017	243.223	0.471714	6.96571e-06	-0.645746	7.57263e-09	0.0697301	0.498825	1.18719	3.2322e-28	0.541444	1.74929e-08	#	#	#	#	#	#	#	#
600	PBPRA0547	Q6LUQ5	SO3988	putative aerobic respiration control protein FexA	aerobic respiration control protein FexA VC2368	TK	COG0745	chr1	-	592581	593300	2078	1474.25	2504.27	1593.45	494.52	356.941	604.597	383.97	-0.495213	6.20023e-19	0.269193	3.24404e-10	0.112174	0.0808045	-0.652232	2.80927e-41	-0.383039	3.88566e-14	VC2368	#	General	Two-component response regulator	VC2368		1.61306
601	PBPRA0548	Q6LUQ4	VV0647	Conserved hypothetical protein	No Data	-	-	chr1	+	593683	594096	138	169.238	150.579	142.888	57.1149	71.2614	63.2242	59.8804	0.294386	0.118515	0.125856	0.460096	-0.244172	0.226116	-0.0756426	0.672427	0.0502138	0.782982	#	#	#	#	#	#	#	#
602	PBPRA0549	Q6LUQ3	VV0648	putative s-adenosylmethionine:2-demethylmenaquinone methyltransferase	regulator of ribonuclease activity A	H	COG0684	chr1	+	594171	594662	65	82.7386	39.4134	72.7196	22.637	29.3157	13.9251	25.6435	0.348121	0.200986	-0.721753	0.0120681	-0.186215	0.514427	0.883659	0.00284481	0.161905	0.53433	#	#	#	#	#	#	#	#
603	PBPRA0550	Q6LUQ2	VV10546	Conserved hypothetical protein	conserved hypothetical protein	-	-	chr1	-	594763	595218	105	45.1301	169.781	72.7196	39.4544	17.2528	64.7205	27.6679	-1.21823	1.45418e-05	0.693284	8.99869e-05	0.688254	0.0383754	-1.22326	2.66294e-09	-0.529972	0.0218371	#	#	#	#	#	#	#	#
604	PBPRA0551	Q6LUQ1	-	hypothetical isocitrate dehydrogenase kinase/phosphatase	isocitrate dehydrogenase kinase/phosphatase	T	COG4579	chr1	-	595386	597113	189	201.205	146.537	252.605	18.7408	20.298	14.7408	25.3623	0.0902815	0.588652	-0.367121	0.0206022	0.328216	0.0501033	0.785619	4.92205e-07	0.418497	0.00418952	#	#	#	#	#	#	#	#
605	PBPRA0551a		-	-		-	-	chr1	+	596926	597135	124	163.597	144.516	200.298	101.175	135.804	119.623	165.481	0.399804	0.04069	0.220887	0.211542	0.292004	0.118339	0.47092	0.0045833	0.691808	5.81669e-05	#	#	#	#	#	#	#	#
606	PBPRA0551b		-	Putative non translated thr_leader		-	-	chr1	+	597357	597482	75	80.8582	19.2014	141.612	101.991	111.869	26.4899	194.993	0.108503	0.681284	-1.96568	3.23015e-09	0.808477	0.000885422	2.88266	7.45649e-22	0.91698	1.63986e-05	#	#	#	#	#	#	#	#
607	PBPRA0552	Q6LUQ0	Y3718	putative aspartokinase I/homoserine dehydrogenase	aspartokinase I/homoserine dehydrogenase, threonine-sensitive	E	COG0527	chr1	+	597569	600028	2138	3623.57	2200.08	3967.69	148.917	256.779	155.461	279.829	0.761152	1.58547e-66	0.0412918	0.347089	0.130884	0.0013501	0.850744	4.01164e-101	0.892036	4.53933e-110	#	#	#	#	#	#	#	#
608	PBPRA0553	Q6LUP9	SF0003	putative homoserine kinase	homoserine kinase	E	COG0083	chr1	+	600031	600987	787	1118.85	738.749	1352.33	140.907	203.806	134.185	245.166	0.507583	2.55613e-11	-0.09128	0.217857	0.273429	0.000137484	0.872292	4.07966e-37	0.781012	3.5423e-31	#	#	#	#	#	#	#	#
609	PBPRA0554	Q6LUP8	Y3715	putative threonine synthase	threonine synthase	E	COG0498	chr1	+	600990	602276	2535	3277.58	2163.69	3338.72	337.497	443.947	292.237	450.082	0.370644	1.36285e-17	-0.228489	6.41849e-08	0.0266677	0.541905	0.6258	1.02682e-50	0.397311	3.31849e-23	#	#	#	#	#	#	#	#
610	PBPRA0555	Q6LUP7	GLTP	hypothetical sodium:dicarboxylate symporter	hypothetical sodium:dicarboxylate symporter	C	COG1301	chr1	-	602342	603562	155	62.0539	132.389	67.6165	21.7514	8.85953	18.8475	9.60787	-1.32067	2.02203e-08	-0.227489	0.183186	0.123853	0.691916	-0.969331	1.35176e-05	-1.19682	2.0784e-08	#	#	#	#	#	#	#	#
611	PBPRA0556	Q6LUP6	S2814	putative formate acetyl transferase-related protein	acid-induced glycyl radical enzyme	R	COG3445	chr1	-	603832	604209	7531	11566.5	7650.24	14905	3413.75	5334.16	3518.05	6841.15	0.619037	2.07417e-145	0.0226641	0.334031	0.365844	1.60958e-62	0.962217	0	0.984881	0	#	#	#	#	#	#	#	#
612	PBPRA0557	Q6LUP5	-	putative endonuclease IV	endonuclease IV	L	COG0648	chr1	+	604560	605399	79	135.39	100.049	123.751	16.1146	28.0974	20.704	25.5599	0.777201	0.000698167	0.340788	0.116232	-0.129686	0.557515	0.306727	0.135365	0.647515	0.00287895	#	#	#	#	#	#	#	#
613	PBPRA0557a		-	Putative uracil-DNA glycosylase (similarity only with 3TCK)		-	-	chr1	+	605579	605707	97	146.673	130.367	149.267	128.841	198.206	175.67	200.753	0.596546	0.00519574	0.426527	0.02703	0.0252888	0.902673	0.195309	0.287039	0.621835	0.00159154	#	#	#	#	#	#	#	#
614	PBPRA0558a		-	-		-	-	chr1	+	605745	605885	79	165.477	134.41	122.475	96.0017	204.586	165.703	150.702	1.06671	9.95228e-07	0.766714	0.000141972	-0.434143	0.0394755	-0.134149	0.483115	0.632565	0.00368394	#	#	#	#	#	#	#	#
615	PBPRA0558	Q6LUP4	S2815	putative uracil-DNA-glycosylase	uracil-DNA glycosylase	L	COG0692	chr1	+	605801	606484	49	58.2931	39.4134	59.9618	12.2747	14.8566	10.0163	15.2093	0.250543	0.432067	-0.314095	0.30874	0.0407189	0.90095	0.605358	0.0514166	0.291262	0.320902	#	#	#	#	#	#	#	#
616	PBPRA0559	Q6LUP3	VP0501	hypothetical protein	conserved hypothetical protein	S	COG3945	chr1	+	606632	607165	512	455.062	504.289	678.717	164.286	148.555	164.156	220.515	-0.17008	0.108957	-0.0218917	0.809365	0.576746	6.47367e-08	0.428557	1.71569e-06	0.406666	4.86241e-06	#	#	#	#	#	#	#	#
617	PBPRA0559a		-	Conserved hypothetical protein VS_0503		-	-	chr1	-	607267	607449	1404	1750.67	796.353	3643.64	1314.58	1667.67	756.436	3454.41	0.318367	6.37205e-08	-0.818063	1.1406e-38	1.05747	4.07992e-99	2.1939	0	1.37584	1.33934e-201	#	#	#	#	#	#	#	#
618	PBPRA0559b		-	Hypothetical protein		-	-	chr1	+	607882	608010	16	26.3259	29.3074	12.7578	21.2521	35.5755	39.4917	17.1584	0.718412	0.162704	0.873193	0.0469952	-1.0451	0.075317	-1.19988	0.014887	-0.326689	0.567603	#	#	#	#	#	#	#	#
619	PBPRA0560	Q6LUP2	R01933	putative sodium/alanine symporter	sodium/alanine symporter	E	COG1115	chr1	+	608355	609788	257	344.117	206.162	353.392	30.7082	41.8326	24.9907	42.756	0.421132	0.00183811	-0.317987	0.0183521	0.0383687	0.77577	0.777488	3.73738e-09	0.459501	0.000222063	#	#	#	#	#	#	#	#
620	PBPRA0561	Q6LUP1	-	conserved hypothetical protein	Protein of unknown function (DUF328) superfamily	S	COG3022	chr1	+	609894	610673	466	718.321	529.554	681.268	102.368	160.539	118.014	151.535	0.6243	1.18243e-10	0.184449	0.0444576	-0.0764066	0.421741	0.363444	3.93679e-05	0.547893	1.74062e-09	#	#	#	#	#	#	#	#
621	PBPRA0562	Q6LUP0	STY2836	putative ATP-dependent RNA helicase SrmB	Superfamily II DNA and RNA helicase	LKJ	COG0513	chr1	-	610816	612075	468	432.497	518.438	510.313	63.6423	59.837	71.5227	70.2678	-0.113818	0.300398	0.147663	0.109127	0.238692	0.0397122	-0.0227878	0.811467	0.124875	0.201291	#	#	#	#	#	#	#	#
622	PBPRA0563	Q6LUN9	SO0948	hypothetical O-methyltransferase	predicted O-methyltransferase	R	COG4123	chr1	-	612270	613061	163	139.151	140.473	187.54	35.2641	30.628	30.831	41.0827	-0.228218	0.229614	-0.214575	0.196937	0.430545	0.0296022	0.416902	0.0142321	0.202327	0.215573	#	#	#	#	#	#	#	#
623	PBPRA0564	Q6LUN8	C0511	putative branched chain amino acid transport system II carrier protein	branched-chain amino acid transport system II carrier protein	E	COG1114	chr1	+	613454	614761	972	891.32	967.144	737.403	127.33	118.791	128.529	97.8108	-0.125012	0.101813	-0.00722514	0.912418	-0.273491	0.00196262	-0.391278	1.53539e-07	-0.398504	7.9757e-08	#	#	#	#	#	#	#	#
624	PBPRA0565	Q6LUN7	YPO0893	putative flavodoxin 2	flavodoxin	C	COG0716	chr1	-	614863	615384	235	223.77	232.438	271.742	77.138	74.729	77.4024	90.3183	-0.0706422	0.646329	-0.0158146	0.905917	0.280218	0.0802426	0.225391	0.0991208	0.209576	0.123033	#	#	#	#	#	#	#	#
625	PBPRA0566	Q6LUN6	VP0509	putative integrase/recombinase XerD	tyrosine recombinase XerD	L	COG4974	chr1	+	615616	616494	258	421.215	170.791	455.455	50.2923	83.5356	33.775	89.8972	0.707185	3.63438e-08	-0.595136	2.49584e-05	0.112752	0.348201	1.41507	1.06552e-27	0.819936	2.10664e-12	#	#	#	#	#	#	#	#
626	PBPRA0567	Q6LUN5	PLU3551	hypothetical protein	Thiol:disulfide interchange protein dsbC precursor	O	COG1651	chr1	+	616624	617346	529	710.8	431.526	694.026	125.368	171.382	103.75	166.543	0.426175	5.98186e-06	-0.293819	0.00169126	-0.0344533	0.716606	0.685542	1.3419e-13	0.391722	8.05893e-06	#	#	#	#	#	#	#	#
627	PBPRA0568	Q6LUN4	SF2878	putative single-stranded-DNA-specific exonuclease RecJ	single-stranded-DNA-specific exonuclease RecJ	L	COG0608	chr1	+	617519	619243	555	639.344	523.491	618.755	55.1283	64.6104	52.7519	62.2328	0.204104	0.0326072	-0.0843234	0.338534	-0.0472237	0.637762	0.241204	0.0079101	0.15688	0.0787462	#	#	#	#	#	#	#	#
628	PBPRA0569	Q6LUN3	PLU3549	putative peptide chain release factor 2	peptide chain release factor 2	J	COG1186	chr1	+	619486	620547	1388	1476.13	1386.54	1592.18	223.942	242.302	226.948	260.11	0.088814	0.149437	-0.00151484	0.977993	0.10918	0.0892011	0.199508	0.000385534	0.197994	0.000409057	#	#	#	#	#	#	#	#
629	PBPRA0570	Q6LUN2	-	putative lysyl-tRNA synthetase	lysyl-tRNA synthetase	J	COG1190	chr1	+	620583	622091	2710	2698.41	2864.04	2981.51	307.717	311.728	329.919	342.796	-0.00618515	0.890238	0.0797592	0.0395358	0.143933	0.00230236	0.057989	0.147843	0.137748	0.000672669	VC0664	lysS	Amino acyl tRNA synthetases	Lysyl-tRNA synthetase	VC0664	-1.17137
630	PBPRA0570a		-	Hypothetical protein		-	-	chr1	+	622314	622472	NA	#VALUE!	#VALUE!	#VALUE!	NA	NA	NA	NA	#VALUE!	NA	#VALUE!	NA	#VALUE!	NA	#VALUE!	NA	#VALUE!	NA	#	#	#	#	#	#	#	#
631	PBPRA0571	Q6LUN1	VPA1609	putative Sodium/glutamate symporter	Sodium/glutamate symporter	C	COG1301	chr1	+	622890	624164	111	60.1735	116.219	65.0649	14.9171	8.2272	15.8447	8.85374	-0.883359	0.000613759	0.0662864	0.729838	0.112752	0.722928	-0.836894	0.000315995	-0.770607	0.00100779	#	#	#	#	#	#	#	#
632	PBPRA0572	Q6LUN0	CPSR	putative sigma-54 dependent transcriptional regulator	capsular polysaccharide regulator CpsR	T	COG2204	chr1	+	624438	625895	862	428.736	838.798	428.663	101.303	51.2613	100.004	51.0092	-1.0076	1.61722e-26	-0.0393643	0.574676	-0.000246267	0.998383	-0.968479	6.94914e-28	-1.00784	1.27868e-30	#	#	#	#	#	#	#	#
633	PBPRA0573	Q6LUM9	VC0666	Conserved hypothetical protein	No Data	-	-	chr1	+	626376	626636	279	325.313	514.395	546.035	183.162	217.279	342.59	362.969	0.221564	0.0990197	0.882613	4.53715e-17	0.747165	1.07488e-09	0.0861162	0.360181	0.968729	8.0525e-19	#	#	#	#	#	#	#	#
634	PBPRA0574	Q6LUM8	TAS	putative oxidoreductase Tas, aldo/keto reductase family	oxidoreductase Tas, aldo/keto reductase family	C	COG0667	chr1	-	626922	627956	939	1385.87	1010.6	1432.7	155.452	233.421	169.729	240.163	0.561596	4.04842e-16	0.106015	0.105731	0.0479477	0.474244	0.503529	7.49079e-16	0.609544	7.2342e-22	#	#	#	#	#	#	#	#
635	PBPRA0575	Q6LUM7	VP0517	Conserved hypothetical protein	conserved hypothetical protein	-	-	chr1	+	628131	628433	70	88.3799	62.6572	79.0986	39.5846	50.8473	35.9457	45.2914	0.336363	0.20069	-0.159874	0.524766	-0.160066	0.560681	0.336171	0.192989	0.176297	0.481469	#	#	#	#	#	#	#	#
636	PBPRA0576	Q6LUM6	ECS3688	putative DNA mismatch repair protein MutH	DNA mismatch repair endonuclease mutH	L	COG3066	chr1	-	628490	629158	226	261.379	195.046	253.881	57.8833	68.1085	50.6791	65.8406	0.209819	0.160579	-0.21251	0.132251	-0.0419901	0.788765	0.380339	0.00882991	0.167829	0.229224	#	#	#	#	#	#	#	#
637	PBPRA0577	Q6LUM5	HD0172	putative MutT/nudix family protein	No Data	LR	COG0494	chr1	+	630067	630591	1419	955.255	1381.49	1032.11	463.12	317.188	457.411	341.08	-0.570917	6.43579e-17	-0.0386491	0.47953	0.111638	0.161947	-0.420631	1.9579e-11	-0.45928	1.3971e-13	#	#	#	#	#	#	#	#
638	PBPRA0578	Q6LUM4	PTSP	hypothetical phosphoenolpyruvate-protein phosphotransferase	phosphoenolpyruvate-protein phosphotransferase VC0672	T	COG3605	chr1	+	630635	632890	1058	936.45	863.052	936.425	80.3558	72.3607	66.4992	72.0151	-0.176065	0.0171765	-0.293819	8.97841e-06	-3.93552e-05	0.999618	0.117715	0.103296	-0.176104	0.01011	#	#	#	#	#	#	#	#
639	PBPRA0579	Q6LUM3	BPP2504	conserved hypothetical protein	predicted permease	R	COG0730	chr1	+	632922	633725	310	404.291	221.321	301.085	66.0658	87.6587	47.8504	64.9715	0.383125	0.00198682	-0.486125	0.000119993	-0.425223	0.00159138	0.444027	0.000992594	-0.0420981	0.733395	#	#	#	#	#	#	#	#
640	PBPRA0580	Q6LUM2	PM0080	putative prolipoprotein diacylglyceryl transferase	prolipoprotein diacylglyceryl transferase	M	COG0682	chr1	+	633812	634612	609	532.16	291.053	566.448	130.273	115.815	63.1622	122.692	-0.194583	0.0464199	-1.06516	1.20408e-26	0.0900839	0.40139	0.960662	4.09493e-19	-0.104499	0.241057	#	#	#	#	#	#	#	#
641	PBPRA0581	Q6LUM1	VV0679	putative thymidylate synthetase (thyA)	thymidylate synthase	F	COG0207	chr1	+	634773	635624	608	772.854	605.349	916.012	122.274	158.13	123.505	186.531	0.346124	0.000101323	-0.00630307	0.939501	0.245172	0.00469433	0.597599	5.19818e-14	0.591296	7.56854e-14	#	#	#	#	#	#	#	#
642	PBPRA0582	Q6LUM0	RB11050	putative sodium-dependent phosphate pump NptA	NptA protein	P	COG1283	chr1	-	635752	636894	1888	1459.21	2414.32	1185.2	283.026	222.55	367.17	179.902	-0.371673	8.23408e-11	0.35476	1.1017e-15	-0.300052	1.51775e-05	-1.02649	1.38513e-84	-0.671725	2.54228e-33	#	#	#	#	#	#	#	#
643	PBPRA0583	Q6LUL9	NHAA	putative Na+/H+ antiporter	Na+/H+ antiporter NhaA	P	COG3004	chr1	+	637377	638534	1308	2862	1298.62	2746.76	193.54	430.843	194.936	411.531	1.12966	7.67354e-101	-0.0103819	0.854607	-0.0592937	0.211865	1.08075	3.09683e-104	1.07037	3.08552e-103	#	#	#	#	#	#	#	#
644	PBPRA0584	Q6LUL8	-	Conserved hypothetical protein	conserved hypothetical protein	-	-	chr1	+	638536	638805	412	607.377	417.378	709.336	261.459	392.149	268.71	455.804	0.559947	7.77695e-08	0.0187097	0.852244	0.223877	0.0225939	0.765114	1.76041e-16	0.783824	3.27483e-17	#	#	#	#	#	#	#	#
645	PBPRA0585	Q6LUL7	ECS0018	putative transcriptional activator protein NhaR	Transcriptional activator protein nhaR (Na+/H+ antiporter regulatoryprotein)	K	COG0583	chr1	+	638899	639786	479	509.595	517.427	637.892	92.4258	100.039	101.287	124.63	0.0893242	0.39439	0.11133	0.224606	0.323962	0.00210355	0.301955	0.000836308	0.413286	6.85973e-06	#	#	#	#	#	#	#	#
646	PBPRA0586	Q6LUL6	ATU2278	putative Transcription activator HlyU	transcriptional activator	K	COG0640	chr1	+	639883	640176	244	300.868	292.063	315.118	142.205	178.396	172.682	185.959	0.302248	0.0328354	0.259401	0.0382748	0.0667655	0.641404	0.109613	0.378232	0.369013	0.0044493	#	#	#	#	#	#	#	#
647	PBPRA0587	Q6LUL5	PLU0589	putative ribosomal protein S20	ribosomal protein S20	J	COG0268	chr1	-	640286	640579	9645	7929.74	12679	8230.08	5621.16	4701.85	7496.44	4856.76	-0.282507	8.05491e-30	0.394587	1.09168e-91	0.0536321	0.055124	-0.623462	2.41839e-186	-0.228875	1.38568e-23	#	#	#	#	#	#	#	#
648	PBPRA0588	Q6LUL4	NE2405	putative MviN protein	Virulence factor mviN homolog	R	COG0728	chr1	+	640631	641662	3510	2724.73	4341.54	3133.32	582.771	460.258	731.277	526.763	-0.365356	2.83353e-18	0.306735	7.09134e-21	0.201579	1.47183e-05	-0.470512	9.62105e-40	-0.163777	1.25827e-05	#	#	#	#	#	#	#	#
649	PBPRA0589	Q6LUL3	CV3748	hypothetical protein	MviN protein	R	COG0728	chr1	+	641716	642312	135	235.053	174.834	200.298	38.7463	68.6354	50.906	58.2093	0.800026	4.6457e-06	0.373025	0.0238068	-0.230837	0.176463	0.196164	0.215532	0.569188	0.00072852	#	#	#	#	#	#	#	#
650	PBPRA0590	Q6LUL2	SO3533	putative FAD synthase	riboflavin biosynthesis protein RibF	H	COG0196	chr1	+	642427	643347	1248	1438.52	1201.6	1505.42	232.181	272.279	226.788	283.589	0.204971	0.00128767	-0.054657	0.349729	0.0655815	0.317193	0.325209	3.68786e-08	0.270552	3.53173e-06	#	#	#	#	#	#	#	#
651	PBPRA0591	Q6LUL1	ECS0029	putative Isoleucyl-tRNA synthetase	isoleucyl-tRNA synthetase	J	COG0060	chr1	+	643344	646208	5967	7091.07	5692.71	7125.25	356.864	431.464	345.392	431.485	0.248998	6.69294e-18	-0.0678901	0.0112383	0.00693645	0.816032	0.323825	7.76758e-33	0.255935	1.0399e-21	#	#	#	#	#	#	#	#
652	PBPRA0592	Q6LUL0	S0026	putative lipoprotein signal peptidase	signal peptidase II	MU	COG0597	chr1	+	646268	646732	783	955.255	856.989	1095.9	288.522	358.116	320.361	408.891	0.286873	0.000295674	0.130264	0.0683485	0.198156	0.0117378	0.354765	3.44034e-07	0.485029	8.26609e-12	#	#	#	#	#	#	#	#
653	PBPRA0593	Q6LUK9	FKPB	putative peptidyl-prolyl cis-trans isomerase, FKBP-type	FKBP-type peptidyl-prolyl cis-trans isomerase 2	O	COG1047	chr1	+	646919	647353	470	276.422	369.88	398.044	185.131	110.775	147.805	158.757	-0.765788	4.4757e-10	-0.345605	0.000560781	0.526056	0.000139656	0.105873	0.338475	-0.239731	0.0210024	#	#	#	#	#	#	#	#
654	PBPRA0594	Q6LUK8	S0028	putative LytB protein	4-hydroxy-3-methylbut-2-enyl diphosphate reductase	IM	COG0761	chr1	+	647366	648307	416	518.997	421.42	359.771	75.6682	96.0441	77.7647	66.2621	0.319142	0.00316774	0.0186761	0.851801	-0.528647	1.25029e-05	-0.228181	0.0376964	-0.209505	0.0564558	#	#	#	#	#	#	#	#
655	PBPRA0595	Q6LUK7	-	putative dihydrodipicolinate reductase	dihydrodipicolinate reductase	E	COG0289	chr1	+	648431	649240	1892	2183.17	1613.93	1997.88	400.228	469.85	346.352	427.931	0.206513	6.48903e-05	-0.229336	2.76845e-06	-0.127957	0.0200677	0.307891	1.71625e-09	0.0785554	0.10879	#	#	#	#	#	#	#	#
656	PBPRA0596	Q6LUK6	SF0029	putative carbamoyl-phosphate synthase, small subunit	carbamoyl-phosphate synthase, small subunit	EF	COG0505	chr1	+	649764	650918	152	73.3365	122.283	89.3048	22.5493	11.0687	18.4035	13.4148	-1.05147	3.58079e-06	-0.313852	0.0732229	0.284207	0.309456	-0.453409	0.0324213	-0.767261	0.000126309	#	#	#	#	#	#	#	#
657	PBPRA0597	Q6LUK5	CARB	putative carbamoylphosphate synthase large subunit	carbamoyl-phosphate synthase, large subunit	EF	COG0458	chr1	+	650935	654168	607	364.802	563.915	352.116	32.1603	19.6641	30.3104	18.8902	-0.734583	8.17237e-12	-0.106219	0.209106	-0.0510621	0.700761	-0.679426	3.60262e-11	-0.785645	5.29593e-15	#	#	#	#	#	#	#	#
658	PBPRA0598	Q6LUK4	VP2469	conserved hypothetical protein	Mg(2+) transporter mgtE	P	COG2239	chr1	+	654638	655546	766	1745.03	801.406	1411.02	144.39	334.654	153.252	269.313	1.18784	2.96165e-67	0.0651887	0.372357	-0.306519	1.38232e-06	0.81613	1.10155e-34	0.881318	1.59119e-39	#	#	#	#	#	#	#	#
659	PBPRA0599	Q6LUK3	S3440	hypothetical D-alanyl-D-alanine carboxypeptidase/D-alanyl-D-alanine-endopeptidase	D-alanyl-D-alanine carboxypeptidase/D-alanyl-D-alanine-endopeptidase	M	COG2027	chr1	-	655647	657065	112	112.825	106.113	146.715	13.524	13.8606	12.9988	17.9383	0.0105926	0.961578	-0.0778972	0.690928	0.378926	0.0875236	0.467416	0.015966	0.389518	0.0412104	#	#	#	#	#	#	#	#
660	PBPRA0600	Q52581	VV2720	ompL_phopr porin-like protein L precursor	Porin-like protein L precursor	M	COG3203	chr1	-	657179	658204	16332	73695.6	289.032	327.876	2727.49	12521.4	48.9684	55.4438	2.17388	0	-5.82033	0	-7.81228	0	0.181924	0.140698	-5.63841	0	VC0633	#	Cell envelope	OmpL_phopr porin-like protein L precursor	VC0633	-4.50635
661	PBPRA0601	Q6LUK1	HD1699	putative transcription elongation factor GreA	Transcription elongation factor greA (Transcript cleavage factorgreA)	K	COG0782	chr1	+	658663	659163	3050	2826.28	3061.11	4198.6	1043.12	983.408	1062.08	1453.98	-0.109907	0.0106107	0.00524458	0.887267	0.571007	1.60596e-40	0.455855	2.06557e-36	0.4611	2.32831e-37	#	#	#	#	#	#	#	#
662	PBPRA0602	Q6LUK0	YPO3504	putative RNA-binding protein	conserved hypothetical protein TIGR00253	J	COG1534	chr1	-	659301	659633	566	652.507	707.42	678.717	291.235	341.584	369.276	353.618	0.205191	0.0300175	0.321765	7.59138e-05	0.0568169	0.560101	-0.0597576	0.467816	0.262007	0.00253158	#	#	#	#	#	#	#	#
663	PBPRA0603	Q6LUJ9	PLU4536	23S rRNA methylase	ribosomal RNA large subunit J	J	COG0293	chr1	+	659737	660366	2052	2752.94	1824.13	3232.83	558.094	761.751	503.308	890.293	0.423942	7.47522e-19	-0.16982	0.000260006	0.231827	4.7757e-07	0.825589	1.07245e-78	0.655769	1.41779e-53	#	#	#	#	#	#	#	#
664	PBPRA0604	Q6LUJ8	YPO3502	putative cell division protein FtsH	ATP-dependent Zn protease	O	COG0465	chr1	+	660341	662431	14836	22378.9	13471.3	19731.3	1215.72	1865.7	1119.89	1637.16	0.593038	2.19864e-259	-0.139213	5.33137e-16	-0.181656	9.46522e-26	0.550594	9.80802e-232	0.411381	1.9745e-137	#	#	#	#	#	#	#	#
665	PBPRA0605	Q6LUJ7	T3212	putative dihydropteroate synthase	dihydropteroate synthase	H	COG0294	chr1	+	662539	663336	217	178.64	162.707	251.329	46.5938	39.0241	35.4422	54.6425	-0.280639	0.0911952	-0.415422	0.00537313	0.492523	0.00437116	0.627306	3.83649e-05	0.211884	0.133914	#	#	#	#	#	#	#	#
666	PBPRA0605a		-	Putative phosphomannomutase		G	COG1109	chr1	+	663428	663721	374	325.313	330.466	310.015	217.969	192.891	195.388	182.947	-0.201209	0.106972	-0.178535	0.101741	-0.0694894	0.622518	-0.0921633	0.446649	-0.270699	0.020763	#	#	#	#	#	#	#	#
667	PBPRA0606	Q6LUJ6	ECS4055	putative phosphoglucomutase/phosphomannomutasefamily protein MrsA	phosphoglucosamine mutase	G	COG1109	chr1	+	663661	664764	1307	1312.54	1311.76	1421.22	202.851	207.252	206.539	223.348	0.00609677	0.924587	0.00524349	0.926091	0.114777	0.0917106	0.11563	0.0485852	0.120873	0.0388419	#	#	#	#	#	#	#	#
668	PBPRA0607	Q6LUJ5	PLU4532	putative protein export-membrane protein	protein-export membrane protein	N	COG1314	chr1	+	664992	665327	5992	7435.19	4951.94	7916.24	3055.65	3857.53	2561.85	4087.61	0.311332	9.45358e-28	-0.275044	3.11162e-23	0.0904447	0.00162296	0.676821	4.71827e-135	0.401777	8.10851e-54	#	#	#	#	#	#	#	#
669	PBPRA0608		-	tRNA Leu		-	-	chr1	+	665339	665423	1596	1365.19	1298.62	1663.62	3217.25	2799.82	2655.72	3395.67	-0.225362	0.0002036	-0.29748	3.41889e-08	0.285229	1.07076e-05	0.357347	2.55079e-10	0.0598665	0.263224	#	#	#	#	#	#	#	#
670	PBPRA0609		-	tRNA Met		-	-	chr1	+	665482	665558	246	229.412	171.802	304.912	547.413	519.376	387.843	687.027	-0.10072	0.505473	-0.517911	0.000283258	0.410456	0.00796344	0.827647	7.51721e-09	0.309736	0.0176558	#	#	#	#	#	#	#	#
671	PBPRA0609a		-	-		-	-	chr1	+	665602	665654	2807	1965.04	2766.01	3287.69	9074.81	6463.28	9071.86	10762.3	-0.514469	1.04986e-26	-0.0212214	0.583853	0.742516	4.12095e-50	0.249268	2.62377e-10	0.228047	5.88621e-09	#	#	#	#	#	#	#	#
672	PBPRA0610	Q6LUJ4	HD1463	conserved hypothetical protein	YhbC-like protein	S	COG0779	chr1	+	665737	666192	850	893.201	1119.74	1039.76	319.393	341.461	426.847	395.603	0.0715216	0.365116	0.397635	1.26312e-09	0.219199	0.00682425	-0.106915	0.10501	0.290721	3.68357e-05	#	#	#	#	#	#	#	#
673	PBPRA0611	Q6LUJ3	T3205	putative transcription pausing L factor	N utilization substance protein A	K	COG0195	chr1	+	666215	667702	3474	3802.21	4491.11	4226.67	400.035	445.442	524.649	492.817	0.130242	0.00075376	0.370473	4.86259e-30	0.152682	0.000120789	-0.0875496	0.0076236	0.282924	5.05826e-16	#	#	#	#	#	#	#	#
674	PBPRA0612	Q6LUJ2	-	putative initiation factor IF-2	Translation initiation factor IF-2	J	COG0532	chr1	+	667730	670429	10889	11519.5	12545.6	11686.2	691.027	743.748	807.691	750.928	0.0812028	0.000223787	0.204309	3.0539e-27	0.0207286	0.374178	-0.102378	1.93054e-07	0.101931	5.24158e-07	#	#	#	#	#	#	#	#
675	PBPRA0613	Q6LUJ1	-	putative ribosome-binding factor A	ribosome-binding factor A	J	COG0858	chr1	+	670554	670958	317	270.781	365.837	375.08	134.114	116.552	157.019	160.679	-0.227357	0.0950559	0.206719	0.0621977	0.470074	0.000849883	0.0359975	0.749145	0.242717	0.0369484	#	#	#	#	#	#	#	#
676	PBPRA0614	Q6LUJ0	EBIG1690	putative tRNA pseudouridine 5S synthase	tRNA pseudouridine synthase B	J	COG0130	chr1	+	670958	671908	929	831.147	964.113	1107.38	167.381	152.354	176.224	202.025	-0.160575	0.0411596	0.0535229	0.420828	0.413975	3.43813e-07	0.199877	0.00302124	0.2534	0.000186992	#	#	#	#	#	#	#	#
677	PBPRA0614a		-	Putative non translated S15		-	-	chr1	+	672016	672133	4294	3281.34	6885.22	5794.61	6235.21	4847.59	10142.7	8519.85	-0.388038	1.94874e-24	0.68118	2.75205e-133	0.820427	5.74101e-103	-0.248791	6.73988e-20	0.432389	2.05634e-45	#	#	#	#	#	#	#	#
678	PBPRA0615	Q6LUI9	RPS15	putative ribosomal protein S15	ribosomal protein S15	J	COG0184	chr1	+	672077	672346	4645	3145.95	8622.44	6386.57	2947.76	2031.16	5551.17	4103.87	-0.562184	2.61685e-50	0.892418	2.9539e-264	1.02155	6.35243e-163	-0.433055	1.5641e-66	0.459363	1.47545e-55	#	#	#	#	#	#	#	#
679	PBPRA0616	Q6LUI8	C3920	putative polyribonucleotide nucleotidyltransferase	polyribonucleotide nucleotidyltransferase	J	COG1185	chr1	+	672632	674755	11671	10191.9	11947.3	9758.47	941.509	836.483	977.763	797.108	-0.195506	1.81852e-18	0.0337582	0.0725727	-0.0626954	0.0127193	-0.29196	1.21498e-44	-0.258202	4.2587e-35	#	#	#	#	#	#	#	#
680	PBPRA0617	Q6LUI7	HD1589	hypothetical lipoprotein precursor, NlpI	Lipoprotein NlpI	R	COG4785	chr1	+	674837	675730	608	757.81	523.491	808.847	116.53	147.768	101.786	156.971	0.317765	0.000383184	-0.215907	0.012174	0.0940293	0.295576	0.627702	1.46367e-13	0.411795	4.46221e-07	#	#	#	#	#	#	#	#
681	PBPRA0618	Q6LUI6	ECS4040	putative protease	collagenase	O	COG0826	chr1	-	675838	676734	395	295.226	369.88	294.706	75.4528	57.3746	71.678	57.0015	-0.420031	0.000869971	-0.0947968	0.364918	-0.00254538	0.986135	-0.32778	0.00598042	-0.422577	0.00030246	#	#	#	#	#	#	#	#
682	PBPRA0619	Q6LUI5	STM3274	putative protease	collagenase	O	COG0826	chr1	-	676725	677732	419	270.781	356.742	233.468	71.2237	46.8289	61.5193	40.1844	-0.629824	7.10873e-07	-0.23207	0.025699	-0.213899	0.177555	-0.611653	1.62071e-06	-0.843723	4.94568e-12	#	#	#	#	#	#	#	#
683	PBPRA0620	Q6LUI4	VV2690	putative c-di-GMP phosphodiesterase A-related protein	putative c-di-GMP phosphodiesterase A-related protein	T	COG5001	chr1	-	677875	679914	596	496.432	567.957	509.038	50.0596	42.4215	48.3953	43.2922	-0.263717	0.00833049	-0.06953	0.412276	0.0361771	0.747107	-0.15801	0.0908183	-0.22754	0.0134345	#	#	#	#	#	#	#	#
684	PBPRA0621	Q6LUI3	STM3273	putative lipid carrier protein	putative lipid carrier protein	I	COG3154	chr1	+	680179	680700	354	393.008	338.551	437.594	116.199	131.247	112.738	145.442	0.150811	0.211525	-0.064376	0.558177	0.155032	0.209451	0.370219	0.000801461	0.305843	0.00497403	#	#	#	#	#	#	#	#
685	PBPRA0622	Q6LUI2	YPO3476	putative acetyltransferase	acetyltransferase, GNAT family	R	COG3153	chr1	+	680690	681193	474	509.595	405.251	497.555	161.146	176.259	139.769	171.278	0.104463	0.320508	-0.226073	0.0206827	-0.0344924	0.758312	0.296043	0.00378676	0.0699704	0.475364	#	#	#	#	#	#	#	#
686	PBPRA0623	Q6LUI1	VV2687	Putative DNA polymerase III, psi subunit	DNA polymerase III, psi subunit	L	COG3050	chr1	+	681363	681764	153	174.879	180.897	209.228	65.2133	75.8349	78.2212	90.2994	0.192828	0.290116	0.24164	0.127604	0.25872	0.154893	0.209907	0.176609	0.451547	0.00517652	#	#	#	#	#	#	#	#
687	PBPRA0624	Q6LUI0	RIMI	putative ribosomal-protein-alanine acetyltransferase	ribosomal-protein-alanine acetyltransferase	R	COG0456	chr1	+	681754	682200	202	148.553	166.749	177.334	77.431	57.9338	64.8446	68.8294	-0.443374	0.0123103	-0.276677	0.0669022	0.255487	0.195694	0.0887899	0.591009	-0.187887	0.2315	#	#	#	#	#	#	#	#
688	PBPRA0625	Q6LUH9	-	putative peptide chain release factor RF-3	peptide chain release factor 3	J	COG4108	chr1	+	682420	683397	915	690.115	884.275	850.947	160.307	123.01	157.169	150.957	-0.406935	8.61555e-07	-0.0492765	0.469973	0.302233	0.000880462	-0.0554252	0.451172	-0.104702	0.149928	#	#	#	#	#	#	#	#
689	PBPRA0626	Q6LUH8	-	hypothetical protein	Peptide chain release factor 3 (RF-3)	J	COG4108	chr1	+	683400	683999	664	579.17	677.102	625.134	189.622	168.272	196.165	180.764	-0.197196	0.0351591	0.0281901	0.721194	0.110178	0.28263	-0.115208	0.174997	-0.0870182	0.306562	#	#	#	#	#	#	#	#
690	PBPRA0627	Q6LUH7	PMT1397	putative glycogen operon protein	glycogen debranching enzyme GlgX	G	COG1523	chr1	+	684177	686297	211	154.195	164.728	132.681	17.0456	12.6732	13.5003	10.8532	-0.45249	0.0091403	-0.357159	0.017127	-0.216786	0.302696	-0.312117	0.0798593	-0.669276	6.14004e-05	#	#	#	#	#	#	#	#
691	PBPRA0628	Q6LUH6	STM4564	hypothetical protein	Mg-dependent DNase	L	COG0084	chr1	+	686526	687320	294	186.162	298.127	214.332	63.3652	40.8207	65.1857	46.7745	-0.659259	1.52285e-05	0.020111	0.865669	0.203287	0.253389	-0.476083	0.000476776	-0.455972	0.000825477	#	#	#	#	#	#	#	#
692	PBPRA0629	Q6LUH5	HD0887	putative NupC family protein	nucleoside permease	F	COG1972	chr1	+	687541	688794	15276	7784.95	17590.5	5008.73	2087.29	1082.22	2438.37	692.978	-0.972507	0	0.20353	2.71555e-37	-0.636244	5.56009e-89	-1.81228	0	-1.60875	0	VC2352	#	Nucleosides, purines and pyrimidines	Putative NupC family protein	VC2352	1.21475
693	PBPRA0629a		-	-		-	-	chr1	+	689079	689467	422	233.172	521.47	301.085	185.88	104.492	233.022	134.286	-0.855846	7.92093e-11	0.30534	0.00122485	0.368773	0.0170189	-0.792413	3.33409e-13	-0.487073	2.07375e-05	#	#	#	#	#	#	#	#
694	PBPRA0631	Q6LUH3	-	putative Deoxyribose-phosphate aldolase	thymidine phosphorylase	F	COG0274	chr1	+	690582	691913	2914	2275.31	2579.05	1608.76	374.849	297.779	336.569	209.545	-0.356937	7.77406e-15	-0.17616	6.47833e-06	-0.500112	3.38881e-18	-0.680889	1.12373e-45	-0.857049	4.03133e-76	#	#	#	#	#	#	#	#
695	PBPRA0632	Q6LUH2	-	putative phosphopentomutase	phosphopentomutase	G	COG1015	chr1	+	691924	693144	2780	2290.35	2317.31	1983.84	390.122	326.997	329.903	281.891	-0.279514	1.69905e-09	-0.262636	9.80688e-11	-0.207273	0.000141798	-0.224151	1.65702e-06	-0.486787	9.03411e-28	#	#	#	#	#	#	#	#
696	PBPRA0633	Q6LUH1	C5468	putative purine nucleoside phosphorylase	purine nucleoside phosphorylase	F	COG0813	chr1	+	693282	694007	3199	2359.93	2777.13	1909.85	755.003	566.656	664.932	456.407	-0.438877	5.58317e-23	-0.204027	5.12684e-08	-0.305287	2.2322e-08	-0.540137	5.35222e-33	-0.744163	8.86143e-66	#	#	#	#	#	#	#	#
697	PBPRA0634	Q6LUH0	VC2346	putative SerB-cotransposed membrane protein precursor	SerB-cotransposed membrane protein precursor	R	COG3726	chr1	-	694082	694702	253	357.28	257.703	438.869	69.8071	100.294	72.135	122.612	0.497919	0.000212728	0.0265721	0.835564	0.296735	0.0189053	0.768082	7.9798e-11	0.794654	1.88383e-11	#	#	#	#	#	#	#	#
698	PBPRA0635	Q6LUG9	Y3738	putative phosphoserine phosphatase	phosphoserine phosphatase	E	COG0560	chr1	+	694966	695937	907	1194.07	949.964	1436.53	159.887	214.151	169.887	256.412	0.396711	4.01794e-08	0.0667705	0.319958	0.266705	0.000124335	0.596645	4.83224e-21	0.663416	3.1794e-25	#	#	#	#	#	#	#	#
699	PBPRA0636	Q6LUG8	VV11731	hypothetical protein	conserved hypothetical protein	-	-	chr1	-	696112	698463	329	172.999	230.417	228.365	23.9679	12.8222	17.0292	16.8454	-0.927325	8.0488e-10	-0.513842	3.0715e-05	0.40058	0.024764	-0.0129032	0.928132	-0.526745	5.41756e-05	#	#	#	#	#	#	#	#
700	PBPRA0637	Q6LUG7	PM0252	hypothetical ATP-dependent protease	DNA repair protein RadA	O	COG1066	chr1	+	698610	699989	345	419.334	266.798	423.56	42.8362	52.971	33.6064	53.2508	0.281504	0.0185221	-0.370846	0.00158995	0.0144659	0.906022	0.666816	1.67389e-08	0.29597	0.0073912	#	#	#	#	#	#	#	#
701	PBPRA0638	Q6LUG6	HP1543	hypothetical ToxR-activated protein TagE	Membrane protein	M	COG0739	chr1	-	700197	701189	267	133.51	320.36	218.159	46.0716	23.4381	56.0799	38.1166	-0.999892	3.78394e-09	0.262855	0.027982	0.708432	0.000234075	-0.554315	3.1864e-05	-0.29146	0.0360854	VC0843	#	Cellular processes	ToxR-activated protein TagE	VC0843	-1.32554	-1.05889
702	PBPRA0639	Q6LUG5	PSPTO463	Conserved hypothetical protein	conserved hypothetical protein	-	-	chr1	-	701206	701586	224	154.195	344.615	176.058	100.738	70.5507	157.227	80.1717	-0.538746	0.00163039	0.621485	4.10198e-07	0.191299	0.328994	-0.968932	2.24267e-12	-0.347447	0.0234238	#	#	#	#	#	#	#	#
703	PBPRA0640	Q6LUG4	STM4581	putative ABC transporter, ATP-binding protein	ABC transporter, ATP-binding protein	R	COG0488	chr1	-	701867	703534	1452	1244.84	1434.04	1181.38	149.156	130.099	149.446	122.88	-0.222081	0.000477032	-0.0179546	0.738787	-0.0754927	0.295932	-0.279619	3.2168e-06	-0.297574	6.1773e-07	#	#	#	#	#	#	#	#
704	PBPRA0641	Q6LUG3	SF4424	hypothetical soluble lytic murein transglycosylase	Soluble lytic murein transglycosylase	M	COG0741	chr1	+	703667	705601	366	396.769	328.445	469.488	32.4094	35.7449	29.5053	42.0953	0.116456	0.329475	-0.156192	0.155094	0.242789	0.0449446	0.515437	2.42669e-06	0.359245	0.000709752	#	#	#	#	#	#	#	#
705	PBPRA0642	Q6LUG2	TRPR	putative trp operon repressor	Trp operon repressor homolog	K	COG2973	chr1	+	705722	706033	490	443.78	442.643	519.244	269.099	247.953	246.614	288.74	-0.142938	0.185485	-0.146639	0.121854	0.226568	0.0484486	0.230269	0.0199626	0.0836303	0.384594	#	#	#	#	#	#	#	#
706	PBPRA0643	Q6LUG1	VV0708	conserved hypothetical protein	conserved hypothetical protein TIGR00258	S	COG1986	chr1	-	706146	706670	78	82.7386	68.7208	130.13	25.4569	27.473	22.7534	43.0039	0.0850864	0.743575	-0.182727	0.444681	0.65332	0.00815611	0.921134	3.56287e-05	0.738406	0.00060189	#	#	#	#	#	#	#	#
707	PBPRA0643a		-	-		-	-	chr1	+	706768	707091	7	9.40211	17.1802	8.93048	3.70189	5.05868	9.21725	4.78211	0.42563	0.603058	1.29532	0.0360024	-0.0742468	0.928809	-0.943937	0.125216	0.351383	0.647421	#	#	#	#	#	#	#	#
708	PBPRA0644	Q6LUG0	-	hypothetical transcriptional regulator	hypothetical transcriptional regulator	-	-	chr1	-	707122	707814	313	161.716	474.982	260.26	77.3895	40.6797	119.141	65.1574	-0.952697	8.8073e-10	0.60171	7.64847e-09	0.686487	9.27541e-05	-0.867921	5.85894e-14	-0.26621	0.0373567	#	#	#	#	#	#	#	#
709	PBPRA0644a		-	-		-	-	chr1	+	708108	708447	61	73.3365	77.8162	145.439	30.7413	37.6009	39.7841	74.2152	0.265722	0.351256	0.351261	0.154074	0.987814	6.58956e-05	0.902275	1.74613e-05	1.25354	1.78751e-08	#	#	#	#	#	#	#	#
710	PBPRA0645	Q6LUF9	RS02875	putative response regulator	response regulator	KT	COG3279	chr1	-	708540	709352	42	82.7386	42.4452	65.0649	8.85176	17.7409	9.0752	13.885	0.978171	0.00127539	0.0152122	0.961461	-0.34668	0.23781	0.616279	0.0392182	0.631491	0.0345626	#	#	#	#	#	#	#	#
711	PBPRA0646	Q6LUF8	VVA0018	hypothetical protein	Predicted signal transduction protein	T	COG2972	chr1	-	709410	710447	81	107.184	59.6254	86.7533	13.3708	18.0007	9.98509	14.5003	0.404097	0.0942942	-0.441995	0.0716674	-0.305101	0.233651	0.540991	0.0342212	0.0989961	0.674812	#	#	#	#	#	#	#	#
712	PBPRA0647	Q6LUF7	VV21191	hypothetical protein	conserved hypothetical protein	-	-	chr1	-	710447	711805	42	56.4127	71.7526	38.2735	5.29542	7.23626	9.17775	4.88617	0.42563	0.202749	0.772642	0.00513448	-0.559674	0.129371	-0.906685	0.00245163	-0.134044	0.69441	#	#	#	#	#	#	#	#
713	PBPRA0648	Q6LUF6	VVA0016	conserved hypothetical protein	conserved hypothetical protein	-	-	chr1	-	711865	712689	8	22.5651	17.1802	12.7578	1.66153	4.76804	3.61986	2.68295	1.49602	0.0186651	1.10268	0.0649449	-0.822708	0.177936	-0.429364	0.445783	0.673311	0.321873	#	#	#	#	#	#	#	#
714	PBPRA0649	Q6LUF5	VPA0017	conserved hypothetical protein	ABC-type transport system, involved in lipoprotein release, permease component	M	COG4591	chr1	-	712682	714016	2	18.8042	11.1166	10.2063	0.256696	2.45545	1.44747	1.3264	3.23299	0.000594382	2.47464	0.00861842	-0.881602	0.192092	-0.123261	0.852709	2.35138	0.0206949	#	#	#	#	#	#	#	#
715	PBPRA0649a		-	-		-	-	chr1	+	713237	713675	79	127.869	83.8798	81.6501	30.8343	50.7758	33.2132	32.2688	0.694739	0.00281192	0.0864709	0.702918	-0.647137	0.00931107	-0.0388684	0.870368	0.0476025	0.843459	#	#	#	#	#	#	#	#
716	PBPRA0650	Q6LUF4	VPA0560	putative ABC transporter ATP-binding protein	ABC transporter, ATP-binding protein	Q	COG1136	chr1	-	714004	714702	4	30.0868	11.1166	17.861	0.980514	7.50335	2.76448	4.4332	2.91106	3.53773e-05	1.47464	0.062673	-0.752319	0.149893	0.684094	0.235953	2.15874	0.00367112	#	#	#	#	#	#	#	#
717	PBPRA0651	Q6LUF3	VVA0013	hypothetical protein	conserved hypothetical protein	-	-	chr1	-	714789	715487	5	20.6846	9.0954	2.55157	1.22564	5.15855	2.26184	0.633315	2.04856	0.00507549	0.863209	0.273164	-3.01911	0.00121706	-1.83375	0.063233	-0.970545	0.395854	#	#	#	#	#	#	#	#
718	PBPRA0652	Q6LUF2	-	hypothetical protein	lipoprotein, putative	-	-	chr1	+	715750	716688	64	110.945	48.5088	110.993	11.6785	20.5968	8.97993	20.5079	0.7937	0.00177684	-0.399825	0.144578	0.00062677	0.997906	1.19415	2.34687e-06	0.794327	0.000736682	#	#	#	#	#	#	#	#
719	PBPRA0653	Q6LUF1	-	hypothetical protein	conserved hypothetical protein	-	-	chr1	-	716760	717380	172	206.846	138.452	232.193	47.4578	58.0649	38.7549	64.8704	0.266152	0.116896	-0.31302	0.0573173	0.166761	0.326401	0.745934	4.02948e-06	0.432913	0.00461321	#	#	#	#	#	#	#	#
720	PBPRA0654	Q6LUF0	CJ1087C	hypothetical TagE protein	tagE protein VCA1043	M	COG0739	chr1	+	717589	718539	26	16.9238	30.318	20.4125	4.6845	3.10223	5.54164	3.72397	-0.619458	0.223619	0.221663	0.56586	0.270401	0.643067	-0.57072	0.188928	-0.349056	0.438039	VCA1043	#	Cellular processes	TagE protein	VCA1043	-1.09234	-1.0145
721	PBPRA0655	Q6LUE9	WS1240	hypothetical Ccm2-related protein	penicillin-binding protein 4	M	COG1664	chr1	+	718443	718889	120	139.151	86.9116	169.679	45.9986	54.2671	33.7978	65.8584	0.21362	0.297587	-0.465414	0.0214935	0.286155	0.15851	0.965189	9.15775e-07	0.499775	0.00571888	VCA1042	#	Hypothetical	Ccm2-related protein	VCA1042	-1.77103	-1.52284	-1.60823
722	PBPRA0656	Q6LUE8	TLL0830	conserved hypothetical protein	Cupin superfamily (DUF985) superfamily	S	COG3542	chr1	+	719070	719549	21	33.8476	27.2862	34.4461	7.49633	12.2926	9.88143	12.4506	0.688665	0.127196	0.377782	0.366234	0.0252888	0.953156	0.336171	0.390306	0.713953	0.0865485	#	#	#	#	#	#	#	#
723	PBPRA0657a		-	-		-	-	chr1	+	720175	720856	146	184.281	138.452	150.542	36.6808	47.1036	35.2885	38.297	0.335942	0.0649571	-0.0765802	0.655323	-0.29174	0.134456	0.120782	0.50299	0.0442018	0.803262	#	#	#	#	#	#	#	#
724	PBPRA0657	Q6LUE7	VPA1044	hypothetical serine/threonine protein kinase	serine/threonine protein kinase , putative	RTKL	COG0515	chr1	-	719613	721811	10	26.3259	5.053	10.2063	0.779194	2.08697	0.399431	0.805252	1.39648	0.0158288	-0.984788	0.199314	-1.36703	0.027796	1.01424	0.209694	0.0294552	0.965433	#	#	#	#	#	#	#	#
725	PBPRA0657b		-	-		-	-	chr1	+	721420	721736	4	5.64127	6.0636	3.82735	2.16208	3.10223	3.32498	2.09473	0.496019	0.64285	0.600175	0.514985	-0.559674	0.631522	-0.663829	0.501302	-0.0636542	0.953523	#	#	#	#	#	#	#	#
726	PBPRA0658	Q6LUE6	-	hypothetical protein	uncharacterized conserved protein	-	-	chr1	+	721945	723255	22	11.2825	7.0742	10.2063	2.87535	1.50024	0.937978	1.35069	-0.963412	0.100948	-1.63686	0.00471	-0.144636	0.850605	0.528816	0.476817	-1.10805	0.0470968	#	#	#	#	#	#	#	#
727	PBPRA0659	Q6LUE5	BB0813	hypothetical protein	uncharacterized protein conserved in bacteria	S	COG3521	chr1	+	723258	723725	3	9.40211	0	1.27578	1.09836	3.50217	0	0.472956	1.64802	0.103293	#VALUE!	NA	-2.8816	0.0330232	#VALUE!	NA	-1.23358	0.424485	#	#	#	#	#	#	#	#
728	PBPRA0660	Q6LUE4	ATU4334	hypothetical protein	uncharacterized protein conserved in bacteria	S	COG3522	chr1	+	723881	725206	26	30.0868	19.2014	20.4125	3.3597	3.95539	2.51714	2.67081	0.210617	0.632807	-0.4373	0.312268	-0.559674	0.268053	0.0882435	0.856202	-0.349056	0.438039	#	#	#	#	#	#	#	#
729	PBPRA0661	Q6LUE3	BPP0729	hypothetical protein	uncharacterized protein conserved in bacteria	-	-	chr1	+	725233	726552	21	24.4455	29.3074	24.2399	2.72594	3.22836	3.85941	3.18601	0.219179	0.654508	0.480876	0.241658	-0.0121859	0.980932	-0.273882	0.514027	0.206993	0.649029	#	#	#	#	#	#	#	#
730	PBPRA0662	Q6LUE2	VV20441	conserved hypothetical protein	uncharacterized protein conserved in bacteria	S	COG3523	chr1	+	726552	730097	98	127.869	70.742	114.82	4.73542	6.28612	3.46782	5.61786	0.38381	0.0815318	-0.470215	0.0359526	-0.155283	0.496822	0.698741	0.00220219	0.228527	0.275936	#	#	#	#	#	#	#	#
731	PBPRA0663	Q6LUE1	VVA0990	hypothetical protein	Uncharacterized protein conserved in bacteria	S	COG3913	chr1	+	730052	730765	35	39.4889	20.212	30.6188	8.39925	9.64125	4.92073	7.44012	0.174091	0.648884	-0.792143	0.0458179	-0.367029	0.389592	0.599205	0.167793	-0.192937	0.609365	#	#	#	#	#	#	#	#
732	PBPRA0664	Q6LUE0	STP1	hypothetical serine/threonine protein phosphatase	Serine/threonine protein phosphatase	T	COG0631	chr1	+	730681	731589	48	56.4127	43.4558	31.8946	9.04791	10.8186	8.31002	6.08756	0.232985	0.470965	-0.143485	0.635482	-0.822708	0.0331702	-0.446238	0.208895	-0.589723	0.0877283	#	#	#	#	#	#	#	#
733	PBPRA0665	Q6LUD9	VPA1036	conserved hypothetical protein	uncharacterized protein conserved in bacteria	-	-	chr1	+	731589	732722	35	37.6085	18.1908	26.7914	5.28842	5.78135	2.78841	4.09895	0.103702	0.788752	-0.944146	0.0204275	-0.489284	0.273151	0.558563	0.225806	-0.385582	0.32332	#	#	#	#	#	#	#	#
734	PBPRA0666	Q6LUD8	RSP0743	conserved hypothetical protein	uncharacterized protein conserved in bacteria	S	COG3516	chr1	+	732758	733291	53	41.3693	37.3922	49.7555	17.0061	13.505	12.1719	16.1655	-0.357432	0.294118	-0.503255	0.100708	0.266297	0.475825	0.41212	0.211601	-0.0911349	0.762423	#	#	#	#	#	#	#	#
735	PBPRA0667	Q6LUD7	RSP0744	conserved hypothetical protein	uncharacterized protein conserved in bacteria	S	COG3517	chr1	+	733291	734781	134	82.7386	115.208	77.8228	15.3992	9.67359	13.4315	9.05564	-0.695601	0.00220077	-0.217987	0.234903	-0.088368	0.753007	-0.565982	0.0110274	-0.783969	0.000245269	#	#	#	#	#	#	#	#
736	PBPRA0668	Q6LUD6	ATU4340	conserved hypothetical protein	Uncharacterized protein conserved in bacteria	S	COG3517	chr1	+	734842	736383	41	28.2063	22.2332	38.2735	4.55586	3.18874	2.50631	4.30629	-0.539604	0.177094	-0.882908	0.0177137	0.440326	0.315696	0.78363	0.0507785	-0.0992781	0.772403	#	#	#	#	#	#	#	#
737	PBPRA0669	Q6LUD5	VPA1032	hypothetical protein	Protein of avirulence locus	-	-	chr1	+	736388	737182	35	43.2497	23.2438	20.4125	7.54348	9.4836	5.08227	4.45471	0.305336	0.413965	-0.590509	0.123155	-1.08324	0.0189134	-0.187391	0.686479	-0.7779	0.0626582	#	#	#	#	#	#	#	#
738	PBPRA0670	Q6LUD4	RSP0746	Conserved hypothetical protein	EvpE	S	COG3518	chr1	+	737337	737672	5	11.2825	4.0424	3.82735	2.54977	5.85362	2.09131	1.97628	1.17409	0.167525	-0.306716	0.750551	-1.55967	0.111979	-0.0788665	0.942452	-0.385582	0.708926	#	#	#	#	#	#	#	#
739	PBPRA0671	Q6LUD3	VVA0982	conserved hypothetical protein	uncharacterized protein conserved in bacteria	S	COG3519	chr1	+	737674	739503	46	75.2169	56.5936	53.5829	4.30703	7.16509	5.37569	5.08002	0.709423	0.0196038	0.299005	0.296451	-0.489284	0.121202	-0.0788665	0.787078	0.220139	0.472765	#	#	#	#	#	#	#	#
740	PBPRA0672	Q6LUD2	VV20431	hypothetical protein	uncharacterized protein conserved in bacteria	-	-	chr1	+	739467	740471	26	56.4127	21.2226	42.1008	4.4328	9.78515	3.67071	7.268	1.11751	0.00301268	-0.29291	0.487695	-0.42217	0.241369	0.988248	0.0126445	0.695338	0.0641209	#	#	#	#	#	#	#	#
741	PBPRA0673a		-	-		-	-	chr1	-	740540	741047	39	54.5323	49.5194	67.6165	13.1544	18.7131	16.9445	23.0929	0.483636	0.158898	0.34452	0.264223	0.310266	0.336495	0.449382	0.114641	0.793902	0.00845287	#	#	#	#	#	#	#	#
742	PBPRA0673	Q6LUD1	CLPB	putative ATPase with chaperone activity	ATPase with chaperone activity, ATP-binding subunit	O	COG0542	chr1	+	740336	743080	45	58.2931	57.6042	56.1345	2.80893	3.70196	3.64779	3.54795	0.3734	0.251691	0.356249	0.214005	-0.0544384	0.869987	-0.0372873	0.896748	0.318962	0.295236	#	#	#	#	#	#	#	#
743	PBPRA0674	Q6LUD0	VPA1027	conserved hypothetical protein	uncharacterized hemolysin-coregulated protein	S	COG3157	chr1	+	743312	743791	101	82.7386	53.5618	103.338	36.0538	30.0486	19.3969	37.3517	-0.287723	0.238	-0.915079	0.000124847	0.320745	0.220169	0.948101	0.000160499	0.0330218	0.877217	#	#	#	#	#	#	#	#
744	PBPRA0675	Q6LUC9	VV20428	hypothetical protein	uncharacterized protein conserved in bacteria	S	COG3501	chr1	+	743850	745700	27	52.6518	21.2226	26.7914	2.49936	4.95866	1.99301	2.51119	0.963524	0.0111557	-0.347358	0.406096	-0.974711	0.0175676	0.336171	0.448678	-0.0111868	0.978576	#	#	#	#	#	#	#	#
745	PBPRA0676	Q6LUC8	WS1163	Uncharacterized conserved protein	Uncharacterized conserved protein	S	COG4104	chr1	+	745739	746029	21	31.9672	19.2014	22.9641	12.3651	19.15	11.4699	13.6914	0.606202	0.185647	-0.129178	0.777198	-0.477212	0.323425	0.258169	0.585067	0.128991	0.77963	#	#	#	#	#	#	#	#
746	PBPRA0676a		-	-		-	-	chr1	+	746038	746310	34	39.4889	45.477	30.6188	21.3396	25.2156	28.9566	19.4588	0.215912	0.575063	0.419603	0.198355	-0.367029	0.389592	-0.57072	0.107612	-0.151117	0.691122	#	#	#	#	#	#	#	#
747	PBPRA0677	Q6LUC7	-	Hypothetical protein	conserved hypothetical protein	-	-	chr1	+	746042	747007	17	28.2063	13.1378	26.7914	3.01538	5.0901	2.36409	4.81182	0.730485	0.142581	-0.371811	0.482279	-0.0742468	0.877019	1.02805	0.0398679	0.656238	0.160532	#	#	#	#	#	#	#	#
748	PBPRA0678	Q6LUC6	-	hypothetical nucleotidyltransferase	Predicted nucleotidyltransferase	-	-	chr1	+	746998	751056	85	171.118	101.06	104.614	3.58815	7.34911	4.32791	4.47159	1.00946	1.9824e-06	0.249678	0.23998	-0.709916	0.00109714	0.0498669	0.815472	0.299544	0.178157	#	#	#	#	#	#	#	#
749	PBPRA0679	Q6LUC5	-	Hypothetical protein	conserved hypothetical protein	-	-	chr1	+	751084	751689	4	7.52169	7.0742	10.2063	1.13099	2.16371	2.02919	2.92203	0.911057	0.360065	0.822567	0.353711	0.440326	0.604373	0.528816	0.476817	1.35138	0.113835	#	#	#	#	#	#	#	#
750	PBPRA0680	Q6LUC4	-	hypothetical protein	Rhs family protein, degenerate	M	COG3209	chr1	+	751807	753405	35	56.4127	39.4134	71.4439	3.75051	6.15014	4.28463	7.75187	0.688665	0.0489421	0.171331	0.609751	0.340791	0.280403	0.858124	0.00391408	1.02946	0.000752517	#	#	#	#	#	#	#	#
751	PBPRA0681	Q6LUC3	-	Hypothetical protein	No Data	-	-	chr1	+	753398	753751	5	7.52169	4.0424	6.37892	2.42012	3.70398	1.98497	3.12632	0.589129	0.531453	-0.306716	0.750551	-0.237746	0.803564	0.658099	0.493703	0.351383	0.699104	#	#	#	#	#	#	#	#
752	PBPRA0681a		-	hypothetical protein PBPRA0680		-	-	chr1	+	753898	754095	0	1.88042	2.0212	0	0	1.65557	1.77444	0	#VALUE!	NA	#VALUE!	NA	#VALUE!	NA	#VALUE!	NA	#VALUE!	NA	#	#	#	#	#	#	#	#
753	PBPRA0682	Q6LUC2	-	Hypothetical protein	conserved hypothetical protein	-	-	chr1	+	754269	754553	5	11.2825	2.0212	7.6547	3.00605	6.90111	1.23277	4.65986	1.17409	0.167525	-1.30672	0.254735	-0.559674	0.497622	1.92113	0.0786682	0.614418	0.479322	#	#	#	#	#	#	#	#
754	PBPRA0683	Q6LUC1	-	Hypothetical protein	conserved hypothetical protein	-	-	chr1	+	754813	755766	49	54.5323	41.4346	45.9282	8.80073	9.96465	7.54975	8.35259	0.154328	0.634114	-0.241946	0.42724	-0.24773	0.486011	0.148544	0.65069	-0.0934015	0.76587	#	#	#	#	#	#	#	#
755	PBPRA0684	Q6LUC0	-	hypothetical protein	sensory box protein/GGDEF domain/EAL domain	T	COG2200	chr1	+	755772	756992	51	52.6518	34.3604	56.1345	7.15691	7.51718	4.89171	7.97634	0.0459865	0.887083	-0.56975	0.0715406	0.092403	0.786515	0.70814	0.0303202	0.13839	0.639374	#	#	#	#	#	#	#	#
756	PBPRA0684a		-	Conserved hypothetical protein swp_1089		-	-	chr1	+	756979	757284	14	18.8042	12.1272	16.5852	7.8393	10.7125	6.88902	9.40348	0.42563	0.462095	-0.20718	0.714674	-0.181162	0.762166	0.451648	0.432461	0.244468	0.658684	#	#	#	#	#	#	#	#
757	PBPRA0685	Q6LUB9	-	hypothetical protein	ATPase, histidine kinase-, DNA gyrase B-, and HSP90-like domain protein protein	-	-	chr1	+	757277	759340	64	73.3365	55.583	89.3048	5.31302	6.19395	4.68113	7.50681	0.196459	0.485488	-0.203428	0.442486	0.284207	0.309456	0.684094	0.00804634	0.480666	0.0530437	#	#	#	#	#	#	#	#
758	PBPRA0686	Q6LUB8	VP0880	conserved hypothetical protein	Thiopurine S-methyltransferase (TPMT) family	-	-	chr1	+	759400	761112	194	201.205	181.908	170.955	19.4051	20.4757	18.4592	17.3147	0.0526111	0.751087	-0.0928475	0.533875	-0.235051	0.203189	-0.0895929	0.582932	-0.18244	0.254431	#	#	#	#	#	#	#	#
759	PBPRA0687	Q6LUB7	-	hypothetical protein	conserved hypothetical protein	-	-	chr1	+	761245	763095	187	218.129	151.59	165.852	17.3104	20.543	14.2358	15.5455	0.222144	0.175678	-0.302864	0.0547183	-0.395287	0.0302225	0.12972	0.450919	-0.173143	0.287512	#	#	#	#	#	#	#	#
760	PBPRA0688	Q6LGY1	RB787	Putative transposase of Tn5	similar to transposase	-	-	chr1	+	763173	764453	NA	#VALUE!	#VALUE!	#VALUE!	NA	NA	NA	NA	#VALUE!	NA	#VALUE!	NA	#VALUE!	NA	#VALUE!	NA	#VALUE!	NA	#	#	#	#	#	#	#	#
761	PBPRA0689	Q6LUB5	SA0089	hypothetical protein	conserved hypothetical protein	L	COG1112	chr1	+	764555	765991	193	216.249	161.696	224.538	23.0129	26.2333	19.5596	27.1096	0.16409	0.314397	-0.255317	0.097136	0.0542679	0.748786	0.473675	0.0025469	0.218358	0.144743	#	#	#	#	#	#	#	#
762	PBPRA0689a		-	Putative non translated tmRNA		-	-	chr1	-	766174	766538	327117	303487	327846	349641	153561	144945	156133	166196	-0.108172	4.10468e-160	0.00321046	0.351823	0.20424	0	0.0928579	1.00771e-147	0.0960683	1.04797e-158	#	#	#	#	#	#	#	#
763	PBPRA0690	Q6LUB4	-	putative small protein B,tmRNA-binding protein	SsrA-binding protein	O	COG0691	chr1	-	766645	767121	629	613.018	589.18	608.549	225.945	224.033	214.708	221.344	-0.0371311	0.691433	-0.0943519	0.255088	-0.0105564	0.917394	0.0466644	0.598168	-0.0476875	0.582945	#	#	#	#	#	#	#	#
764	PBPRA0691	Q6LUB3	STY2873	conserved hypothetical protein	Oligoketide cyclase/lipid transport protein	I	COG2867	chr1	+	767354	767788	440	383.606	418.388	759.091	173.314	153.728	167.189	302.757	-0.197877	0.0853482	-0.0726605	0.461868	0.984647	9.62505e-20	0.85943	4.65681e-21	0.786769	2.03118e-18	#	#	#	#	#	#	#	#
765	PBPRA0692	Q6LUB2	HD1828	conserved hypothetical protein	unnamed protein product	S	COG2914	chr1	+	767778	768104	294	257.618	258.714	385.287	154.053	137.336	137.528	204.421	-0.190583	0.175035	-0.18446	0.134255	0.580699	4.17661e-05	0.574576	2.45307e-06	0.390116	0.000923192	#	#	#	#	#	#	#	#
766	PBPRA0693	Q6LUB1	PLU3375	hypothetical small protein A	small protein A VC0851	J	COG2913	chr1	-	768186	768542	1475	1540.07	1386.54	1552.63	707.937	752.018	675.124	754.552	0.0622774	0.299625	-0.0892222	0.0990167	0.0117201	0.854611	0.16322	0.00390287	0.0739975	0.182639	#	#	#	#	#	#	#	#
767	PBPRA0694	Q6LUB0	C3138	putative DNA repair protein RecN	DNA repair protein RecN	L	COG0497	chr1	-	768745	770412	952	1602.12	609.392	1840.96	97.7939	167.439	63.5066	191.486	0.750949	1.02939e-29	-0.643591	3.83602e-18	0.200472	0.000956007	1.59501	7.24059e-127	0.951421	8.40667e-58	#	#	#	#	#	#	#	#
768	PBPRA0695	Q6LUA9	PPNK	putative sugar kinase	NAD+ kinase	G	COG0061	chr1	-	770592	771473	503	464.464	448.706	516.692	97.717	91.7996	88.4325	101.637	-0.11499	0.278165	-0.164786	0.079109	0.153737	0.176143	0.203533	0.0392713	0.0387468	0.685493	#	#	#	#	#	#	#	#
769	PBPRA0696	Q6LUA8	PLU3372	putative heat shock protein GrpE	co-chaperone GrpE	O	COG0576	chr1	+	771687	772307	2432	3333.99	2451.72	3745.7	671.031	935.9	686.272	1046.48	0.455106	2.0074e-25	0.0116486	0.77836	0.167986	7.15118e-05	0.611443	1.87266e-54	0.623092	1.39871e-56	#	#	#	#	#	#	#	#
770	PBPRA0697	Q6LUA7	-	putative DnaK protein	chaperone protein DnaK	O	COG0443	chr1	+	772514	774433	11335	14246.1	12745.7	15201	1011.56	1293.45	1153.93	1373.6	0.329781	2.15219e-57	0.169225	1.07574e-19	0.093597	6.16674e-06	0.254153	1.11912e-43	0.423378	5.91013e-112	#	#	#	#	#	#	#	#
771	PBPRA0698	Q6LUA6	ECS0015	putative DnaJ protein, DnaJ-class molecular chaperone with C-terminal Zn finger domain	chaperone protein DnaJ	O	COG0484	chr1	+	774522	775664	2104	2203.86	1951.47	2351.27	315.406	336.12	296.779	356.9	0.0668948	0.18292	-0.108574	0.0168628	0.0934098	0.076383	0.268879	9.21124e-09	0.160305	0.000464694	#	#	#	#	#	#	#	#
772	PBPRA0699	Q6LUA5	PA4556	hypothetical fimbrial assembly protein PilE	type IV pilus	NU	COG4968	chr1	-	775743	776123	58	50.7714	45.477	51.0313	26.084	23.2301	20.7484	23.2382	-0.192037	0.543985	-0.350916	0.218937	0.00736692	0.983331	0.166246	0.594352	-0.18467	0.528366	#	#	#	#	#	#	#	#
773	PBPRA0700	Q6LUA4	VP0657	hypothetical type IV pilin	hypothetical type IV pilin	NU	COG4970	chr1	+	776216	776845	22	24.4455	20.212	3.82735	5.98347	6.76418	5.57682	1.05402	0.152065	0.753438	-0.122291	0.783685	-2.67515	0.000941709	-2.40079	0.00101603	-2.52309	0.000403453	#	#	#	#	#	#	#	#
774	PBPRA0701	Q6LUA3	-	conserved hypothetical protein	prepilin-type N-terminal cleavage/methylation domain protein	-	-	chr1	+	776802	777458	16	20.6846	24.2544	14.0336	4.17278	5.48832	6.41717	3.7059	0.370489	0.497887	0.600175	0.192851	-0.559674	0.358443	-0.78936	0.117631	-0.189185	0.73462	#	#	#	#	#	#	#	#
775	PBPRA0702	Q6LUA2	VP0659	conserved hypothetical protein	conserved hypothetical protein	-	-	chr1	+	777458	778753	15	26.3259	17.1802	26.7914	1.98316	3.54108	2.30431	3.58659	0.811521	0.120728	0.195784	0.701374	0.0252888	0.958683	0.641026	0.170585	0.83681	0.0828663	#	#	#	#	#	#	#	#
776	PBPRA0702a		-	-		-	-	chr1	-	777954	778749	96	131.63	92.9752	191.367	20.6647	28.8269	20.3036	41.7105	0.455377	0.0383594	-0.0461883	0.826288	0.539862	0.00685735	1.04143	2.83733e-08	0.995239	8.16644e-08	#	#	#	#	#	#	#	#
777	PBPRA0703	Q6LUA1	VP0660	hypothetical type IV pilin	hypothetical type IV pilin	NU	COG4967	chr1	+	778779	779147	61	125.988	65.689	139.06	28.3253	59.5197	30.9446	65.3833	1.04641	2.63886e-05	0.106843	0.67774	0.142421	0.514809	1.08199	1.05046e-06	1.18883	1.28364e-07	#	#	#	#	#	#	#	#
778	PBPRA0704		-	rRNA 16S ribosomal		-	-	chr1	+	779541	781117	3982	8411.13	3151.05	3757.18	432.654	929.779	347.33	413.352	1.07881	8.42207e-272	-0.33766	8.55699e-23	-1.16265	1.96984e-263	0.253818	6.24786e-12	-0.0838423	0.0157502	#	#	#	#	#	#	#	#
779	PBPRA0705		-	tRNA Glu		-	-	chr1	+	781215	781290	1	0	1.0106	1.27578	2.25454	0	2.31145	2.91241	#VALUE!	NA	0.0152122	0.994051	#VALUE!	NA	0.336171	0.868687	0.351383	0.86276	#	#	#	#	#	#	#	#
780	PBPRA0706		-	tRNA Lys		-	-	chr1	+	781319	781394	1	1.88042	3.0318	1.27578	2.25454	4.31319	6.93434	2.91241	0.911057	0.647225	1.60017	0.301981	-0.559674	0.781866	-1.24879	0.418941	0.351383	0.86276	#	#	#	#	#	#	#	#
781	PBPRA0707		-	tRNA Val		-	-	chr1	+	781461	781536	3	9.40211	5.053	6.37892	6.76361	21.566	11.5572	14.5621	1.64802	0.103293	0.752178	0.468125	-0.559674	0.535823	0.336171	0.711621	1.08835	0.29203	#	#	#	#	#	#	#	#
782	PBPRA0708		-	tRNA Ala		-	-	chr1	+	781628	781703	17	11.2825	13.1378	12.7578	38.3271	25.8792	30.0488	29.1241	-0.591443	0.345112	-0.371811	0.482279	0.177292	0.807141	-0.0423406	0.943946	-0.414151	0.461926	#	#	#	#	#	#	#	#
783	PBPRA0709		-	rRNA 23S ribosomal		-	-	chr1	+	782045	784970	349	979.7	203.131	358.495	20.4372	58.3681	12.0675	21.2568	1.48911	7.9648e-54	-0.780819	4.71e-10	-1.45039	9.28464e-45	0.819546	5.17897e-10	0.0387264	0.736004	#	#	#	#	#	#	#	#
784	PBPRA0710		-	rRNA 5S ribosomal		-	-	chr1	+	785220	785337	NA	#VALUE!	#VALUE!	#VALUE!	NA	NA	NA	NA	#VALUE!	NA	#VALUE!	NA	#VALUE!	NA	#VALUE!	NA	#VALUE!	NA	#	#	#	#	#	#	#	#
785	PBPR_Ar02		-	rRNA 5S ribosomal		-	-	chr1	+	785386	785505	7	7.52169	6.0636	5.10313	9.99511	10.9268	8.78349	7.37812	0.103702	0.904624	-0.20718	0.796015	-0.559674	0.579731	-0.248791	0.786535	-0.455972	0.605859	#	#	#	#	#	#	#	#
786	PBPRA0711		-	tRNA Asp		-	-	chr1	+	785537	785613	NA	#VALUE!	#VALUE!	#VALUE!	NA	NA	NA	NA	#VALUE!	NA	#VALUE!	NA	#VALUE!	NA	#VALUE!	NA	#VALUE!	NA	#	#	#	#	#	#	#	#
787	PBPRA0712	Q6LVZ9	SO2276	putative transposase	transposase and inactivated derivative [Vibrio vulnificus YJ016]	L	COG3335	chr1	-	786125	786688	NA	#VALUE!	#VALUE!	#VALUE!	NA	NA	NA	NA	#VALUE!	NA	#VALUE!	NA	#VALUE!	NA	#VALUE!	NA	#VALUE!	NA	#	#	#	#	#	#	#	#
788	PBPRA0713	Q6LVZ8	SO2874	putative transposase and inactivatedderivatives	transposase and inactivated derivative	-	-	chr1	-	786690	787160	NA	#VALUE!	#VALUE!	#VALUE!	NA	NA	NA	NA	#VALUE!	NA	#VALUE!	NA	#VALUE!	NA	#VALUE!	NA	#VALUE!	NA	#	#	#	#	#	#	#	#
789	PBPRA0713a		-	-		-	-	chr1	+	787376	787718	882	1156.46	963.102	983.629	440.601	587.751	488.086	497.539	0.390865	9.89356e-08	0.12691	0.0596174	-0.233529	0.00242863	0.0304257	0.661292	0.157335	0.0262235	#	#	#	#	#	#	#	#
790	PBPRA0714	Q6LU98	LMO0547	putative transcriptional regulator, SorC family	transcriptional regulator	K	COG2390	chr1	+	787608	788588	1078	1218.51	822.628	1250.27	188.287	216.53	145.765	221.118	0.176766	0.0102526	-0.390044	4.86593e-09	0.0371143	0.604177	0.603924	6.86073e-19	0.21388	0.000741763	#	#	#	#	#	#	#	#
791	PBPRA0715	Q6LU97	T0481	hypothetical penicillin-insensitive mureinendopeptidase	murein DD-endopeptidase, penicillin-insensitive	M	COG3770	chr1	+	788715	789551	185	242.575	132.389	283.224	37.8719	50.5216	27.4943	58.7076	0.390903	0.014667	-0.482746	0.00315487	0.223515	0.150279	1.09716	1.83603e-12	0.614418	1.68495e-05	#	#	#	#	#	#	#	#
792	PBPRA0716	Q6LU96	FDX1	putative ferredoxin	ferredoxin	C	COG1145	chr1	-	789602	789856	54	65.8148	57.6042	42.1008	36.2848	44.9925	39.2674	28.6445	0.285452	0.344459	0.0932148	0.733627	-0.644563	0.0630249	-0.452325	0.142927	-0.35911	0.251043	#	#	#	#	#	#	#	#
793	PBPRA0717	Q6LU95	S2271	putative protease	collagenase	O	COG0826	chr1	-	789861	791267	572	755.93	651.837	677.441	69.6583	93.6579	80.531	83.5348	0.402237	9.66034e-06	0.188496	0.0227799	-0.158157	0.0925715	0.0555837	0.508396	0.24408	0.00481685	#	#	#	#	#	#	#	#
794	PBPRA0718	Q6LU94	SF0331	hypothetical recombination associated protein RdgC	Recombination associated protein rdgC	L	COG2974	chr1	-	791491	792474	1509	1348.26	1481.54	1525.84	262.763	238.856	261.72	269.031	-0.162491	0.00847016	-0.0264955	0.616435	0.178499	0.0071942	0.0425033	0.446809	0.0160079	0.772822	#	#	#	#	#	#	#	#
795	PBPRA0719	Q6LU93	CT1148	hypothetical exonuclease SbcD	exonuclease SbcD	L	COG0420	chr1	+	792542	793825	202	261.379	167.76	221.986	26.9561	35.4864	22.7112	29.9952	0.371787	0.0156302	-0.26796	0.0755218	-0.235671	0.145933	0.404075	0.00957824	0.136115	0.35921	#	#	#	#	#	#	#	#
796	PBPRA0720	Q6LU92	-	hypotehtical exonuclease	hypotehtical exonuclease	-	-	chr1	+	793825	797595	351	503.953	331.477	479.695	15.9486	23.2965	15.2797	22.0698	0.521819	4.42198e-06	-0.082563	0.456009	-0.071174	0.530397	0.533208	8.91021e-07	0.450645	2.38249e-05	#	#	#	#	#	#	#	#
797	PBPRA0721	Q6LU91	STY0432	putative DNA-binding response regulator PhoB	phosphate regulon transcriptional regulatory protein PhoB	TK	COG0745	chr1	+	797762	798451	6586	5173.04	1054.06	5519.04	1635.47	1306.93	265.542	1387.73	-0.348389	3.16923e-30	-2.64345	0	0.0934038	0.00661436	2.38847	0	-0.254986	4.71343e-20	#	#	#	#	#	#	#	#
798	PBPRA0722	Q6LU90	STM0398	putative histidine protein kinase PhoR	histidine protein kinase PhoR	T	COG0642	chr1	+	798638	799942	1909	1632.21	367.858	1576.87	250.649	218.033	48.9991	209.64	-0.225993	4.63116e-05	-2.37559	8.48131e-248	-0.0497619	0.428095	2.09984	1.32269e-157	-0.275755	1.0507e-07	#	#	#	#	#	#	#	#
799	PBPRA0723	Q6LU89	YPO3203	putative phosphate-binding protein	phosphate-binding protein	P	COG0226	chr1	+	800036	800998	231	227.531	108.134	218.159	41.1014	41.1881	19.5189	39.304	-0.0218288	0.887258	-1.09507	1.69727e-11	-0.0606844	0.718785	1.01256	6.96984e-09	-0.0825132	0.567138	#	#	#	#	#	#	#	#
800	PBPRA0724	Q6LU88	PLU2764	putative exopolyphosphatase	exopolyphosphatase VC0722	FP	COG0248	chr1	-	801105	802292	72	107.184	43.4558	84.2017	10.3845	15.7279	6.35842	12.2969	0.574022	0.0210115	-0.728448	0.00773858	-0.34817	0.177329	0.9543	0.000613705	0.225852	0.35627	#	#	#	#	#	#	#	#
801	PBPRA0725	Q6LU87	S2695	hypotetical protein	exopolyphosphatase	FP	COG0248	chr1	-	802445	802612	4	13.163	3.0318	7.6547	4.07964	13.6584	3.13696	7.90513	1.71841	0.0470854	-0.399825	0.715308	-0.782066	0.324635	1.33617	0.175893	0.936346	0.307945	#	#	#	#	#	#	#	#
802	PBPRA0726	Q6LU86	S2694	putative polyphosphate kinase	polyphosphate kinase	P	COG0855	chr1	-	802599	804701	132	193.684	79.8374	121.199	10.7549	16.055	6.59911	9.99888	0.553163	0.00269661	-0.725401	0.000327002	-0.676319	0.000875072	0.602246	0.00583794	-0.123155	0.521435	#	#	#	#	#	#	#	#
803	PBPRA0727	Q6LU85	PP0357	hypothetical protein	ACT domain protein	E	COG2716	chr1	-	804822	805334	130	148.553	140.473	168.403	43.4207	50.4803	47.5987	56.9539	0.19247	0.330432	0.111786	0.525265	0.18094	0.365672	0.261624	0.134267	0.37341	0.0355085	#	#	#	#	#	#	#	#
804	PBPRA0728	Q6LU84	YPO2835	hypothetical phosphate ABC transporter, permease protein	phosphate ABC transporter, permease protein	R	COG4590	chr1	+	805706	807949	673	667.55	251.639	812.674	51.3882	51.8583	19.4928	62.8324	-0.0117305	0.896347	-1.41925	5.42017e-45	0.283801	0.00219842	1.69132	6.9521e-62	0.27207	0.000614625	#	#	#	#	#	#	#	#
805	PBPRA0729	Q6LU83	PP5327	putative phosphate ABC transporter, permease protein	phosphate ABC transporter, permease protein	P	COG0581	chr1	+	808049	809710	583	723.963	425.463	715.714	60.1047	75.935	44.4988	74.7134	0.31242	0.000635624	-0.454463	7.11536e-07	-0.0165314	0.860037	0.750352	4.10358e-16	0.295888	0.000499128	#	#	#	#	#	#	#	#
806	PBPRA0730	Q6LU82	VV0730	putative ABC-type phosphate transport system,ATPase component	phosphate ABC transporter, ATP-binding protein	P	COG1117	chr1	+	809737	810555	498	415.573	293.074	488.625	104.188	88.4547	62.203	103.51	-0.261042	0.0169244	-0.764881	2.70029e-13	0.233624	0.0486616	0.737463	3.56264e-11	-0.0274181	0.778026	#	#	#	#	#	#	#	#
807	PBPRA0731	Q6LU81	PLU0218	Putative phosphate transport system regulatory protein PhoU	phosphate transport system regulatory protein PhoU	P	COG0704	chr1	+	810567	811277	409	498.312	232.438	382.735	98.5654	122.177	56.8271	93.3939	0.284948	0.00940137	-0.815255	2.59347e-12	-0.380704	0.00156271	0.7195	9.74809e-09	-0.095755	0.377953	#	#	#	#	#	#	#	#
808	PBPRA0732	Q6LU80	RB11047	conserved hypothetical protein	PvdS	S	COG2326	chr1	-	811582	812382	109	129.749	89.9434	131.406	23.3166	28.2377	19.5189	28.4624	0.251397	0.239609	-0.277239	0.177473	0.0183024	0.933741	0.546938	0.00848913	0.269699	0.17202	#	#	#	#	#	#	#	#
809	PBPRA0733	Q6LU79	-	Hypothetical protein	conserved hypothetical protein	-	-	chr1	+	812675	813481	112	71.4561	142.495	135.233	23.7802	15.4356	30.6933	29.0736	-0.64837	0.00852607	0.347409	0.0562829	0.920319	0.000286382	-0.0754599	0.681563	0.271949	0.162564	#	#	#	#	#	#	#	#
810	PBPRA0734	Q6LU78	CUTC	hypothetical copper homeostasis protein	copper homeostasis protein	P	COG3142	chr1	-	813549	814286	177	163.597	110.155	145.439	41.0949	38.6434	25.9458	34.1913	-0.113605	0.524985	-0.684209	7.73779e-05	-0.169727	0.402041	0.400877	0.0373864	-0.283332	0.0966597	#	#	#	#	#	#	#	#
811	PBPRA0735	Q6LU77	AHPC	putative antioxidant, AhpC/Tsa family	antioxidant, AhpC/Tsa family, authentic frameshift	O	COG0450	chr1	-	814563	815180	10426	10883.9	18480.8	15943.5	2890.68	3070.1	5198.18	4475.94	0.062008	0.00599089	0.825845	0	0.550771	9.88217e-140	-0.213066	4.11201e-38	0.612779	3.37616e-228	#	#	#	#	#	#	#	#
812	PBPRA0736	Q6LU76	R00763	Putative transcriptional regulator, LysR family	transcription regulator LysR family VC0732	K	COG0583	chr1	+	815298	816194	44	84.619	43.4558	70.1681	8.40487	16.4449	8.42119	13.5718	0.943478	0.00157086	-0.0179546	0.953717	-0.270167	0.345805	0.691266	0.0177518	0.673311	0.0201677	#	#	#	#	#	#	#	#
813	PBPRA0737	Q6LU75	C4971	putative malate synthase A	malate synthase A	C	COG2225	chr1	+	816794	818407	203	227.531	88.9328	335.531	21.5508	24.575	9.57804	36.0678	0.164584	0.300682	-1.19069	1.50883e-11	0.560382	0.000213075	1.91566	3.25071e-31	0.724966	5.9142e-08	#	#	#	#	#	#	#	#
814	PBPRA0738	Q6LU74	T4112	putative isocitrate lyase	isocitrate lyase	C	COG2224	chr1	+	818530	819834	383	447.541	162.707	658.304	50.2874	59.7832	21.6727	87.5197	0.224674	0.0498799	-1.23507	1.43595e-21	0.556736	2.51674e-07	2.01648	1.31175e-63	0.78141	5.25202e-16	#	#	#	#	#	#	#	#
815	PBPRA0739	Q6LU73	STY0441	hypothetical protein	Uncharacterized protein conserved in bacteria	S	COG3124	chr1	-	819914	820501	195	285.824	113.187	230.917	56.8235	84.7381	33.4609	68.1347	0.551654	0.000277056	-0.784763	2.92562e-06	-0.307755	0.0498841	1.02866	1.57492e-09	0.243899	0.100049	#	#	#	#	#	#	#	#
816	PBPRA0740	Q6LU72	BC4661	Putative acetoin utilization protein AcuB	CBS domain protein, putative	R	COG0517	chr1	-	820517	820972	335	443.78	300.148	451.627	125.878	169.652	114.417	171.832	0.405683	0.000633002	-0.158486	0.167694	0.0252888	0.831549	0.589457	1.78693e-07	0.430972	8.33521e-05	#	#	#	#	#	#	#	#
817	PBPRA0741	Q6LU71	-	Hypothetical trypsin-like serine protease	Hypothetical trypsin-like serine protease	-	-	chr1	+	821286	822374	54	82.7386	71.7526	70.1681	8.49644	13.2446	11.4532	11.179	0.615601	0.0308613	0.410072	0.113747	-0.237746	0.409387	-0.0322164	0.900328	0.377856	0.169984	#	#	#	#	#	#	#	#
818	PBPRA0742	Q6LU70	QUEA	putative S-adenosylmethionine:tRNAribosyltransferase-isomerase	S-adenosylmethionine:tRNA ribosyltransferase-isomerase	J	COG0809	chr1	+	822468	823571	839	915.766	1010.6	854.775	130.216	144.601	159.121	134.33	0.126308	0.108674	0.26847	6.81004e-05	-0.0994344	0.239659	-0.241596	0.000674762	0.0268736	0.717332	#	#	#	#	#	#	#	#
819	PBPRA0743	Q6LU69	TGT	Putative queuine tRNA-ribosyltransferase	queuine tRNA-ribosyltransferase	J	COG0343	chr1	+	823858	824985	1685	1415.96	1679.62	1733.79	255.954	218.826	258.833	266.672	-0.25097	2.32069e-05	-0.00461596	0.926247	0.29215	4.26938e-06	0.0457961	0.382513	0.0411802	0.430578	#	#	#	#	#	#	#	#
820	PBPRA0744	Q6LU68	PLU3903	conserved hypothetical protein	preprotein translocase, YajC subunit	N	COG1862	chr1	+	825010	825345	1328	891.32	1356.23	1107.38	677.22	462.436	701.634	571.804	-0.575239	3.96623e-16	0.0303418	0.586825	0.313134	8.71168e-05	-0.292447	2.29495e-06	-0.262105	2.3842e-05	#	#	#	#	#	#	#	#
821	PBPRA0745	Q6LU67	C0518	putative protein-export membrane protein SecD	protein-export membrane protein SecD	N	COG0342	chr1	+	825371	827224	4960	4548.74	3974.69	4318.53	458.398	427.699	372.659	404.125	-0.124872	0.000221289	-0.319498	2.18402e-25	-0.0749286	0.0472665	0.119697	0.000374635	-0.199801	3.07625e-10	#	#	#	#	#	#	#	#
822	PBPRA0746	Q6LU66	SF0346	Putative preprotein translocase subunit SecF	preprotein translocase subunit SecF	N	COG0341	chr1	+	827236	828183	2652	2730.37	2320.34	2513.29	479.332	502.077	425.462	459.965	0.0420176	0.34969	-0.192746	2.67825e-06	-0.119519	0.0149985	0.115244	0.00893871	-0.0775019	0.0682582	#	#	#	#	#	#	#	#
823	PBPRA0747	Q6LU65	SUHB	putative inositol monophosphate family protein	inositol monophosphate family protein	G	COG0483	chr1	-	828477	829277	2651	2158.73	3831.19	2626.84	567.085	469.81	831.416	568.972	-0.296357	5.00213e-10	0.531254	1.06868e-48	0.283148	3.92832e-08	-0.544464	1.66926e-45	-0.0132095	0.753376	#	#	#	#	#	#	#	#
824	PBPRA0748	Q6LU64	Y1332	putative RNA methyltransferase, TrmH family	RNA methyltransferase, TrmH family, group 1	J	COG0565	chr1	+	829487	830218	694	863.114	647.795	713.163	162.45	205.548	153.831	169.031	0.314615	0.00017359	-0.0993991	0.208287	-0.27532	0.0021706	0.138695	0.0951295	0.0392959	0.629457	#	#	#	#	#	#	#	#
825	PBPRA0749	Q6LU63	STY2790	hypothetical transcriptional regulator	predicted transcriptional regulator	K	COG1959	chr1	+	830331	830849	673	812.343	731.674	664.683	222.187	272.853	245.058	222.196	0.271482	0.00154171	0.120595	0.118344	-0.289422	0.00181467	-0.138535	0.091303	-0.0179398	0.829944	#	#	#	#	#	#	#	#
826	PBPRA0750	Q6LU62	PLU3283	Putative aminotransferase NifS, class V	cysteine desulfurase IscS	E	COG1104	chr1	+	830881	832095	1894	1959.4	1927.21	1914.95	267.1	281.128	275.722	273.446	0.0489759	0.356404	0.0250808	0.59195	-0.033105	0.562377	-0.00920982	0.852179	0.0158709	0.748467	#	#	#	#	#	#	#	#
827	PBPRA0751	Q6LU61	CV1093	putative NifU-related protein	FeS cluster assembly scaffold IscU	C	COG0822	chr1	+	832142	832528	797	928.929	742.791	862.43	352.873	418.435	333.637	386.636	0.220988	0.00542303	-0.101623	0.168175	-0.107161	0.202457	0.21545	0.00490291	0.113827	0.129209	#	#	#	#	#	#	#	#
828	PBPRA0752	Q6LU60	STM2541	Putative hesB family protein	iron-sulfur cluster assembly protein IscA	S	COG0316	chr1	+	832547	832870	530	626.181	489.13	528.174	280.286	336.908	262.42	282.828	0.240587	0.0132466	-0.115773	0.201567	-0.245565	0.0192258	0.110795	0.248959	-0.0049783	0.957726	#	#	#	#	#	#	#	#
829	PBPRA0753	Q6LU59	HSCB	putative chaperone protein HscB	Fe-S protein assembly co-chaperone HscB	O	COG1076	chr1	+	832956	833471	253	191.803	248.608	267.914	84.0121	64.7982	83.7496	90.0817	-0.399511	0.0109753	-0.0252668	0.844916	0.482146	0.00390435	0.107902	0.423688	0.0826352	0.5371	#	#	#	#	#	#	#	#
830	PBPRA0754	Q6LU58	VV0759	Putative chaperone protein HscA	Fe-S protein assembly chaperone HscA	O	COG0443	chr1	+	833510	835363	1652	1761.96	1627.07	1759.31	152.676	165.669	152.55	164.635	0.0929642	0.0994816	-0.0219408	0.664027	-0.00217217	0.971092	0.112733	0.0323177	0.0907921	0.0826437	#	#	#	#	#	#	#	#
831	PBPRA0755	Q6LU57	STY2784	putative ferredoxin	ferredoxin, 2Fe-2S type, ISC system	C	COG0633	chr1	+	835366	835704	618	611.137	512.374	658.304	312.363	314.265	262.728	336.912	-0.0161102	0.863973	-0.270409	0.00171339	0.107258	0.282871	0.361556	5.78058e-05	0.0911475	0.286598	#	#	#	#	#	#	#	#
832	PBPRA0756	Q6LU56	C3049	conserved hypothetical protein	Protein of unknown function (DUF528) superfamily	S	COG2975	chr1	+	835804	836004	490	543.442	488.12	543.484	417.706	471.318	422.132	469.116	0.149345	0.145592	-0.00554631	0.952186	0.000110262	0.999185	0.155001	0.104461	0.149455	0.116035	#	#	#	#	#	#	#	#
833	PBPRA0757	Q6LU55	SF2570	Putative peptidase B (Aminopeptidase B)	peptidase B VC0755	E	COG0260	chr1	+	836331	837617	543	496.432	567.957	514.141	72.2923	67.2416	76.7106	69.3096	-0.129357	0.206096	0.0648302	0.455137	0.0505682	0.651374	-0.143619	0.123337	-0.0787891	0.401826	#	#	#	#	#	#	#	#
834	PBPRA0758	Q6LU54	PEPB	putative peptidase B	peptidase B	E	COG0260	chr1	+	837733	839010	745	765.332	671.038	770.573	99.8841	104.394	91.2714	104.61	0.0388453	0.647024	-0.150845	0.0498894	0.00984608	0.91362	0.199536	0.0135241	0.0486914	0.534966	#	#	#	#	#	#	#	#
835	PBPRA0759	Q6LU53	PLU1372	putative nucleoside diphosphate kinase	Nucleoside diphosphate kinase (NDK) (NDP kinase)(Nucleoside-2-P kinase)	F	COG0105	chr1	+	839155	839583	507	569.768	436.579	565.172	202.498	231.525	176.898	228.567	0.168389	0.0940129	-0.215742	0.0221568	-0.0116848	0.911889	0.372446	0.000127498	0.156704	0.0932844	VC0756	ndk	Nucleotide and nucleoside interconversions	Nucleoside diphosphate kinase	VC0756	1.0321
836	PBPRA0760	Q6LU52	YPO2882	Conserved hypothetical protein	radical SAM enzyme, Cfr family	R	COG0820	chr1	+	839836	840957	614	462.584	619.498	572.827	93.7662	71.8712	95.9765	88.5769	-0.408523	5.22015e-05	0.0128607	0.875923	0.308383	0.00541071	-0.113001	0.203031	-0.10014	0.258941	#	#	#	#	#	#	#	#
837	PBPRA0761	Q6LU51	PA3805	Hypothetical fimbrial biogenesis and twitching motility protein	type IV pilus biogenesis/stability protein PilW	NU	COG3063	chr1	+	841023	841751	640	701.398	651.837	807.571	150.426	167.723	155.428	192.195	0.132161	0.142252	0.0264395	0.742536	0.203356	0.0265622	0.309077	0.00012175	0.335517	3.12071e-05	#	#	#	#	#	#	#	#
838	PBPRA0762	Q6LU50	YPO2880	hypothetical DNA-binding protein	similar to [SwissProt Accession Number P27434]	S	COG1426	chr1	+	841798	842733	761	1064.32	694.282	1042.31	139.309	198.223	128.937	193.203	0.483963	4.71794e-10	-0.132374	0.0810269	-0.0301397	0.697364	0.586197	2.98624e-15	0.453823	3.61775e-10	#	#	#	#	#	#	#	#
839	PBPRA0763	Q6LU49	SF2561	putative gcpE protein	4-hydroxy-3-methylbut-2-en-1-yl diphosphate synthase	I	COG0821	chr1	+	842746	843867	705	644.985	610.402	762.918	107.663	100.211	94.5674	117.971	-0.128358	0.152767	-0.207862	0.00924893	0.242263	0.0107454	0.321768	0.000104618	0.113906	0.153302	#	#	#	#	#	#	#	#
840	PBPRA0764	P62373	-	putative histidyl-tRNA synthetase	histidyl-tRNA synthetase	J	COG0124	chr1	+	843963	845231	1992	1784.52	1644.25	1846.06	268.967	245.142	225.228	252.391	-0.158681	0.00311622	-0.276791	8.54733e-09	0.0489113	0.407383	0.167022	0.00129047	-0.109769	0.0260482	#	#	#	#	#	#	#	#
841	PBPRA0765	Q6LU47	YPO2877	conserved hypothetical protein	conserved hypothetical protein	S	COG2976	chr1	+	845245	845856	1291	1504.34	1004.54	1172.44	361.448	428.5	285.32	332.377	0.22064	0.000410009	-0.361959	2.34684e-09	-0.359609	1.88533e-07	0.22299	0.000697093	-0.138969	0.024034	#	#	#	#	#	#	#	#
842	PBPRA0766	Q6LU46	STY2765	Conserved hypothetical protein	PQQ enzyme repeat domain protein	S	COG1520	chr1	+	845868	847025	2842	3458.1	2316.3	2805.45	420.52	520.578	347.699	420.323	0.283072	1.04125e-11	-0.295087	2.69678e-13	-0.301748	2.13216e-11	0.276412	1.17403e-10	-0.0186757	0.645875	#	#	#	#	#	#	#	#
843	PBPRA0767	Q6LU45	YFGK	putative GTP-binding protein	GTP-binding protein engA	R	COG1160	chr1	+	847204	848685	1615	1936.84	1600.79	1828.2	186.722	227.825	187.761	214.025	0.262167	2.2439e-06	-0.0127496	0.802621	-0.0832794	0.150898	0.191637	0.000253386	0.178888	0.000596814	#	#	#	#	#	#	#	#
844	PBPRA0768	Q6LU44	VV0771	hypothetical metal-dependent hydrolase	Predicted metal-dependent hydrolase	R	COG2872	chr1	+	848955	849830	122	84.619	104.092	103.338	23.8631	16.8392	20.6553	20.4667	-0.527827	0.0224789	-0.229025	0.234636	0.288323	0.267709	-0.0104795	0.960716	-0.239504	0.240094	#	#	#	#	#	#	#	#
845	PBPRA0769	Q6LU43	-	hypothetical protein	No Data	-	-	chr1	-	849831	850082	3	11.2825	1.0106	6.37892	2.03982	7.80482	0.697103	4.39174	1.91106	0.0480184	-1.56975	0.311266	-0.822708	0.340808	2.6581	0.0506107	1.08835	0.29203	#	#	#	#	#	#	#	#
846	PBPRA0770	Q6LU42	SF2737	hypothetical protein	transcriptional repressor of carbon metabolism	K	COG1609	chr1	-	850155	850403	9	1.88042	15.159	12.7578	6.19318	1.31648	10.5825	8.8893	-2.25887	0.0493887	0.752178	0.208877	2.76225	0.0150924	-0.248791	0.66851	0.503386	0.445616	#	#	#	#	#	#	#	#
847	PBPRA0771	Q6LU41	PSPTO091	hypothetical methyl-accepting chemotaxis protein	methyl-accepting chemotaxis protein, truncation, putative	-	-	chr1	+	850601	851779	208	69.5756	178.876	70.1681	30.2288	10.2873	26.3728	10.3256	-1.57993	1.06092e-13	-0.217622	0.139536	0.0122327	0.967577	-1.35007	4.24685e-11	-1.5677	1.51025e-15	#	#	#	#	#	#	#	#
848	PBPRA0772	Q6LU40	SMC03006	putative chemotaxis protein CheY	chemotaxis protein CheY	T	COG0784	chr1	+	851795	852163	40	13.163	33.3498	16.5852	18.574	6.21848	15.7103	7.79801	-1.60352	0.000985062	-0.262322	0.438349	0.333411	0.610429	-1.00778	0.0240952	-1.27011	0.00284765	#	#	#	#	#	#	#	#
849	PBPRA0773	Q6LU39	XAC2864	Hypothetical protein	STAS domain protein	-	-	chr1	+	852178	852489	43	20.6846	22.2332	22.9641	23.6148	11.5571	12.387	12.7698	-1.05578	0.0133933	-0.951621	0.00968905	0.15082	0.779558	0.0466644	0.918459	-0.904956	0.0188655	#	#	#	#	#	#	#	#
850	PBPRA0774	Q6LU38	-	hypothetical chemotaxis histidine protein kinase, CheA	chemotaxis sensor histidine kinase CheA	NT	COG0643	chr1	+	852553	854793	135	101.543	89.9434	118.648	10.322	7.89886	6.97663	9.18561	-0.410871	0.0565195	-0.58587	0.00264337	0.224598	0.34958	0.399596	0.0608674	-0.186273	0.33204	#	#	#	#	#	#	#	#
851	PBPRA0775	Q6LU37	-	hypothetical protein	conserved hypothetical protein	-	-	chr1	-	854840	855337	49	35.728	19.2014	26.7914	16.8592	12.5065	6.70227	9.33376	-0.455725	0.206068	-1.35157	0.000252964	-0.415284	0.358489	0.480561	0.290846	-0.871009	0.0152301	#	#	#	#	#	#	#	#
852	PBPRA0776	Q6LU36	-	hypothetical protein	methyl-accepting chemotaxis protein	NT	COG0840	chr1	+	855531	858326	404	430.617	263.767	387.838	24.758	26.8479	16.3984	24.066	0.0920493	0.420009	-0.615093	5.54718e-08	-0.15095	0.225089	0.556193	4.41304e-06	-0.0589007	0.587501	#	#	#	#	#	#	#	#
853	PBPRA0777	Q6LU35	S2024	hypothetical chemotaxis protein methyltransferase	chemotaxis protein methyltransferase CheR	NT	COG1352	chr1	+	858444	859355	90	82.7386	57.6042	82.9259	16.909	15.815	10.9794	15.7756	-0.121365	0.628675	-0.643751	0.00757781	0.00326252	0.990582	0.525649	0.0437096	-0.118102	0.611369	#	#	#	#	#	#	#	#
854	PBPRA0778	Q6LU34	XAC1888	Putative CheB, chemotaxis response regulator containing a CheY-like receiver domain and a methylesterase domain	protein-glutamate methylesterase CheB	NT	COG2201	chr1	+	859450	860502	71	63.9344	57.6042	58.686	11.5532	10.5843	9.5092	9.66933	-0.151227	0.594416	-0.301645	0.23831	-0.123575	0.700631	0.026843	0.924739	-0.274802	0.306789	#	#	#	#	#	#	#	#
855	PBPRA0778a		-	Conserved hypothetical protein VFMJ11_0649		-	-	chr1	+	860966	861193	744	1086.88	834.756	1162.24	559.125	831.008	636.418	884.403	0.546824	2.00196e-12	0.166051	0.0226713	0.0967079	0.197406	0.47748	4.61897e-12	0.643532	1.0415e-19	#	#	#	#	#	#	#	#
856	PBPRA0779	Q6LU33	XSEA	putative exodeoxyribonuclease VII, large subunit	exodeoxyribonuclease VII, large subunit	L	COG1570	chr1	-	861331	862677	242	253.857	189.993	298.533	30.7835	32.8533	24.5181	38.4517	0.0690093	0.641192	-0.349062	0.0124639	0.233875	0.122927	0.651947	3.42518e-06	0.302885	0.0215274	#	#	#	#	#	#	#	#
857	PBPRA0780	Q6LU32	T0346	putative inosine-5-monophosphate dehydrogenase	inosine-5-monophosphate dehydrogenase	F	COG0516	chr1	+	862936	864399	437	413.693	640.72	395.493	51.1459	49.26	76.0756	46.8692	-0.0790728	0.484295	0.552062	5.35825e-10	-0.064909	0.603784	-0.696044	5.6859e-13	-0.143982	0.174162	#	#	#	#	#	#	#	#
858	PBPRA0781	Q6LU31	-	putative GMP synthase	GMP synthase [glutamine-hydrolyzing] (Glutamineamidotransferase) (GMP synthetase)	F	COG0519	chr1	+	864532	866115	998	560.366	1000.49	607.273	107.956	61.6699	109.794	66.5149	-0.832671	1.54525e-22	0.00360096	0.95562	0.115976	0.265462	-0.720296	1.66434e-20	-0.716695	2.10213e-20	#	#	#	#	#	#	#	#
859	PBPRA0782	Q6LU30	PM1104	putative p-aminobenzoyl-glutamatetransporter	transporter, putative	H	COG2978	chr1	+	866566	868125	228	216.249	225.364	229.641	25.0427	24.1649	25.1118	25.5396	-0.076343	0.625568	-0.0167779	0.901722	0.0866894	0.606941	0.0271242	0.850235	0.0103464	0.942247	#	#	#	#	#	#	#	#
860	PBPRA0783	Q6LU29	XCC3387	putative esterase	predicted esterase	R	COG0627	chr1	-	868235	869077	175	195.564	210.205	310.015	35.5698	40.4407	43.3444	63.8037	0.160286	0.349712	0.264441	0.0734054	0.664699	3.37811e-05	0.560544	3.57255e-05	0.824985	5.60286e-09	#	#	#	#	#	#	#	#
861	PBPRA0784	Q6LU28	PA3629	putative alcohol dehydrogenase class III	No Data	C	COG1062	chr1	-	869183	870313	843	874.397	993.42	1291.09	127.713	134.773	152.682	198.055	0.0527551	0.507262	0.236871	0.000459732	0.562233	3.19112e-13	0.378117	4.26832e-09	0.614988	3.72657e-20	#	#	#	#	#	#	#	#
862	PBPRA0785	Q6LU27	-	hypothetical protein	alcohol dehydrogenase class III	-	-	chr1	-	870306	870548	82	71.4561	117.23	142.888	57.82	51.2613	83.8589	102.018	-0.198568	0.456153	0.515641	0.0125625	0.999754	6.46909e-05	0.285545	0.133803	0.801186	0.000114107	#	#	#	#	#	#	#	#
863	PBPRA0786	Q6LU26	STM2568	Putative cytosine/adenosine deaminase	Cytosine/adenosine deaminase	FJ	COG0590	chr1	+	870681	871196	141	188.042	139.463	182.437	46.821	63.5276	46.9815	61.3413	0.415362	0.0229949	-0.0158146	0.927056	-0.0436585	0.813277	0.387518	0.0238939	0.371703	0.0293309	#	#	#	#	#	#	#	#
864	PBPRA0787	Q6LU25	C3081	putative transglycosylase, Slt family	transglycosylase, Slt family VC0866	M	COG4623	chr1	-	871693	873237	354	304.628	232.438	387.838	39.2596	34.3715	26.1515	43.5524	-0.216699	0.092093	-0.606903	5.03649e-07	0.348404	0.0102338	0.738609	3.4861e-09	0.131705	0.24057	#	#	#	#	#	#	#	#
865	PBPRA0787a		-	-		-	-	chr1	+	873383	873518	31	15.0434	25.265	14.0336	39.0565	19.2825	32.2923	17.9028	-1.04314	0.0375903	-0.295128	0.445331	-0.100242	0.87927	-0.848254	0.0893581	-1.14338	0.0156441	#	#	#	#	#	#	#	#
866	PBPRA0788	Q6LU24	PLU3317	Putative phosphoribosylformylglycinamidine (FGAM) synthase	phosphoribosylformylglycinamidine synthase	F	COG0046	chr1	+	873584	877552	1225	1120.73	1459.31	1005.32	52.8842	49.2241	63.9122	43.9453	-0.128341	0.0594815	0.252501	6.36071e-06	-0.15679	0.0422685	-0.537632	5.78849e-18	-0.285131	1.09648e-05	#	#	#	#	#	#	#	#
867	PBPRA0789	Q6LU23	PHG412	hypothetical transposase	transposase, IS110 family, interruption	L	COG3547	chr1	-	877957	878265	18	26.3259	10.106	10.2063	9.98125	14.8519	5.68511	5.73058	0.548487	0.272343	-0.832785	0.134893	-1.36703	0.027796	0.014243	0.983287	-0.818542	0.16304	#	#	#	#	#	#	#	#
868	PBPRA0790	Q6LQP5	VCA0202	putative transposase	Transposase, IS200 family	L	COG1943	chr1	-	878336	878770	0	1.88042	#VALUE!	0	0	0.753569	NA	0	#VALUE!	NA	#VALUE!	NA	#VALUE!	NA	#VALUE!	NA	#VALUE!	NA	#	#	#	#	#	#	#	#
869	PBPRA0791	Q6LU21	BLR6054	Hypothetical protein	Transposase and inactivated derivatives [Azotobacter vinelandii]	L	COG3547	chr1	-	878835	879344	35	16.9238	5.053	36.9977	11.759	5.78475	1.72225	12.5862	-1.0483	0.0265329	-2.79214	6.4411e-07	1.12838	0.0248441	2.87222	9.50374e-07	0.0800813	0.82403	#	#	#	#	#	#	#	#
870	PBPRA0792	Q6LU20	-	Hypothetical protein	conserved hypothetical protein	-	-	chr1	+	879761	880174	269	471.986	396.155	380.183	111.333	198.74	166.335	159.325	0.811138	5.10249e-11	0.55846	8.1123e-07	-0.312049	0.0106739	-0.0593703	0.589326	0.499089	3.6049e-05	#	#	#	#	#	#	#	#
871	PBPRA0793	Q6LU19	YPO2911	Putative nitrogen regulatory protein P-II	Nitrogen regulatory protein P-II	E	COG0347	chr1	+	880544	880882	1877	1938.72	1598.77	1820.54	948.714	996.946	819.793	931.732	0.0466727	0.381812	-0.231467	2.47337e-06	-0.0907327	0.117899	0.187407	0.000352699	-0.04406	0.380466	#	#	#	#	#	#	#	#
872	PBPRA0794	Q6LU18	R00544	Conserved hypothetical protein	Uncharacterized conserved protein	S	COG1284	chr1	-	880980	881597	422	368.563	343.604	512.865	117.002	103.963	96.6469	143.981	-0.195332	0.0961194	-0.296496	0.00467747	0.476668	7.7767e-05	0.577832	4.64953e-08	0.281336	0.00496996	#	#	#	#	#	#	#	#
873	PBPRA0795	Q6LU17	GLYA	putative serine hydroxymethyltransferase	serine hydroxymethyltransferase	E	COG0112	chr1	+	881996	883246	2169	1769.48	1963.6	1546.25	297.08	246.573	272.843	214.443	-0.293706	2.44248e-08	-0.143532	0.00143181	-0.194551	0.00165548	-0.344725	3.08517e-11	-0.488257	3.90221e-22	#	#	#	#	#	#	#	#
874	PBPRA0796	Q6LU16	PLU3900	putative RibX	transcriptional regulator, NrdR family	K	COG1327	chr1	+	883456	883905	572	622.42	589.18	671.062	217.798	241.117	227.59	258.726	0.121873	0.201592	0.042693	0.61505	0.108558	0.272577	0.187738	0.0297932	0.230431	0.0079284	#	#	#	#	#	#	#	#
875	PBPRA0797	Q6LU15	STY0455	Putative pyrimidine deaminase/pyrimidine reductase	riboflavin biosynthesis protein RibD	H	COG1985	chr1	+	883985	885100	505	366.682	469.929	458.006	77.535	57.2773	73.1958	71.2028	-0.461752	3.97637e-05	-0.10384	0.262526	0.320836	0.00982328	-0.0370758	0.712442	-0.140916	0.152566	#	#	#	#	#	#	#	#
876	PBPRA0798	Q6LU14	PSPTO069	Putative riboflavin synthase	riboflavin synthase, alpha subunit	H	COG0307	chr1	+	885129	885785	562	503.953	553.809	519.244	146.569	133.716	146.525	137.118	-0.15728	0.119609	-0.021182	0.806775	0.0431221	0.698218	-0.0929761	0.320352	-0.114158	0.219359	#	#	#	#	#	#	#	#
877	PBPRA0799	Q6LU13	SO3467	Putative 3,4-dihydroxy-2-butanone 4-phosphate synthase/GTP cyclohydrolase II	GTP cyclohydrolase II/3,4-dihydroxy-2-butanone 4-phosphate synthase	H	COG0108	chr1	+	885807	886910	1003	1139.54	975.229	928.77	155.669	179.935	153.552	145.958	0.184125	0.00980452	-0.0405085	0.533403	-0.295053	0.00016827	-0.0704194	0.315993	-0.110928	0.11063	#	#	#	#	#	#	#	#
878	PBPRA0800	Q6LU12	SO3466	putative 6,7-dimethyl-8-ribityllumazine synthase (DMRL synthase) (Lumazine synthase)	6,7-dimethyl-8-ribityllumazine synthase	H	COG0054	chr1	+	887105	887575	2989	3149.71	3465.35	3531.37	1087.37	1165.75	1278.92	1300.8	0.0755552	0.0725312	0.213337	3.25152e-09	0.165009	0.000150976	0.0272271	0.457183	0.240564	2.16401e-10	#	#	#	#	#	#	#	#
879	PBPRA0801	Q6LU11	NUSB	Putative NusB protein	transcription antitermination factor NusB	K	COG0781	chr1	+	887587	888042	1334	1383.99	1457.29	1472.25	501.259	529.085	555.518	560.154	0.053076	0.401288	0.127525	0.0199065	0.0891919	0.180318	0.0147431	0.794514	0.142268	0.0136771	#	#	#	#	#	#	#	#
880	PBPRA0802	Q6LU10	STY0458	Putative thiamin-monophosphate kinase	thiamine-monophosphate kinase	H	COG0611	chr1	+	888137	889111	226	146.673	170.791	168.403	39.7168	26.2242	30.4494	29.9665	-0.62372	0.000306186	-0.404087	0.00562577	0.199318	0.320552	-0.0203143	0.902822	-0.424402	0.00607082	#	#	#	#	#	#	#	#
881	PBPRA0803	Q6LU09	ECS0471	Putative phosphatidylglycerophosphatase A	Phosphatidylglycerophosphatase A	I	COG1267	chr1	+	889115	889600	270	270.781	156.643	246.226	95.1915	97.1267	56.0264	87.8998	0.00416637	0.976556	-0.785479	3.65887e-08	-0.137142	0.381	0.652504	2.43958e-05	-0.132975	0.32296	#	#	#	#	#	#	#	#
882	PBPRA0804	Q6LU08	-	hypothetical protein	conserved hypothetical protein	-	-	chr1	+	889765	891840	117	146.673	79.8374	164.576	9.65671	12.3163	6.68493	13.754	0.326094	0.109387	-0.551372	0.00805357	0.166151	0.410344	1.04362	2.51182e-07	0.492246	0.00727249	#	#	#	#	#	#	#	#
883	PBPRA0805	Q6LU07	-	putative deoxyxylulose-5-phosphate synthase	1-deoxy-D-xylulose-5-phosphate synthase	HI	COG1154	chr1	-	891999	893861	1180	1019.19	1075.28	979.802	108.528	95.3672	100.329	91.2463	-0.211365	0.00267584	-0.134076	0.0278065	-0.0568602	0.474854	-0.134149	0.0472816	-0.268225	4.66692e-05	#	#	#	#	#	#	#	#
884	PBPRA0806	Q6LU06	C0532	putative geranyltranstransferase	geranyltranstransferase VC0890	H	COG0142	chr1	-	893886	894788	438	383.606	460.834	419.733	83.1108	74.0551	88.7104	80.6445	-0.191305	0.0966284	0.0733152	0.447438	0.129845	0.301137	-0.134775	0.192056	-0.06146	0.555787	#	#	#	#	#	#	#	#
885	PBPRA0807	Q6LU05	XSEB	putative exodeoxyribonuclease, small subunit	exodeoxyribonuclease VII, small subunit	L	COG1722	chr1	-	894781	895023	357	293.346	333.498	310.015	251.729	210.441	238.564	221.344	-0.283321	0.0287966	-0.0982458	0.372311	0.0797366	0.582005	-0.105339	0.383321	-0.203584	0.0856364	#	#	#	#	#	#	#	#
886	PBPRA0808	Q6LU04	RB9269	putative sodium-driven polar flagellar protein MotA	sodium-driven polar flagellar protein MotA	N	COG1291	chr1	+	895240	896001	502	584.811	343.604	570.275	112.881	133.788	78.3829	129.843	0.220284	0.0278388	-0.54694	5.06486e-08	-0.0363134	0.728651	0.730911	1.26927e-12	0.183971	0.0488505	#	#	#	#	#	#	#	#
887	PBPRA0809	Q6LU03	SO1530	putative sodium-driven polar flagellar protein MotB	flagellar motor protein	N	COG1360	chr1	+	896010	896942	348	400.53	266.798	413.354	63.9099	74.836	49.7072	76.8653	0.202823	0.0927506	-0.383337	0.001071	0.0454667	0.715412	0.631627	1.08166e-07	0.24829	0.0251995	#	#	#	#	#	#	#	#
888	PBPRA0810	Q6LU02	-	Putative thiamin biosynthesis protein, ThiI	Thiamine biosynthesis protein thiI	H	COG0301	chr1	+	897147	898595	1784	1718.71	1750.36	1770.79	210.959	206.771	209.979	212.025	-0.0537926	0.334188	-0.0274644	0.572425	0.0430678	0.474476	0.0167397	0.745769	-0.0107248	0.83419	#	#	#	#	#	#	#	#
889	PBPRA0811	Q6LU01	STY0472	Putative 4-methyl-5(B-hydroxyethyl)-thiazol monophosphate biosynthesis enzyme	4-methyl-5(B-hydroxyethyl)-thiazol monophosphate biosynthesis enzyme	R	COG0693	chr1	-	898675	899295	162	176.76	187.972	197.746	44.6986	49.6191	52.6161	55.2468	0.125796	0.482722	0.214521	0.165956	0.161862	0.378963	0.0731366	0.639291	0.287658	0.0748463	#	#	#	#	#	#	#	#
890	PBPRA0812	Q6LU00	APBA	hypothetical 2-dehydropantoate 2-reductase	2-dehydropantoate 2-reductase	H	COG1893	chr1	-	899285	900250	180	203.086	169.781	232.193	31.9276	36.6487	30.5513	41.7024	0.174091	0.301805	-0.0843234	0.585737	0.193233	0.257646	0.451648	0.00331175	0.367325	0.0150508	#	#	#	#	#	#	#	#
891	PBPRA0812a		-	-		-	-	chr1	+	900317	900693	18	30.0868	10.106	24.2399	8.18092	13.912	4.65968	11.1552	0.741132	0.125135	-0.832785	0.134893	-0.311746	0.519571	1.26217	0.0211912	0.429386	0.363673	#	#	#	#	#	#	#	#
892	PBPRA0813	Q6LTZ9	EBIG1874	putative outer membrane protein ompK precursor	Outer membrane protein ompK precursor	M	COG3248	chr1	-	900697	901515	20	41.3693	16.1696	39.5493	4.18424	8.80544	3.43189	8.37808	1.04856	0.0158555	-0.306716	0.52489	-0.064909	0.869648	1.29037	0.00274637	0.983652	0.0157496	#	#	#	#	#	#	#	#
893	PBPRA0814	Q6LTZ8	EBIG1874	putative outer membrane protein OmpK	Outer membrane protein OmpK	M	COG3248	chr1	-	901890	902765	3610	1030.47	5174.27	409.526	706.113	205.064	1026.75	81.1088	-1.80869	1.51471e-254	0.519357	1.34763e-62	-1.33128	1.80797e-41	-3.65933	0	-3.13997	0	#	#	#	#	#	#	#	#
894	PBPRA0815	Q6LTZ7	AMPG	putative ampG protein	muropeptide permease AmpG	GEPR	COG0477	chr1	-	903125	904513	199	315.911	221.321	290.879	24.5483	39.6478	27.6974	36.3328	0.66675	5.93442e-06	0.153375	0.2774	-0.119101	0.409742	0.394274	0.00374855	0.547649	8.41999e-05	#	#	#	#	#	#	#	#
895	PBPRA0815a		-	-		-	-	chr1	+	904653	904740	2	1.88042	1.0106	1.27578	3.8942	3.72503	1.99625	2.51527	-0.088943	0.957629	-0.984788	0.565966	-0.559674	0.781866	0.336171	0.868687	-0.648617	0.704349	#	#	#	#	#	#	#	#
896	PBPRA0816	Q6LTZ6	-	hypothetical protein	conserved hypothetical protein	-	-	chr1	-	904752	905114	63	48.891	68.7208	65.0649	29.7375	23.479	32.9079	31.0979	-0.365783	0.242458	0.125395	0.619025	0.412312	0.218348	-0.0788665	0.765975	0.0465287	0.863176	#	#	#	#	#	#	#	#
897	PBPRA0817	Q6LTZ5	STY4324	putative peptidyl-prolyl cis-trans isomerase A	peptidyl-prolyl cis-trans isomerase A	O	COG0652	chr1	-	905161	905712	300	248.216	242.544	335.531	93.1222	78.3876	76.3782	105.459	-0.273368	0.052738	-0.306716	0.0137931	0.434851	0.00331748	0.468199	0.000262465	0.161484	0.183037	#	#	#	#	#	#	#	#
898	PBPRA0818	Q6LTZ4	VV2594	Hypothetical lipoprotein	Lipoprotein	M	COG3056	chr1	-	905712	906281	429	351.639	377.964	385.287	128.959	107.542	115.264	117.273	-0.286882	0.0152979	-0.182727	0.0730475	0.131837	0.314653	0.0276813	0.802914	-0.155046	0.147857	#	#	#	#	#	#	#	#
899	PBPRA0819	Q6LTZ3	YGJO	Hypothetical methyltransferase	16S RNA G1207 methylase RsmC	J	COG2813	chr1	-	906373	907497	360	270.781	371.901	385.287	54.8303	41.9587	57.4636	59.4184	-0.410871	0.00184447	0.0469211	0.660829	0.508806	0.000277754	0.0510138	0.646888	0.0979349	0.381639	#	#	#	#	#	#	#	#
900	PBPRA0820	Q6LTZ2	ECS0489	putative cell division protein BolA	cell division protein BolA	T	COG0271	chr1	+	907621	907929	112	133.51	176.855	159.473	62.1056	75.3203	99.4894	89.5403	0.253449	0.229288	0.659068	0.000132261	0.256363	0.218305	-0.149256	0.372016	0.509813	0.0063694	#	#	#	#	#	#	#	#
901	PBPRA0821	Q6LTZ1	VP1911	hypothetical extracellular solute-binding protein, family 7	extracellular solute-binding protein, family 7	Q	COG4663	chr1	+	908222	909307	277	171.118	316.318	238.571	43.704	27.4678	50.6305	38.1135	-0.694891	1.09196e-05	0.191489	0.107276	0.479426	0.00674701	-0.406953	0.00185171	-0.215464	0.109791	#	#	#	#	#	#	#	#
902	PBPRA0822	Q6LTZ0	-	hypothetical protein	No Data	-	-	chr1	-	909390	909653	409	353.519	290.042	455.455	265.455	233.435	190.974	299.317	-0.210311	0.0785472	-0.495838	6.84259e-06	0.365518	0.00360573	0.651044	1.01284e-08	0.155207	0.135541	#	#	#	#	#	#	#	#
903	PBPRA0823	Q6LTY9	SO1103	putative sodium-translocating NADH-quinone reductase, subunit A	NADH:ubiquinone oxidoreductase, Na(+)-translocating, A subunit	C	COG1726	chr1	+	909713	911059	4415	5543.49	3559.33	5883.91	561.609	717.418	459.324	757.859	0.32838	3.67672e-23	-0.310806	1.0681e-21	0.0859823	0.00974862	0.725169	1.34248e-113	0.414362	1.00798e-42	#	#	#	#	#	#	#	#
904	PBPRA0824	Q6LTY8	HD0380	putative | Na+-transporting NADH:ubiquinoneoxidoreductase, subunit NqrB	NADH:ubiquinone oxidoreductase, Na(+)-translocating, B subunit	C	COG1805	chr1	+	911063	912307	4337	5552.89	3441.09	5617.27	596.885	777.511	480.447	782.792	0.356541	8.27985e-27	-0.33383	3.41174e-24	0.0166318	0.62103	0.707003	6.6734e-104	0.373173	6.32926e-34	#	#	#	#	#	#	#	#
905	PBPRA0825	Q6LTY7	HD0381	putative sodium-translocating NADH-quinonereductase, subunit C	NADH:ubiquinone oxidoreductase, Na(+)-translocating, C subunit	C	COG2869	chr1	+	912297	913091	1949	2720.97	1604.83	2845	420.064	596.642	350.898	620.876	0.481388	3.71739e-23	-0.280311	8.22943e-09	0.0643051	0.177412	0.826004	1.55972e-69	0.545693	1.47865e-34	#	#	#	#	#	#	#	#
906	PBPRA0826	Q6LTY6	HD0382	putative NADH:ubiquinone oxidoreductase, Natranslocating, hydrophobic membrane protein NqrD	NADH:ubiquinone oxidoreductase, Na(+)-translocating, D subunit	C	COG1347	chr1	+	913084	913716	1709	2256.51	1502.76	2357.65	462.604	621.427	412.672	646.197	0.400939	2.48406e-14	-0.185536	0.000281855	0.0632567	0.227062	0.649731	1.04135e-38	0.464196	6.0442e-22	#	#	#	#	#	#	#	#
907	PBPRA0827	Q6LTY5	PLU1200	Putative sodium-translocating NADH-quinone reductase, subunit E	NADH:ubiquinone oxidoreductase, Na(+)-translocating, E subunit	C	COG2209	chr1	+	913724	914320	2475	3728.88	2065.67	3583.68	710.349	1088.83	601.456	1041.46	0.591313	1.94286e-44	-0.260821	1.32601e-09	-0.0573017	0.168276	0.794832	1.17446e-81	0.534011	1.69957e-41	#	#	#	#	#	#	#	#
908	PBPRA0828	Q6LTY4	SO1108	putative Na+-transporting NADH:ubiquinoneoxidoreductase, subunit NqrF	NADH:ubiquinone oxidoreductase, Na(+)-translocating, F subunit	C	COG2871	chr1	+	914344	915567	2955	4140.69	2459.8	3933.24	413.663	589.723	349.33	557.518	0.486713	4.75041e-35	-0.264617	1.8356e-11	-0.0741533	0.061011	0.677177	4.38844e-68	0.41256	6.81976e-29	#	#	#	#	#	#	#	#
909	PBPRA0829	Q6LTY3	PM1334	Putative thiamin biosynthesis lipoprotein ApbE	thiamine biosynthesis lipoprotein ApbE	H	COG1477	chr1	+	915760	916782	248	293.346	209.194	369.977	41.5381	49.9875	35.5461	62.7465	0.242263	0.0878808	-0.245497	0.0701038	0.334833	0.0156927	0.822593	2.41317e-10	0.577096	3.33001e-06	#	#	#	#	#	#	#	#
910	PBPRA0830	Q6LTY2	NMA0745	conserved hypothetical protein	ApbE family	S	COG2991	chr1	+	916792	917013	101	148.553	74.7844	122.475	77.9542	116.65	58.5566	95.7161	0.556626	0.00822948	-0.433546	0.0481785	-0.278492	0.198523	0.71168	0.00131237	0.278134	0.174538	#	#	#	#	#	#	#	#
911	PBPRA0831	Q6LTY1	ATU1060	putative transcriptional regulator	response regulator	T	COG3706	chr1	-	917163	918395	144	116.586	187.972	118.648	20.0111	16.4832	26.5001	16.695	-0.304672	0.136856	0.384446	0.0159263	0.0252888	0.913183	-0.663829	0.000181069	-0.279383	0.139263	#	#	#	#	#	#	#	#
912	PBPRA0832	Q6LTY0	S0300	putative DNA-damage-inducible protein P	DNA polymerase IV (Pol IV)	L	COG0389	chr1	+	918650	919726	97	212.488	71.7526	192.643	15.4322	34.3934	11.5808	31.0333	1.13132	6.08001e-09	-0.434953	0.0521271	-0.141448	0.423818	1.42483	1.0015e-12	0.989875	8.45057e-08	#	#	#	#	#	#	#	#
913	PBPRA0833	Q6LTX9	SF0285	putative aminoacyl-histidine dipeptidase	aminoacyl-histidine dipeptidase	E	COG2195	chr1	-	919892	921352	2199	1897.35	1962.59	1627.9	257.897	226.388	233.505	193.316	-0.212864	3.66743e-05	-0.164092	0.000255262	-0.220972	0.000230343	-0.269744	1.40732e-07	-0.433836	2.39974e-18	#	#	#	#	#	#	#	#
914	PBPRA0833a		-	Hypothetical protein		-	-	chr1	+	921750	921863	1	0	1.0106	1.27578	1.50302	0	1.54096	1.94161	#VALUE!	NA	0.0152122	0.994051	#VALUE!	NA	0.336171	0.868687	0.351383	0.86276	#	#	#	#	#	#	#	#
915	PBPRA0833b		-	-		-	-	chr1	+	922101	922330	329	1233.56	423.441	2330.86	245.098	934.95	320.025	1758.24	1.90667	1.11115e-94	0.364075	0.000584863	0.918035	4.64769e-51	2.46063	1.1807e-280	2.8247	0	#	#	#	#	#	#	#	#
916	PBPRA0834	Q6LRM5	NE0134	hypothetical transposase	transposase	L	COG3677	chr1	-	922640	923590	NA	#VALUE!	#VALUE!	#VALUE!	NA	NA	NA	NA	#VALUE!	NA	#VALUE!	NA	#VALUE!	NA	#VALUE!	NA	#VALUE!	NA	#	#	#	#	#	#	#	#
917	PBPRA0835	Q6LTX7	PP4284	putative xanthine/uracil permease family protein	xanthine/uracil permease family protein	R	COG2252	chr1	+	923947	925236	1641	1525.02	1780.68	1347.23	217.966	206.084	239.946	181.193	-0.105744	0.0711753	0.117851	0.017203	-0.178838	0.00710365	-0.402433	2.65605e-13	-0.284582	3.76918e-07	VC2278	#	General	Putative xanthine/uracil permease family protein	VC2278	-1.2723
918	PBPRA0836	Q6LTX6	PLU1241	Putative xanthine-guanine phosphoribosyltransferase	xanthine-guanine phosphoribosyltransferase	F	COG0503	chr1	+	925291	925749	3137	2579.94	2972.17	2695.73	1171.04	979.837	1125.59	1018.95	-0.282048	1.08379e-10	-0.0778665	0.0353735	0.0633386	0.195882	-0.140843	0.000541468	-0.218709	4.7347e-08	#	#	#	#	#	#	#	#
919	PBPRA0837	Q6LTX5	-	Conserved hypothetical protein	Hydrolases of the alpha/beta superfamily	R	COG1073	chr1	+	926000	927259	707	940.211	616.466	1046.14	96.1435	130.08	85.0465	144.049	0.411275	4.71316e-07	-0.197689	0.0130205	0.154022	0.0538066	0.762986	1.8691e-23	0.565297	1.66266e-14	#	#	#	#	#	#	#	#
920	PBPRA0838	Q6LTX4	YPO3223	Hypothetical transcriptional regulator Crl	Transcriptional regulator Crl-like protein	-	-	chr1	+	927417	927818	176	235.053	154.622	278.121	75.0166	101.929	66.8594	120.032	0.41741	0.0106644	-0.186832	0.24077	0.242726	0.122853	0.846968	1.81081e-08	0.660136	5.48842e-06	#	#	#	#	#	#	#	#
921	PBPRA0839	Q6LTX3	PLU1243	putative glutamate 5-kinase	glutamate 5-kinase	E	COG0263	chr1	+	928117	929253	956	1156.46	726.621	1002.77	144.068	177.308	111.088	153.013	0.274633	0.000133307	-0.395807	2.31832e-08	-0.205731	0.00727325	0.464709	3.68782e-10	0.068902	0.318242	#	#	#	#	#	#	#	#
922	PBPRA0840	Q6LTX2	-	putative gamma-glutamyl phosphate reductase	gamma-glutamyl phosphate reductase	E	COG0014	chr1	+	929351	930607	1398	1699.9	950.975	1667.45	190.565	235.747	131.508	230.148	0.282087	2.01886e-06	-0.555885	2.74717e-20	-0.0278092	0.650061	0.810164	3.44585e-40	0.254278	4.22838e-06	#	#	#	#	#	#	#	#
923	PBPRA0841	Q6LTX1	VP0713	conserved hypothetical protein	Transcriptional regulatory protein, C terminal domain protein	-	-	chr1	+	930849	932447	126	197.444	175.844	250.054	13.5018	21.5255	19.116	27.1315	0.648023	0.000481257	0.480876	0.0041304	0.340791	0.0434423	0.507937	0.000687024	0.988813	1.07325e-09	#	#	#	#	#	#	#	#
924	PBPRA0842	Q6LTX0	VP0712	Hypothetical protein	lipoprotein, putative	-	-	chr1	+	932578	933468	124	142.912	92.9752	128.854	23.846	27.9607	18.1388	25.0906	0.204788	0.310815	-0.415422	0.0353511	-0.14939	0.489063	0.470821	0.0230043	0.0553985	0.773111	#	#	#	#	#	#	#	#
925	PBPRA0842a		-	Putative succinyl-diaminopimelate desuccinylase		-	-	chr1	-	933539	933739	468	362.922	464.876	401.872	398.952	314.756	402.031	346.882	-0.366851	0.00140016	-0.00966242	0.918743	0.147077	0.253198	-0.210111	0.0437873	-0.219773	0.0341235	#	#	#	#	#	#	#	#
926	PBPRA0843	Q6LTW9	Y1426	putative D,D-carboxypeptidase-related protein	D-alanyl-D-alanine carboxypeptidase	M	COG1876	chr1	-	933740	934501	78	125.988	76.8056	100.787	17.5392	28.8225	17.5209	22.9477	0.691744	0.00313397	-0.0222625	0.923723	-0.321982	0.174233	0.392024	0.0896772	0.369762	0.107036	#	#	#	#	#	#	#	#
927	PBPRA0844	Q6LTW8	T0376	putative succinyl-diaminopimelate desuccinylase	succinyl-diaminopimelate desuccinylase	E	COG0624	chr1	-	934429	935562	485	748.408	426.473	806.295	73.2824	115.049	65.3727	123.359	0.625841	4.41085e-11	-0.18553	0.0530833	0.107482	0.233673	0.918853	9.64228e-25	0.733323	2.08456e-17	#	#	#	#	#	#	#	#
928	PBPRA0845	Q6LTW7	S2664	hypothetical arsenate reductase	arsenate reductase	P	COG1393	chr1	-	935577	935939	115	186.162	94.9964	216.883	54.2828	89.4007	45.4903	103.66	0.694924	0.000311341	-0.275689	0.168257	0.220361	0.214329	1.19097	4.53591e-11	0.915284	1.01315e-07	#	#	#	#	#	#	#	#
929	PBPRA0846	Q6LTW6	-	hypothetical protein	conserved hypothetical protein	-	-	chr1	-	936038	936499	27	26.3259	23.2438	33.1704	10.0137	9.93341	8.74547	12.4566	-0.0364756	0.935612	-0.216113	0.596963	0.333411	0.471225	0.513049	0.212135	0.296936	0.452107	#	#	#	#	#	#	#	#
930	PBPRA0847	Q6LTW5	Y1440	Conserved hypothetical protein	conserved hypothetical protein	S	COG4519	chr1	+	936880	937173	1404	2166.25	1974.71	2471.19	818.259	1284.45	1167.55	1458.31	0.625655	3.66949e-29	0.4921	9.4335e-23	0.19001	0.000278945	0.323565	2.21352e-12	0.815664	1.0173e-59	#	#	#	#	#	#	#	#
931	PBPRA0848	Q6LTW4	VPA0396	hypothetical outer membrane lipoprotein	hypothetical outer membrane lipoprotein	-	-	chr1	-	937231	937563	143	114.706	116.219	163.3	73.5805	60.0479	60.6668	85.081	-0.318077	0.122574	-0.299169	0.0968096	0.509589	0.0177926	0.490681	0.00785938	0.191512	0.273139	#	#	#	#	#	#	#	#
932	PBPRA0849	Q6LTW3	PM1810	putative nitrate/nitrite response regulator protein	nitrate/nitrite response regulator protein	TK	COG2197	chr1	-	937563	938189	167	154.195	136.431	204.125	45.6373	42.8705	37.8237	56.4832	-0.115095	0.531709	-0.291676	0.0798083	0.404702	0.0321229	0.581284	0.000528867	0.289607	0.0685218	#	#	#	#	#	#	#	#
933	PBPRA0850a		-	-		-	-	chr1	+	938207	939258	204	188.042	162.707	193.919	33.2266	31.1599	26.8848	31.9812	-0.117512	0.480537	-0.326296	0.0313172	0.0443976	0.807314	0.253182	0.119385	-0.0731145	0.633143	#	#	#	#	#	#	#	#
934	PBPRA0850	Q6LTW2	T0379	hypothetical nitrate/nitrite sensor protein NarQ	nitrate/nitrite sensor protein NarQ	T	COG3850	chr1	-	938199	939896	36	26.3259	8.0848	33.1704	3.63275	2.70273	0.827656	3.38924	-0.451513	0.282562	-2.15471	1.35749e-05	0.333411	0.471225	2.03661	0.000142554	-0.118102	0.747936	#	#	#	#	#	#	#	#
935	PBPRA0851	Q6LTW1	T0604	Hypothetical iron-sulfur cluster-binding protein NapF	ferredoxin-type protein NapF	C	COG1145	chr1	+	940213	940692	99	172.999	76.8056	131.406	35.3399	62.8288	27.8144	47.4966	0.805262	7.76721e-05	-0.366217	0.0945761	-0.396735	0.0527976	0.774744	0.000338495	0.408527	0.043427	#	#	#	#	#	#	#	#
936	PBPRA0852	Q6LTW0	YPO3039	putative NapD protein	NapD protein	P	COG3062	chr1	+	940707	940979	76	94.0211	88.9328	94.408	47.7004	60.0371	56.6262	59.9979	0.306986	0.22602	0.226716	0.314944	0.0059235	0.981765	0.0861928	0.70336	0.312909	0.182512	#	#	#	#	#	#	#	#
937	PBPRA0853	Q6LTV9	SF2290	Putative periplasmic nitrate reductase	periplasmic nitrate reductase, large subunit	C	COG0243	chr1	+	940976	943462	754	1006.03	685.187	887.945	51.9477	70.5165	47.8907	61.9442	0.416031	1.38727e-07	-0.138067	0.0703551	-0.180125	0.027697	0.373973	1.43001e-06	0.235906	0.00178508	#	#	#	#	#	#	#	#
938	PBPRA0854	Q6LTV8	YPO3037	putative periplasmic nitrate reductase,cytochrome c-type protein	periplasmic nitrate reductase, diheme cytochrome c subunit	C	COG3043	chr1	+	943577	944062	150	257.618	117.23	164.576	52.8842	92.4053	41.9294	58.7517	0.78027	2.69708e-06	-0.355625	0.0452918	-0.646479	0.000226248	0.489417	0.00776488	0.133792	0.437578	#	#	#	#	#	#	#	#
939	PBPRA0855	Q6LTV7	BB2802	putative periplasmic nitrate reductase, cytochrome c-type protein	periplasmic nitrate reductase, cytochrome c-type protein	C	COG3005	chr1	+	944123	944668	195	379.845	194.035	280.672	61.1946	121.275	61.774	89.186	0.961938	9.95449e-12	-0.00715557	0.961089	-0.436525	0.00171429	0.532568	0.000173413	0.525413	0.000199227	#	#	#	#	#	#	#	#
940	PBPRA0855a		-	-		-	-	chr1	-	944521	944738	364	635.583	267.809	466.937	286.099	508.244	213.544	371.613	0.804142	3.87341e-14	-0.442734	0.000131119	-0.444853	3.6636e-05	0.802022	3.38104e-12	0.359288	0.000732944	#	#	#	#	#	#	#	#
941	PBPRA0856	Q6LTV6	OSJNBA00	conserved hypothetical protein	Protein of unknown function (DUF1499) superfamily	S	COG4446	chr1	-	945191	945640	91	82.7386	119.251	72.7196	34.6497	32.0518	46.0646	28.0368	-0.137306	0.583262	0.390061	0.051634	-0.186215	0.514427	-0.713582	0.00148241	-0.323521	0.176798	#	#	#	#	#	#	#	#
942	PBPRA0857	Q6LTV5	VC2147	Conserved hypothetical protein	conserved hypothetical protein	-	-	chr1	-	945667	946014	180	133.51	193.025	179.885	88.6266	66.8793	96.4165	89.6823	-0.431049	0.0213289	0.100788	0.501152	0.430131	0.0332862	-0.101706	0.521673	-0.00091845	0.99545	#	#	#	#	#	#	#	#
943	PBPRA0858	Q6LTV4	Z3698	Conserved hypothetical protein	conserved hypothetical protein	-	-	chr1	+	946471	946932	1218	440.019	1397.66	540.932	451.727	166.03	525.869	203.138	-1.46888	3.56596e-65	0.198499	0.000455751	0.297882	0.00890536	-1.36949	1.54426e-77	-1.17099	8.26866e-54	#	#	#	#	#	#	#	#
944	PBPRA0859	Q6LTV3	-	Hypothetical protein	conserved hypothetical protein	-	-	chr1	+	946938	947345	606	329.074	776.141	278.121	254.497	140.602	330.673	118.267	-0.880906	1.40259e-15	0.357001	4.86342e-06	-0.2427	0.0933197	-1.48061	4.14981e-49	-1.12361	5.73585e-26	#	#	#	#	#	#	#	#
945	PBPRA0860	Q6LTV2	Z3696	putative TyrA protein	TyrA protein	P	COG2837	chr1	+	947546	948442	1514	1077.48	1223.84	1345.95	289.204	209.399	237.164	260.332	-0.490701	5.34287e-14	-0.306954	3.07861e-08	0.320962	9.50044e-06	0.137215	0.0232661	-0.169739	0.00298782	#	#	#	#	#	#	#	#
946	PBPRA0861	Q6LTV1	PLU1392	putative PTS system, glucose-specific IIAcomponent	PTS system, glucose-specific IIA component	G	COG2190	chr1	-	948601	949110	6300	6160.26	7040.85	7283.45	2116.61	2105.65	2399.79	2477.75	-0.0323595	0.272958	0.160398	1.51872e-10	0.241629	3.63509e-15	0.0488715	0.0561131	0.20927	1.48363e-15	#	#	#	#	#	#	#	#
947	PBPRA0862	Q6LTV0	Y1487	Putative phosphoenolpyruvate-proteinphosphotransferase	phosphoenolpyruvate-protein phosphotransferase	G	COG1080	chr1	-	949151	950878	27912	24755.8	32100.7	29619.9	2767.69	2497.41	3229.15	2973.92	-0.173121	1.46069e-33	0.201719	1.14711e-65	0.2588	1.18922e-64	-0.11604	3.90324e-21	0.0856794	1.52376e-11	#	#	#	#	#	#	#	#
948	PBPRA0863	Q6LTU9	Y1488	putative phosphocarrier protein HPr	phosphocarrier protein HPr	G	COG1925	chr1	-	950931	951188	10068	7337.41	11067.1	9787.81	6686.43	4957.7	7456.44	6581.97	-0.456434	9.35557e-74	0.136498	6.73443e-12	0.415715	2.35136e-52	-0.177217	6.63921e-17	-0.0407192	0.0601204	#	#	#	#	#	#	#	#
949	PBPRA0864	Q6LTU8	C2948	putative cysteine synthase A	cysteine synthase A	E	COG0031	chr1	-	951508	952476	3304	2734.13	2070.72	3230.28	584.234	491.873	371.463	578.371	-0.273129	1.31936e-10	-0.674081	9.24883e-64	0.240576	1.83663e-07	0.641528	2.90232e-51	-0.032553	0.388931	#	#	#	#	#	#	#	#
950	PBPRA0865	Q6LTU7	PLU1396	Putative CysZ, uncharacterized protein involved in cysteine biosynthesis	CysZ protein homolog	E	COG2981	chr1	-	952739	953500	161	169.238	162.707	206.677	36.2028	38.7168	37.1166	47.0573	0.0719932	0.691546	0.0152122	0.924626	0.288323	0.117006	0.345104	0.0310155	0.360316	0.024281	#	#	#	#	#	#	#	#
951	PBPRA0866	Q6LTU6	-	hypothetical cell division protein ZipA	cell division protein ZipA	D	COG3115	chr1	+	953849	954907	1113	1293.73	1257.19	1388.05	180.082	212.963	206.358	227.405	0.217084	0.00125536	0.175745	0.00312512	0.101524	0.139515	0.142863	0.0165408	0.318608	1.99177e-07	#	#	#	#	#	#	#	#
952	PBPRA0867	Q6LTU5	LIG	putative NAD-dependent DNA ligase	DNA ligase, NAD-dependent	L	COG0272	chr1	+	955019	957049	461	449.421	388.07	391.665	38.8921	38.5745	33.2138	33.4576	-0.0366992	0.736975	-0.248448	0.0124928	-0.198446	0.106116	0.0133034	0.903505	-0.235145	0.0248462	#	#	#	#	#	#	#	#
953	PBPRA0868	Q6LTU4	VV10205	Conserved hypothetical protein	conserved hypothetical protein	-	-	chr1	+	957471	958985	917	746.528	952.996	702.957	103.712	85.8994	109.344	80.5018	-0.296726	0.000250875	0.0555483	0.406356	-0.0867604	0.353228	-0.439034	6.73521e-09	-0.383486	4.90018e-07	#	#	#	#	#	#	#	#
954	PBPRA0868a		-	-		-	-	chr1	+	959046	959197	252	419.334	158.664	413.354	284.072	480.921	181.449	471.811	0.734677	1.33167e-08	-0.667447	3.95257e-06	-0.0207236	0.866505	1.3814	1.92447e-24	0.713953	2.89783e-09	#	#	#	#	#	#	#	#
955	PBPRA0868b		-	Hypothetical protein		-	-	chr1	+	959222	959416	27	15.0434	22.2332	20.4125	23.7247	13.4483	19.8192	18.1615	-0.843831	0.104182	-0.280244	0.497705	0.440326	0.463719	-0.123261	0.792884	-0.403504	0.365478	#	#	#	#	#	#	#	#
956	PBPRA0869	Q6LTU3	PLU3796	conserved hypothetical protein	unnamed protein product; Similar to transposase, ISAs1 family	-	-	chr1	-	959439	960473	24	47.0106	35.371	42.1008	3.97321	7.91794	5.94053	7.05733	0.969951	0.0158964	0.559533	0.139831	-0.159136	0.673067	0.251282	0.471262	0.810815	0.0343425	#	#	#	#	#	#	#	#
957	PBPRA0870	Q6LTU2	-	hypothetical protein	No Data	-	-	chr1	+	960497	960760	0	5.64127	#VALUE!	1.27578	0	3.72503	NA	0.838422	#VALUE!	NA	#VALUE!	NA	-2.14464	0.1626	#VALUE!	NA	#VALUE!	NA	#	#	#	#	#	#	#	#
958	PBPRA0871	Q6LTU1	TNPA	hypothetical protein	Transposase, IS4 family	L	COG1943	chr1	+	961012	962004	37	30.0868	15.159	20.4125	6.38445	5.28182	2.65362	3.56646	-0.298396	0.45971	-1.28735	0.00219452	-0.559674	0.268053	0.42928	0.406001	-0.85807	0.0373248	#	#	#	#	#	#	#	#
959	PBPRA0872	Q6LTU0	VV10205	conserved hypothetical protein	unnamed protein product; ORF_ID:o172#6	-	-	chr1	+	962809	964200	597	481.388	561.894	432.491	73.4862	60.2855	70.167	53.9048	-0.31053	0.00204104	-0.0874338	0.303628	-0.154532	0.189432	-0.377629	0.00010893	-0.465062	1.21714e-06	#	#	#	#	#	#	#	#
960	PBPRA0872a		-	Hypothetical protein		-	-	chr1	+	964357	964542	14	16.9238	15.159	20.4125	12.8969	15.8614	14.1669	19.0403	0.273627	0.645171	0.114748	0.83047	0.270401	0.643067	0.42928	0.406001	0.544028	0.30049	#	#	#	#	#	#	#	#
961	PBPRA0873	Q6LTT9	VV10204	hypothetical protein	conserved hypothetical protein	-	-	chr1	+	964776	965027	33	39.4889	23.2438	28.0672	22.438	27.3169	16.0334	19.3236	0.25898	0.504492	-0.50562	0.193338	-0.492559	0.258572	0.272041	0.525734	-0.233579	0.550863	#	#	#	#	#	#	#	#
962	PBPRA0874	Q6LTT8	-	putative glutamyl-tRNA synthetase	glutamyl-tRNA synthetase	J	COG0008	chr1	+	965162	966586	2188	2023.33	2403.21	1973.64	263.089	247.52	293.153	240.294	-0.112878	0.0263229	0.135348	0.00152909	-0.0358786	0.523663	-0.284104	9.32981e-10	-0.148756	0.00169188	#	#	#	#	#	#	#	#
963	PBPRA0875		-	tRNA Ala		-	-	chr1	+	966735	966810	1	0	1.0106	#VALUE!	2.25454	0	2.31145	NA	#VALUE!	NA	0.0152122	0.994051	#VALUE!	NA	#VALUE!	NA	#VALUE!	NA	#	#	#	#	#	#	#	#
964	PBPRA0876	Q6LTT7	-	hypothetical outer membrane protein	hypothetical outer membrane protein	-	-	chr1	+	967097	968239	81	110.945	67.7102	71.4439	12.1425	16.9207	10.2974	10.8445	0.45385	0.0580338	-0.258549	0.276739	-0.634962	0.0172343	0.0774368	0.765661	-0.181112	0.464658	#	#	#	#	#	#	#	#
965	PBPRA0877	Q6LTT6	VP0380	hypothetical integrase	Integrase	-	-	chr1	+	968594	969934	69	82.7386	82.8692	80.3743	8.8164	10.7556	10.7419	10.3987	0.261964	0.328696	0.26424	0.261326	-0.0418254	0.88065	-0.044101	0.854112	0.220139	0.379209	#	#	#	#	#	#	#	#
966	PBPRA0877a		-	-		-	-	chr1	+	970087	970684	33	54.5323	27.2862	54.8587	9.45548	15.8968	7.93158	15.916	0.724644	0.0429204	-0.274294	0.462634	0.00861008	0.979805	1.00755	0.00382325	0.733254	0.0268319	#	#	#	#	#	#	#	#
967	PBPRA0878	Q6LTT5	-	hypothetical protein	conserved hypothetical protein	-	-	chr1	+	970763	971149	62	47.0106	42.4452	71.4439	27.4506	21.1759	19.0649	32.029	-0.399283	0.208239	-0.546667	0.0556164	0.603825	0.0676509	0.751209	0.0100884	0.204542	0.439873	#	#	#	#	#	#	#	#
968	PBPRA0879	Q6LTT4	-	hypothetical protein	No Data	-	-	chr1	+	971158	971445	19	16.9238	22.2332	33.1704	11.304	10.2438	13.4192	19.9824	-0.166946	0.761708	0.226716	0.615352	0.970841	0.0603057	0.577179	0.165086	0.803895	0.0622595	#	#	#	#	#	#	#	#
969	PBPRA0880	Q6LTT3	-	hypothetical protein	Ser/Thr protein phosphatase family protein superfamily	-	-	chr1	+	971454	972146	82	141.032	97.0176	125.027	20.2746	35.4765	24.3352	31.3011	0.782324	0.000501554	0.242623	0.262656	-0.173783	0.425988	0.365918	0.0763398	0.608541	0.00459023	#	#	#	#	#	#	#	#
970	PBPRA0880a		-	Hypothetical protein		-	-	chr1	-	972253	972450	18	28.2063	14.1484	20.4125	15.5768	24.8335	12.4211	17.8863	0.648023	0.18702	-0.347358	0.497562	-0.466564	0.363603	0.528816	0.314359	0.181458	0.713066	#	#	#	#	#	#	#	#
971	PBPRA0881	Q6LTT2	VC0870	Hypothetical transposase	Transposase, IS200 family	L	COG1943	chr1	+	973089	973436	4	7.52169	5.053	1.27578	1.96948	3.76785	2.52399	0.636045	0.911057	0.360065	0.33714	0.726753	-2.55967	0.0733104	-1.98576	0.144201	-1.64862	0.251395	#	#	#	#	#	#	#	#
972	PBPRA0882	Q6LTT1	PD2072	putative DNA methylase HsdM	type I restriction-modification system DNA methylase	Q	COG0286	chr1	+	973507	975888	155	250.096	160.685	248.778	11.1496	18.303	11.7261	18.1201	0.690215	3.26269e-05	0.0519708	0.749603	-0.0076258	0.961813	0.630618	3.86466e-05	0.682589	9.52498e-06	#	#	#	#	#	#	#	#
973	PBPRA0883	Q6LTT0	XF2722	hypothetical type I restriction-modification system specificity determinant	type I restriction-modification system specificity determinant	Q	COG0732	chr1	+	975891	977204	42	84.619	44.4664	71.4439	5.47677	11.2261	5.8824	9.43321	1.01059	0.00081695	0.0823264	0.791346	-0.244172	0.392057	0.684094	0.017772	0.766421	0.00864699	#	#	#	#	#	#	#	#
974	PBPRA0884	Q6LTS9	VC1767	hypothetical protein	Protein of unknown function DUF262 family	S	COG1479	chr1	+	977210	978679	41	60.1735	38.4028	62.5134	4.779	7.13584	4.54113	7.37812	0.553505	0.0942734	-0.0944122	0.77126	0.0550362	0.863957	0.702953	0.0231509	0.608541	0.0450423	#	#	#	#	#	#	#	#
975	PBPRA0885	Q6LTS8	VC1766	conserved hypothetical protein	Protein of unknown function DUF262 family	S	COG1479	chr1	+	978676	980715	75	86.4994	78.8268	70.1681	6.29944	7.39163	6.71679	5.9676	0.2058	0.428213	0.0717958	0.758269	-0.301876	0.289504	-0.167871	0.504036	-0.0960757	0.70485	#	#	#	#	#	#	#	#
976	PBPRA0886	Q6LTS7	FNV1836	putative type I restriction enzyme HsdR	type I site-specific deoxyribonuclease chain R	Q	COG0610	chr1	+	980703	983753	494	451.301	457.802	503.934	27.7431	25.7859	26.0827	28.6564	-0.13042	0.224118	-0.109788	0.241828	0.159145	0.167091	0.138513	0.161187	0.0287249	0.766455	#	#	#	#	#	#	#	#
977	PBPRA0887	Q6LTS6	-	hypothetical protein	No Data	-	-	chr1	-	984260	984640	18	16.9238	10.106	15.3094	8.09503	7.74337	4.61076	6.97145	-0.088943	0.873364	-0.832785	0.134893	-0.144636	0.817566	0.599205	0.329395	-0.233579	0.659561	#	#	#	#	#	#	#	#
978	PBPRA0888	Q6LTS5	TNPR	Hypothetical resolvase	TnpR	L	COG1961	chr1	-	985300	985878	51	47.0106	52.5512	91.8564	15.0925	14.1538	15.7769	27.5246	-0.117512	0.724303	0.0432266	0.879155	0.966395	0.00184447	0.805656	0.00193958	0.848883	0.00115071	#	#	#	#	#	#	#	#
979	PBPRA0889	Q6LTS4	-	hypothetical protein	conserved hypothetical protein	-	-	chr1	-	986509	987153	4	24.4455	0	6.37892	1.0626	6.60688	0	1.71584	2.6115	0.000427504	#VALUE!	NA	-1.93819	0.00647576	3.6581	0.0236881	0.673311	0.483633	#	#	#	#	#	#	#	#
980	PBPRA0890	Q6LTS3	-	hypothetical protein	conserved hypothetical protein	-	-	chr1	-	987397	987861	37	43.2497	32.3392	29.343	13.6339	16.2139	12.0891	10.9482	0.225166	0.541288	-0.194241	0.576528	-0.559674	0.184206	-0.140267	0.719371	-0.334508	0.374107	#	#	#	#	#	#	#	#
981	PBPRA0890a		-	Putative tetratricopeptide repeat domain protein (similarity only with Clostridium botulinum)		-	-	chr1	+	988273	988695	11	5.64127	7.0742	19.1367	4.45577	2.32484	2.90707	7.84906	-0.963412	0.246111	-0.636864	0.355141	1.76225	0.0239397	1.43571	0.0238096	0.798842	0.15899	#	#	#	#	#	#	#	#
982	PBPRA0891	Q6LTS2	JHP0681	hypothetical protein	conserved hypothetical protein	R	COG3596	chr1	+	989174	990355	1645	1152.7	1363.3	1064	238.462	170.003	200.49	156.176	-0.513072	3.13932e-16	-0.270985	2.94231e-07	-0.115513	0.126437	-0.3576	1.0142e-08	-0.628585	3.51256e-26	#	#	#	#	#	#	#	#
983	PBPRA0892a		-	-		-	-	chr1	+	990450	991076	231	246.335	218.29	206.677	63.127	68.4883	60.5179	57.1892	0.0927309	0.538984	-0.0816493	0.549756	-0.253247	0.130473	-0.0788665	0.595774	-0.160516	0.272068	#	#	#	#	#	#	#	#
984	PBPRA0892		-	tRNA Arg		-	-	chr1	-	991092	991168	7	15.0434	3.0318	6.37892	15.5768	34.0574	6.84428	14.373	1.1037	0.129378	-1.20718	0.205297	-1.23775	0.123564	1.07314	0.298979	-0.134044	0.872573	#	#	#	#	#	#	#	#
985	PBPRA0893	Q6LTS1	VV10234	conserved hypothetical protein	conserved hypothetical protein	-	-	chr1	-	991218	992354	244	278.303	220.311	258.984	36.7706	42.6691	33.6817	39.5187	0.189773	0.188822	-0.147341	0.27275	-0.103791	0.499006	0.233323	0.0960484	0.0859819	0.528015	#	#	#	#	#	#	#	#
986	PBPRA0894	Q6LTS0	VC2207	conserved hypothetical protein	lipoprotein, putative	S	COG5616	chr1	+	992589	993224	457	362.922	328.445	506.486	123.12	99.4747	89.7684	138.166	-0.332536	0.00399405	-0.476542	4.52995e-06	0.480864	7.55117e-05	0.62487	5.72863e-09	0.148328	0.132055	#	#	#	#	#	#	#	#
987	PBPRA0895	Q6LTR9	SO3256	conserved hypothetical protein	Protein of unknown function, DUF400 family	S	COG3018	chr1	+	993233	993661	459	470.106	321.371	443.973	183.327	191.027	130.217	179.551	0.0344909	0.749819	-0.514255	8.35637e-07	-0.0825145	0.483219	0.466232	2.88741e-05	-0.0480236	0.636696	#	#	#	#	#	#	#	#
988	PBPRA0896	Q6LTR8	VP0770	putative chaperone FlgN	FlgN	NUO	COG3418	chr1	-	993677	994105	120	148.553	105.102	149.267	47.9286	60.3646	42.5866	60.3664	0.307947	0.126932	-0.191239	0.321826	0.0069103	0.973259	0.506096	0.00894593	0.314857	0.0917801	#	#	#	#	#	#	#	#
989	PBPRA0897	Q6LTR7	FLGM OR	putative negative regulator of flagellin synthesis FlgM	polar flagellar FlgM homolog	KNU	COG2747	chr1	-	994152	994466	271	336.596	222.332	332.979	147.411	186.275	122.69	183.399	0.312724	0.0197399	-0.285577	0.0287251	-0.0155835	0.909753	0.582717	9.15343e-06	0.29714	0.0171286	#	#	#	#	#	#	#	#
990	PBPRA0898	Q6LTR6	VV0957	putative FlgA	FlgA	NO	COG1261	chr1	-	994628	995335	182	274.542	238.502	297.258	44.0463	67.5977	58.5566	72.8433	0.593087	0.000142611	0.390061	0.00591722	0.114688	0.440945	0.317714	0.0167228	0.707775	5.83334e-07	#	#	#	#	#	#	#	#
991	PBPRA0898a		-	-		-	-	chr1	-	995314	995710	1023	626.181	965.123	728.472	441.526	274.958	422.581	318.356	-0.708155	8.38541e-18	-0.0840213	0.195373	0.218295	0.0241111	-0.405839	5.82249e-08	-0.48986	2.68665e-11	#	#	#	#	#	#	#	#
992	PBPRA0899	Q6LTR5	PP4393	putative chemotaxis CheV	CheV	NT	COG0835	chr1	+	995465	996391	407	246.335	365.837	260.26	75.229	46.3238	68.6003	48.7099	-0.724405	3.21464e-08	-0.153827	0.139622	0.0793287	0.615803	-0.491249	6.81253e-05	-0.645076	7.16336e-08	#	#	#	#	#	#	#	#
993	PBPRA0900	Q6LTR4	PSPTO192	putative chemotaxis protein methyltransferase CheR	Chemotaxis protein methyltransferase 1	NT	COG1352	chr1	+	996431	997261	1051	893.201	907.519	756.539	216.707	187.372	189.833	157.95	-0.234706	0.00172423	-0.211763	0.00121471	-0.239569	0.00631978	-0.262512	0.000487013	-0.474275	5.51932e-11	#	#	#	#	#	#	#	#
994	PBPRA0901	Q6LTR3	PA1077	putative polar flagellar FlgB	flagellar basal-body rod protein FlgB	N	COG1815	chr1	+	997400	997795	1080	990.983	927.731	1333.19	467.304	436.242	407.235	584.101	-0.124099	0.086837	-0.219253	0.000695508	0.427954	8.00473e-09	0.523108	8.13349e-16	0.303855	1.10061e-06	#	#	#	#	#	#	#	#
995	PBPRA0902	Q6LTR2	PSPTO193	Putative flagellar basal body rod protein FlgC	flagellar basal-body rod protein FlgC	N	COG1558	chr1	+	997799	998215	431	415.573	346.636	520.52	177.097	173.728	144.496	216.566	-0.0525845	0.64262	-0.314267	0.00252392	0.324849	0.0053516	0.586532	2.41474e-08	0.272265	0.00608945	#	#	#	#	#	#	#	#
996	PBPRA0903	Q6LTR1	PSPTO193	Putative basal-body rod modification protein FlgD	basal-body rod modification protein FlgD VC2198	N	COG1843	chr1	+	998233	998949	1023	1017.31	780.183	970.871	244.471	247.338	189.145	234.927	-0.00804868	0.912187	-0.390921	1.11407e-08	-0.0674058	0.398217	0.315467	1.74212e-05	-0.0754545	0.270151	#	#	#	#	#	#	#	#
997	PBPRA0904	Q6LTR0	PSPTO193	putative flagellar hook protein FlgE	FlgE	N	COG1749	chr1	+	999019	1000326	1575	1660.41	1581.59	1636.83	206.321	221.292	210.186	217.113	0.0761905	0.188694	0.00602308	0.906867	-0.0206378	0.739011	0.0495296	0.359103	0.0555526	0.302748	#	#	#	#	#	#	#	#
998	PBPRA0905	Q6LTQ9	PSPTO193	putative flagellar basal-body rod protein FlgF	flagellar basal-body rod protein FlgF	N	COG4786	chr1	+	1000531	1001280	630	471.986	471.95	496.28	143.93	109.705	109.384	114.804	-0.416607	3.00398e-05	-0.416717	1.96373e-06	0.0724091	0.526555	0.0725187	0.461533	-0.344198	0.000164773	#	#	#	#	#	#	#	#
999	PBPRA0906	Q6LTQ8	XAC1981	putative polar flagellar FlgG	flagellar basal-body rod protein FlgG	N	COG4786	chr1	+	1001301	1002089	456	361.041	334.509	419.733	99.0282	79.7695	73.6967	92.2966	-0.336871	0.00360539	-0.44699	1.57129e-05	0.217308	0.0882949	0.327427	0.00344133	-0.119563	0.247011	#	#	#	#	#	#	#	#
1000	PBPRA0907	Q6LTQ7	YPO0729	putative flagellar L-ring protein FlgH	flagellar L-ring protein FlgH	N	COG2063	chr1	+	1002107	1002877	352	280.183	274.883	311.291	78.2274	63.3497	61.9743	70.0491	-0.329206	0.0123319	-0.356757	0.00209841	0.151895	0.29941	0.179446	0.156629	-0.177311	0.135355	#	#	#	#	#	#	#	#
1001	PBPRA0908	Q6LTQ6	FLGI	Putative flagellar P-ring protein FlgI	flagellar P-ring protein FlgI	N	COG1706	chr1	+	1002944	1004035	311	235.053	202.12	215.607	48.7987	37.5232	32.174	34.2555	-0.40393	0.00438542	-0.621702	1.49183e-06	-0.124579	0.457447	0.0931943	0.534301	-0.528508	8.25796e-05	#	#	#	#	#	#	#	#
1002	PBPRA0909	Q6LTQ5	VV0968	Hypothetical FlgJ, Muramidase	peptidoglycan hydrolase FlgJ	MNO	COG3951	chr1	+	1004121	1005074	136	161.716	109.145	126.303	24.4265	29.5503	19.8872	22.9696	0.249859	0.191831	-0.317363	0.086815	-0.356582	0.0901498	0.21064	0.292159	-0.106723	0.571697	#	#	#	#	#	#	#	#
1003	PBPRA0910	Q6LTQ4	VV0969	hypothetical flagellar hook-associated protein FlgM	flagellar hook-associated protein FlgK	N	COG1256	chr1	+	1005457	1007337	773	812.343	627.583	768.022	70.4144	75.2848	57.9963	70.8393	0.0716199	0.387116	-0.300663	0.000104797	-0.0809415	0.365797	0.291341	0.000395409	-0.00932163	0.904657	#	#	#	#	#	#	#	#
1004	PBPRA0911	Q6LTQ3	VV0970	hypothetical flagellar hook-associated protein FlgL	flagellar hook-associated protein 3	N	COG1344	chr1	+	1007350	1008540	361	336.596	322.381	404.423	51.9357	49.2667	47.0518	58.9134	-0.100982	0.418662	-0.16323	0.140521	0.26485	0.0431363	0.327097	0.00412144	0.163867	0.138141	#	#	#	#	#	#	#	#
1005	PBPRA0912	Q6LTQ2	VV0971	putative flagellin A	flagellin subunit A	N	COG1344	chr1	+	1008775	1009923	3091	2350.53	2396.13	2554.12	460.946	356.617	362.501	385.666	-0.395089	1.35633e-18	-0.367366	7.17114e-21	0.11984	0.0183374	0.0921174	0.0344196	-0.275248	1.42278e-11	#	#	#	#	#	#	#	#
1006	PBPRA0913	Q6LTQ1	VV0974	putative flagellin	flagellin subunit C	N	COG1344	chr1	+	1010212	1011393	9679	6696.19	9985.74	6343.19	1403.08	987.568	1468.52	931.066	-0.531519	3.68077e-93	0.0450113	0.0289645	-0.0781298	0.0121049	-0.65466	2.73726e-160	-0.609648	6.04271e-138	#	#	#	#	#	#	#	#
1007	PBPRA0914	Q6LTQ0	FLAG	hypothetical flagellin FlaG	FlaG	N	COG1334	chr1	+	1011509	1011943	419	456.943	308.233	436.318	165.042	183.117	123.171	174.022	0.125063	0.261784	-0.442929	4.04658e-05	-0.0666337	0.575651	0.501358	9.36834e-06	0.0584294	0.575972	#	#	#	#	#	#	#	#
1008	PBPRA0915	Q6LTP9	-	putative flagellar hook-associated protein 2	Polar flagellar hook-associated protein 2 (HAP2) (Filament capprotein) (Flagellar cap protein)	N	COG1345	chr1	+	1011969	1013342	578	520.877	439.611	630.237	72.0795	66.0854	55.616	79.5806	-0.150127	0.131427	-0.394842	1.46589e-05	0.274951	0.00888625	0.519667	3.73796e-08	0.124825	0.155731	#	#	#	#	#	#	#	#
1009	PBPRA0916	Q6LTP8	VV2488	Hypothetical flagellar rod protein FlaI	FlaI protein	-	-	chr1	+	1013450	1013734	270	193.684	266.798	250.054	162.327	118.469	162.726	152.222	-0.479258	0.00187862	-0.0172092	0.890378	0.368536	0.0297527	-0.0935132	0.487911	-0.110722	0.408708	#	#	#	#	#	#	#	#
1010	PBPRA0917	Q6LTP7	STY2169	putative polar flagellar protein FlaJ	flagellar protein FliS	NUO	COG1516	chr1	+	1013744	1014154	585	443.78	600.296	519.244	243.885	188.227	253.888	219.189	-0.398593	0.000113625	0.0372386	0.657644	0.226568	0.0484486	-0.209263	0.0224804	-0.172025	0.0615565	#	#	#	#	#	#	#	#
1011	PBPRA0918	Q6LTP6	PSPTO195	putative polar flagellar protein FlaK	sigma 54 transcriptional activator	T	COG2204	chr1	+	1014497	1015954	1032	898.842	1050.01	1042.31	121.281	107.469	125.186	124.031	-0.199303	0.00796952	0.0249649	0.693735	0.213652	0.00822688	-0.0106166	0.874064	0.0143483	0.830614	#	#	#	#	#	#	#	#
1012	PBPRA0918a		-	-		-	-	chr1	+	1016026	1016337	NA	#VALUE!	#VALUE!	2.55157	NA	NA	NA	1.41887	#VALUE!	NA	#VALUE!	NA	#VALUE!	NA	#VALUE!	NA	#VALUE!	NA	#	#	#	#	#	#	#	#
1013	PBPRA0919	Q6LTP5	SOA0136	hypothetical transposase	ISSod3, transposase	-	-	chr1	-	1016318	1017523	NA	#VALUE!	#VALUE!	#VALUE!	NA	NA	NA	NA	#VALUE!	NA	#VALUE!	NA	#VALUE!	NA	#VALUE!	NA	#VALUE!	NA	#	#	#	#	#	#	#	#
1014	PBPRA0920	Q6LTP4	PSPTO195	putative sensory box sensor histidine kinase	sensory box sensor histidine kinase VC2136	T	COG0642	chr1	+	1017834	1018919	682	693.876	533.597	716.99	107.603	111.38	85.4086	114.544	0.024906	0.779309	-0.354022	2.12963e-05	0.0472756	0.617674	0.426203	9.96319e-07	0.0721817	0.376912	#	#	#	#	#	#	#	#
1015	PBPRA0921	Q6LTP3	FLER	putative response regulator	FlaM	T	COG2204	chr1	+	1018950	1020350	625	658.148	563.915	784.607	76.4386	81.8922	69.967	97.1637	0.0745557	0.41797	-0.148379	0.0771569	0.253558	0.00688843	0.476492	1.41047e-08	0.328114	5.8345e-05	#	#	#	#	#	#	#	#
1016	PBPRA0922	Q6LTP2	SO3229	Putative flagellar hook-basal body protein	flagellar hook-basal body complex protein (FliE)	NU	COG1677	chr1	+	1020472	1020783	249	298.987	258.714	320.222	136.746	167.053	144.139	178.068	0.263938	0.0614649	0.0552103	0.667205	0.0989869	0.488813	0.307715	0.0159759	0.362925	0.00475728	#	#	#	#	#	#	#	#
1017	PBPRA0923	Q6LTP1	SO3228	Putative polar flagellar M-ring protein FliF	flagellar M-ring protein FliF	NU	COG1766	chr1	+	1020800	1022542	610	784.136	477.003	622.582	59.9658	78.4244	47.571	61.9711	0.362295	4.36705e-05	-0.35481	5.6114e-05	-0.33284	0.000469373	0.384265	3.46911e-05	0.0294552	0.734995	#	#	#	#	#	#	#	#
1018	PBPRA0924	Q6LTP0	XAC1953	putative polar flagellar motor switch protein	flagellar motor switch protein FliG	N	COG1536	chr1	+	1022529	1023578	600	661.909	557.851	603.445	97.9113	109.892	92.3522	99.71	0.14167	0.12711	-0.105082	0.216593	-0.133409	0.182426	0.113343	0.207636	0.00826098	0.925264	#	#	#	#	#	#	#	#
1019	PBPRA0925	Q6LTN9	FLIH	Hypothetical polar flagellar assembly protein, FliH	Flagellar assembly protein FliH	NU	COG1317	chr1	+	1023613	1024413	303	329.074	289.032	317.67	64.8158	71.6173	62.7236	68.8072	0.119094	0.36399	-0.0680904	0.566903	-0.0508829	0.716068	0.136302	0.273491	0.0682112	0.578103	#	#	#	#	#	#	#	#
1020	PBPRA0926	Q6LTN8	PLU1945	putative polar flagellum-specific ATP synthase FliI	polar flagellum-specific ATP synthase FliI	NU	COG1157	chr1	+	1024413	1025735	271	351.639	226.374	238.571	35.0978	46.3334	29.7431	31.2859	0.375802	0.00462173	-0.259582	0.0458124	-0.559674	0.000152778	0.0757106	0.594251	-0.183871	0.174716	#	#	#	#	#	#	#	#
1021	PBPRA0927	Q6LTN7	SO3224	putative flagellar protein FliJ	flagellar export protein FliJ	NUO	COG2882	chr1	+	1025766	1026206	68	63.9344	56.5936	62.5134	26.4205	25.2728	22.3073	24.5937	-0.088943	0.756718	-0.264896	0.307767	-0.0324267	0.918365	0.143526	0.609442	-0.12137	0.650092	#	#	#	#	#	#	#	#
1022	PBPRA0928	Q6LTN6	-	Hypothetical polar flagellar hook-length control protein FliK	flagellar hook-length control protein FliK	-	-	chr1	+	1026278	1028185	736	695.756	616.466	743.782	66.0953	63.5676	56.1628	67.6327	-0.0811235	0.351898	-0.255684	0.00117803	0.0962969	0.304518	0.270858	0.00114137	0.0151734	0.848478	#	#	#	#	#	#	#	#
1023	PBPRA0929	Q6LTN5	SO3222	hypothetical flagellar protein FliL	Flagellar basal body-associated protein FliL	N	COG1580	chr1	+	1028267	1028761	446	451.301	298.127	418.457	154.383	158.935	104.692	146.668	0.0170477	0.876906	-0.581117	5.80236e-08	-0.109012	0.366306	0.489152	2.20629e-05	-0.0919646	0.376249	#	#	#	#	#	#	#	#
1024	PBPRA0930	Q6LTN4	XAC1947	Putative flagellar motor switch protein FliM	flagellar motor switch protein FliM	N	COG1868	chr1	+	1028769	1029815	466	481.388	398.176	433.766	76.2623	80.1504	66.1069	71.8785	0.0468708	0.661703	-0.226922	0.0213127	-0.150283	0.201562	0.12351	0.245192	-0.103412	0.310097	#	#	#	#	#	#	#	#
1025	PBPRA0931	Q6LTN3	XAC1946	putative polar flagellar switch protein FliN	polar flagellar switch protein FliN	NU	COG1886	chr1	+	1029833	1030222	228	204.966	173.823	184.989	100.171	91.6166	77.4749	82.2944	-0.153649	0.332528	-0.391413	0.00693913	-0.147949	0.411812	0.0898154	0.578833	-0.301598	0.0454258	#	#	#	#	#	#	#	#
1026	PBPRA0931a		-	Putative flagellar biosynthesis protein FliO		N	COG3190	chr1	+	1030231	1030635	145	109.065	100.049	131.406	61.3457	46.9446	42.9415	56.2923	-0.410871	0.0481119	-0.53534	0.00407753	0.268846	0.242262	0.393315	0.0519232	-0.142025	0.43988	#	#	#	#	#	#	#	#
1027	PBPRA0932	Q6LTN2	PSPTO197	Putative polar flagellar assembly protein, FliP	flagellar biosynthesis pathway, component FliP	NU	COG1338	chr1	+	1030622	1031476	232	220.009	194.035	221.986	46.4936	44.8572	39.4487	45.0454	-0.0765593	0.62158	-0.257806	0.0663943	0.0129051	0.939208	0.194152	0.196736	-0.0636542	0.657131	#	#	#	#	#	#	#	#
1028	PBPRA0933	Q6LTN1	PSPTO197	Putative polar flagellar assembly protein, FliQ	flagellar biosynthetic protein FliQ	NU	COG1987	chr1	+	1031539	1031808	25	52.6518	40.424	35.7219	15.8653	33.9943	26.0252	22.9541	1.07456	0.00549831	0.693284	0.0560241	-0.559674	0.142876	-0.178402	0.611762	0.514882	0.19262	#	#	#	#	#	#	#	#
1029	PBPRA0934	Q6LTN0	PP4353	putative polar flagellar assembly protein FliR	flagellar biosynthetic protein FliR	NU	COG1684	chr1	+	1031894	1032676	163	225.651	169.781	216.883	35.6695	50.238	37.6916	48.0567	0.469219	0.00531461	0.0588015	0.710822	-0.0571733	0.735325	0.353245	0.0239195	0.412046	0.00891353	#	#	#	#	#	#	#	#
1030	PBPRA0935	Q3V7I7	PSPTO197	putative flagellar biosynthetic protein FlhB	flagellar biosynthetic protein FlhB	NU	COG1377	chr1	+	1032676	1033806	156	210.607	131.378	145.439	23.6338	32.4614	20.1919	22.3105	0.43301	0.0123969	-0.247822	0.14719	-0.534139	0.00496846	0.146693	0.426036	-0.101129	0.565615	#	#	#	#	#	#	#	#
1031	PBPRA0936	Q6LTM9	NE2488	polar flagellar assembly protein FlhA	flagellar biosynthesis protein FlhA	NU	COG1298	chr1	+	1034110	1036206	822	633.702	878.211	598.342	67.1652	52.6798	72.7979	49.5041	-0.375333	1.52196e-05	0.09543	0.173858	-0.0828343	0.413834	-0.553597	6.00662e-12	-0.458167	1.94596e-08	#	#	#	#	#	#	#	#
1032	PBPRA0937	Q6LTM8	-	hypothetical flagellar biosynthesis protein FlhF	flagellar biosynthesis protein FlhF	N	COG1419	chr1	+	1036341	1038053	989	853.712	841.83	875.187	98.9259	86.8782	85.425	88.6408	-0.212221	0.00578633	-0.232442	0.000597704	0.0358426	0.675258	0.0560631	0.448377	-0.176379	0.0127565	#	#	#	#	#	#	#	#
1033	PBPRA0938	Q6LTM7	PA1454	Putative MinD-related protein	flagellar biosynthesis protein FlhG	D	COG0455	chr1	+	1038046	1038933	670	631.822	499.236	552.414	129.28	124.033	97.7263	107.93	-0.0846429	0.354365	-0.424438	6.03646e-07	-0.193768	0.0611589	0.146027	0.122464	-0.278411	0.00147855	#	#	#	#	#	#	#	#
1034	PBPRA0939	Q6LTM6	PSPTO197	Putative flagellar-specific RNA polymerase sigma factor, FliA	flagellar-specific RNA polymerase sigma factor FliA	K	COG1191	chr1	+	1038926	1039648	628	487.029	467.908	446.524	148.831	117.429	112.497	107.151	-0.366755	0.000215781	-0.42454	1.35052e-06	-0.125271	0.282181	-0.0674862	0.505455	-0.492026	1.59477e-07	#	#	#	#	#	#	#	#
1035	PBPRA0940	Q6LTM5	CHEY-2	putative chemotaxis protein CheY	chemotaxis protein CheY VC2065	T	COG0784	chr1	+	1039712	1040095	624	532.16	459.823	515.416	278.435	241.584	208.151	232.872	-0.229687	0.018021	-0.440467	6.23839e-07	-0.0461204	0.674782	0.16466	0.0935757	-0.275807	0.00236212	#	#	#	#	#	#	#	#
1036	PBPRA0941	Q6LTM4	SO3208	putative chemotaxis protein CheZ	chemotaxis protein CheZ VC2064	NT	COG3143	chr1	+	1040134	1040850	1185	1096.29	944.911	1021.9	283.185	266.54	229.081	247.275	-0.112262	0.103972	-0.326637	2.05063e-07	-0.101367	0.189818	0.113007	0.10203	-0.21363	0.0010355	#	#	#	#	#	#	#	#
1037	PBPRA0942	Q6LTM3	PSPTO198	Putative chemotaxis protein CheA	chemotaxis protein CheA	NT	COG0643	chr1	+	1040860	1043100	2641	2602.5	2215.24	2344.89	201.928	202.445	171.829	181.539	-0.0211834	0.641664	-0.253624	1.06646e-09	-0.150381	0.00295879	0.08206	0.0705315	-0.171564	7.41196e-05	#	#	#	#	#	#	#	#
1038	PBPRA0943	Q6LTM2	PSPTO198	protein-glutamate methylesterase, chemotaxis protein CheB	protein-glutamate methylesterase, chemotaxis protein CheB	NT	COG2201	chr1	+	1043187	1044371	679	596.094	556.841	554.966	98.1798	87.6907	81.6828	81.2527	-0.187872	0.0420783	-0.286147	0.000522678	-0.103141	0.325427	-0.00486587	0.957771	-0.291013	0.000844757	#	#	#	#	#	#	#	#
1039	PBPRA0944	Q6LTM1	XCC1889	putative SOJ-like and chromosome partitioning protein	Soj-like protein	D	COG1192	chr1	+	1044382	1045161	474	385.487	337.54	437.594	104.125	86.1533	75.2227	97.3344	-0.298206	0.00817594	-0.489827	1.67515e-06	0.182911	0.140579	0.374532	0.000701967	-0.115295	0.254711	#	#	#	#	#	#	#	#
1040	PBPRA0945	Q6LTM0	VP2226	Conserved hypothetical protein	CheW-like domain protein	-	-	chr1	+	1045151	1046272	1224	1062.44	896.402	1086.97	186.922	165.07	138.876	168.079	-0.204224	0.00309109	-0.449385	1.15531e-12	0.0329289	0.667807	0.27809	5.51238e-05	-0.171295	0.00707685	#	#	#	#	#	#	#	#
1041	PBPRA0946	Q6LTL9	PA1464	putative purine-binding chemotaxis protein CheW	purine-binding chemotaxis protein CheW VC2059	NT	COG0835	chr1	+	1046296	1046790	1895	1752.55	1506.8	1488.84	655.956	617.196	529.139	521.834	-0.112739	0.0389436	-0.330705	2.99792e-11	-0.235271	0.000170227	-0.0173046	0.757218	-0.34801	4.02317e-11	#	#	#	#	#	#	#	#
1042	PBPRA0947	Q6LTL8	VC2058	conserved hypothetical protein	ATPase involved in DNA repair	-	-	chr1	+	1046766	1047224	1016	891.32	812.522	857.326	379.273	338.515	307.709	324.059	-0.188884	0.0124339	-0.322421	2.02076e-06	-0.0560995	0.509632	0.0774368	0.301801	-0.244984	0.000530863	#	#	#	#	#	#	#	#
1043	PBPRA0948	Q6LTL7	ECS3090	Putative heme exporter protein A	heme exporter protein CcmA	O	COG4133	chr1	+	1047854	1048504	386	398.65	377.964	412.078	101.596	106.75	100.922	109.822	0.0465204	0.692672	-0.0303503	0.771836	0.0477962	0.702067	0.124667	0.253014	0.0943166	0.383259	#	#	#	#	#	#	#	#
1044	PBPRA0949	Q6LTL6	SO0262	putative heme exporter protein B	heme exporter protein CcmB	O	COG2386	chr1	+	1048510	1049178	297	293.346	259.724	359.771	76.0679	76.4383	67.4845	93.3018	-0.0178599	0.895285	-0.193482	0.114956	0.294475	0.0348604	0.470098	0.000148597	0.276616	0.0206104	#	#	#	#	#	#	#	#
1045	PBPRA0950	Q6LTL5	PM0007	Putative heme exporter protein C	heme exporter protein C	O	COG0755	chr1	+	1049345	1050076	454	438.138	354.721	498.831	106.271	104.342	84.2352	118.231	-0.0513054	0.64209	-0.356009	0.000489473	0.187165	0.107662	0.491869	3.22287e-06	0.13586	0.17008	#	#	#	#	#	#	#	#
1046	PBPRA0950a		-	Putative heme exporter protein D		N	COG3114	chr1	+	1050084	1050290	253	263.259	186.961	313.843	209.421	221.702	157	263.046	0.0573464	0.692713	-0.4364	0.00165428	0.253558	0.0874626	0.747304	7.95946e-08	0.310904	0.0156985	#	#	#	#	#	#	#	#
1047	PBPRA0951	Q6LTL4	PM0009	putative cytochrome c-type biogenesis proteinCcmE	cytochrome c-type biogenesis protein CcmE	O	COG2332	chr1	+	1050287	1050772	366	487.029	342.593	455.455	129.037	174.693	122.535	162.592	0.412165	0.000280322	-0.0953461	0.380428	-0.0967017	0.404117	0.41081	0.000164297	0.315464	0.00317074	#	#	#	#	#	#	#	#
1048	PBPRA0952	Q6LTL3	S2410	Putative cytochrome c-type biogenesis protein CcmF	cytochrome c-type biogenesis protein CcmF	O	COG1138	chr1	+	1050769	1052757	1868	2207.62	1623.02	2200.73	160.921	193.484	141.843	191.965	0.240995	3.17257e-06	-0.20281	3.50726e-05	-0.00450972	0.932909	0.439296	1.18903e-18	0.236485	8.21879e-07	#	#	#	#	#	#	#	#
1049	PBPRA0953	Q6LTL2	C2732	putative thiol:disulfide interchange protein DsbE	thiol-disulfide interchange protein CcmG	OC	COG0526	chr1	+	1052777	1053304	466	453.182	366.848	526.899	151.225	149.622	120.773	173.134	-0.0402398	0.71136	-0.345148	0.000601527	0.217435	0.0560311	0.522343	4.30385e-07	0.177195	0.0678664	#	#	#	#	#	#	#	#
1050	PBPRA0954	Q6LTL1	C2731	hypothetical cytochrome c-type biogenesis protein	Cytochrome c-type biogenesis protein CcmH	O	COG3088	chr1	+	1053301	1053828	315	336.596	262.756	400.596	102.223	111.13	86.5041	131.632	0.0956647	0.459005	-0.261628	0.0300553	0.251131	0.0557376	0.608424	4.23699e-07	0.346796	0.00248108	#	#	#	#	#	#	#	#
1051	PBPRA0955	Q6LTL0	-	Hypothetical cytochrome c-type biogenesis protein	Cytochrome c-type biogenesis protein CcmH	O	COG4235	chr1	+	1053825	1055096	1496	1583.32	1243.04	1729.96	201.519	216.989	169.869	235.961	0.0818389	0.168397	-0.26724	1.40089e-06	0.127791	0.038734	0.47687	3.47845e-17	0.20963	9.91647e-05	#	#	#	#	#	#	#	#
1052	PBPRA0956	Q6LTK9	Z3610	Hypothetical VacJ lipoprotein	VacJ lipoprotein	M	COG2853	chr1	+	1055195	1055980	307	385.487	255.682	317.67	66.9247	85.4956	56.5451	70.1203	0.328442	0.00897226	-0.263889	0.0308271	-0.279152	0.0378994	0.313179	0.014681	0.0492904	0.686796	#	#	#	#	#	#	#	#
1053	PBPRA0957	Q6LTK8	YPO2744	putative long-chain fatty acid transport protein	Long-chain fatty acid transport protein	I	COG2067	chr1	-	1056086	1057378	88	77.0973	60.636	110.993	11.6615	10.3944	8.15174	14.8932	-0.190823	0.457563	-0.537329	0.0247684	0.525718	0.0444279	0.872224	0.000266235	0.334895	0.123293	#	#	#	#	#	#	#	#
1054	PBPRA0958	Q6LTK7	Y1577	putative long-chain fatty acid transport protein	long-chain fatty acid transport protein VC1043	I	COG2067	chr1	-	1057734	1058984	8622	8147.87	8170.7	9241.77	1180.92	1135.39	1135.32	1281.7	-0.0815994	0.00134012	-0.0775625	0.00050751	0.181747	1.62346e-11	0.17771	1.96984e-14	0.100147	1.16553e-05	#	#	#	#	#	#	#	#
1055	PBPRA0959	Q6LTK6	EBIG1770	hypothetical protein	conserved hypothetical protein	-	-	chr1	-	1059302	1060015	166	161.716	145.526	149.267	39.8365	39.4832	35.4292	36.2706	-0.0377177	0.835938	-0.189902	0.247126	-0.115574	0.566866	0.0366108	0.837469	-0.153291	0.373328	#	#	#	#	#	#	#	#
1056	PBPRA0960	Q6LTK5	SO3096	putative RNA polymerase sigma-70 factor	RNA polymerase sigma-70 factor, ECF subfamily	K	COG1595	chr1	-	1060002	1060637	130	141.032	135.42	133.957	35.0233	38.656	37.0122	36.5426	0.117508	0.557525	0.0589336	0.740001	-0.0742468	0.729318	-0.0156726	0.933099	0.043261	0.818061	#	#	#	#	#	#	#	#
1057	PBPRA0960a		-	Hypothetical protein		-	-	chr1	+	1060744	1060863	744	990.983	1059.11	896.876	1062.34	1439.6	1534.18	1296.7	0.413557	2.00866e-07	0.509476	1.16245e-13	-0.143952	0.0788828	-0.239871	0.000547298	0.269605	0.000360958	#	#	#	#	#	#	#	#
1058	PBPRA0961	Q6LTK4	SF2420	putative fatty oxidation complex, beta subunit	acetyl-CoA C-acyltransferase FadI	I	COG0183	chr1	+	1061286	1062596	110	109.065	86.9116	103.338	14.3768	14.5023	11.5237	13.6757	-0.0123217	0.955888	-0.339883	0.100397	-0.0778047	0.749967	0.249756	0.261802	-0.0901264	0.666637	#	#	#	#	#	#	#	#
1059	PBPRA0962	Q6LTK3	C2886	putative fatty oxidation complex, alpha subunit	fatty oxidation complex, alpha subunit FadJ	I	COG1024	chr1	+	1062596	1064743	284	329.074	264.777	292.154	22.6545	26.7065	21.4271	23.5976	0.212521	0.110955	-0.101112	0.413056	-0.171681	0.229449	0.141952	0.274561	0.04084	0.748323	#	#	#	#	#	#	#	#
1060	PBPRA0963	Q6LTK2	SO3083	putative peptidase, insulinase family	peptidase, insulinase family VC2072	O	COG1025	chr1	-	1064883	1067708	184	236.933	191.003	255.157	11.1562	14.6154	11.7486	15.6648	0.364775	0.0237622	0.0538927	0.718308	0.106903	0.50517	0.417785	0.00417078	0.471678	0.0013094	#	#	#	#	#	#	#	#
1061	PBPRA0963a		-	-		-	-	chr1	+	1067855	1068040	5	1.88042	6.0636	1.27578	4.60604	1.76238	5.66677	1.19002	-1.41087	0.289274	0.278247	0.749597	-0.559674	0.781866	-2.24879	0.0834724	-1.97054	0.147172	#	#	#	#	#	#	#	#
1062	PBPRA0964	Q6LTK1	ECS3223	hypothetical phosphohistidine phosphatase	phosphohistidine phosphatase SixA	T	COG2062	chr1	+	1068154	1068624	168	141.032	125.314	132.681	61.1166	52.1979	46.2485	48.8742	-0.252442	0.179127	-0.422909	0.0127639	-0.0880526	0.68225	0.0824145	0.665799	-0.340494	0.0541249	#	#	#	#	#	#	#	#
1063	PBPRA0965	Q6LTK0	-	hypothetical protein	conserved hypothetical protein	-	-	chr1	+	1068852	1069217	216	251.977	222.332	145.439	101.122	120.015	105.594	68.9431	0.222259	0.145339	0.0416845	0.762912	-0.792873	1.29477e-05	-0.612299	0.000150938	-0.570614	0.000437324	#	#	#	#	#	#	#	#
1064	PBPRA0966	P62430	VV2436	conserved hypothetical protein	Smr domain protein	S	COG2840	chr1	-	1069338	1069868	192	195.564	193.025	285.775	61.9552	64.2024	63.1882	93.3728	0.0265342	0.874112	0.00767857	0.958463	0.547242	0.000823187	0.566097	6.22585e-05	0.573776	4.80394e-05	#	#	#	#	#	#	#	#
1065	PBPRA0967	Q6LTJ8	YFCB	putative adenine-specific methylase	Predicted rRNA or tRNA methylase	J	COG2890	chr1	+	1069922	1070854	1469	1455.45	1807.96	1601.11	269.781	271.939	336.842	297.734	-0.013372	0.826368	0.299531	3.37857e-09	0.137608	0.0325474	-0.175295	0.000844864	0.124236	0.0242948	#	#	#	#	#	#	#	#
1066	PBPRA0968	Q6LTJ7	ECS0498	putative exsB protein	exsB protein	R	COG0603	chr1	-	1070948	1071646	547	408.052	708.431	627.685	134.085	101.764	176.173	155.795	-0.422789	8.08046e-05	0.373086	5.34701e-06	0.62129	2.75392e-08	-0.174585	0.0374482	0.198501	0.026128	#	#	#	#	#	#	#	#
1067	PBPRA0969	Q6LTJ6	SCO1028	putative cysteine synthase/cystathionine (CysK)	cysteine synthase/cystathionine beta-synthase family protein VC1061	E	COG0031	chr1	-	1071930	1073015	29	11.2825	19.2014	24.2399	4.57551	1.81106	3.07341	3.87249	-1.36196	0.0129684	-0.594841	0.157788	1.10329	0.0744955	0.336171	0.47113	-0.25867	0.537547	#	#	#	#	#	#	#	#
1068	PBPRA0970	Q6LTJ5	Y1038	putative transcriptional regulator, AsnC family	transcriptional regulator	K	COG1522	chr1	+	1073196	1073657	160	133.51	193.025	137.785	59.3402	50.3766	72.6254	51.7426	-0.261124	0.175697	0.270713	0.0793686	0.0454667	0.833282	-0.48637	0.00414884	-0.215657	0.223836	#	#	#	#	#	#	#	#
1069	PBPRA0971	Q6LTJ4	Z0557	Putative transport ATP-binding protein MsbA	ATP-binding component of a transport system	Q	COG1132	chr1	+	1073973	1075715	301	432.497	366.848	517.968	29.5897	43.2557	36.5853	51.5579	0.522927	2.03695e-05	0.285418	0.0109753	0.260172	0.0244379	0.497681	1.62032e-06	0.7831	5.8819e-13	#	#	#	#	#	#	#	#
1070	PBPRA0972	Q6LTJ3	PLU3858	Putative ATP-binding component of a transport system	ABC-type multidrug transport system, ATPase and permease component	Q	COG1132	chr1	+	1075715	1077493	290	376.085	188.982	482.246	27.9314	36.8525	18.4656	47.0308	0.375004	0.00346384	-0.617802	3.81938e-06	0.358713	0.00325216	1.35152	2.27312e-27	0.733717	5.09873e-11	#	#	#	#	#	#	#	#
1071	PBPRA0973	Q6LTJ2	SF0397	putative acyl-CoA thioesterase II	acyl-CoA thioesterase II	I	COG1946	chr1	-	1077558	1078445	61	67.6952	28.2968	67.6165	11.7703	13.2893	5.53914	13.2108	0.150245	0.605423	-1.10817	0.000479857	-0.00167822	0.995622	1.25674	0.000125023	0.148566	0.581555	#	#	#	#	#	#	#	#
1072	PBPRA0974	Q6LTJ1	STY0509	hypothetical lipoprotein-related protein	uncharacterized protein conserved in bacteria	S	COG3126	chr1	+	1078549	1078968	253	180.521	322.381	241.123	103.215	74.9263	133.425	99.6046	-0.486974	0.00226054	0.349631	0.00387147	0.417606	0.0164897	-0.418999	0.00124217	-0.0693679	0.613811	#	#	#	#	#	#	#	#
1073	PBPRA0975	Q6LTJ0	Y1045	putative methylated DNA-proteincysteine methyltransferase	predicted methylated DNA-protein cysteine methyltransferase	L	COG3695	chr1	-	1079100	1079465	30	41.3693	52.5512	61.2376	14.0447	19.704	24.9586	29.0287	0.463598	0.237885	0.808761	0.0127295	0.565857	0.11052	0.220694	0.442988	1.02946	0.00181018	#	#	#	#	#	#	#	#
1074	PBPRA0976	Q6LTI9	VV13147	Hypothetical protein	Uncharacterized integral membrane protein	-	-	chr1	+	1079510	1080241	439	620.539	503.279	739.954	102.76	147.78	119.513	175.381	0.499302	9.92165e-07	0.197137	0.0366694	0.253913	0.008597	0.556078	2.2933e-10	0.753215	8.50005e-17	#	#	#	#	#	#	#	#
1075	PBPRA0977a		-	Putative non translated SRP_bact		-	-	chr1	+	1080407	1080506	7	22.5651	11.1166	30.6188	11.9941	39.3363	19.3237	53.1224	1.68866	0.0102325	0.667289	0.332627	0.440326	0.369497	1.4617	0.00376005	2.12899	0.00016281	#	#	#	#	#	#	#	#
1076	PBPRA0977	Q6LTI8	-	hypothetical protein	No Data	-	-	chr1	+	1080340	1080591	22	39.4889	27.2862	39.5493	14.9587	27.3169	18.8218	27.2288	0.843943	0.0493765	0.310668	0.452218	0.00220521	0.995603	0.53548	0.156638	0.846148	0.0334026	#	#	#	#	#	#	#	#
1077	PBPRA0978	Q6LTI7	VPA1396	Hypothetical protein	conserved hypothetical protein	-	-	chr1	+	1080630	1080959	25	30.0868	32.3392	39.5493	12.9807	15.8935	17.0347	20.7929	0.267201	0.548357	0.371356	0.333042	0.394523	0.35699	0.290367	0.422891	0.661723	0.085871	#	#	#	#	#	#	#	#
1078	PBPRA0979	Q6LTI6	-	putative transposase	putative transposase	-	-	chr1	+	1081249	1082979	53	67.6952	34.3604	68.8923	5.24626	6.81739	3.45048	6.905	0.353062	0.241165	-0.625245	0.0458619	0.0252888	0.933791	1.0036	0.00123444	0.37835	0.173392	#	#	#	#	#	#	#	#
1079	PBPRA0980	Q6LTI5	NE0134	hypothetical transposase	transposase	L	COG3677	chr1	-	1082942	1083892	NA	#VALUE!	#VALUE!	#VALUE!	NA	NA	NA	NA	#VALUE!	NA	#VALUE!	NA	#VALUE!	NA	#VALUE!	NA	#VALUE!	NA	#	#	#	#	#	#	#	#
1080	PBPRA0981	Q6LTI4	SMA1041	Hypothetical copper tolerance protein	CopC	P	COG4454	chr1	-	1084150	1084629	16	41.3693	6.0636	14.0336	5.71149	15.0243	2.19587	5.07246	1.37049	0.00286601	-1.39983	0.0317447	-1.55967	0.00233923	1.21064	0.0896962	-0.189185	0.73462	#	#	#	#	#	#	#	#
1081	PBPRA0982	Q6LTI3	BPP4108	hypothetical copper resistance protein B precursor	CopB protein	P	COG3667	chr1	-	1084646	1085575	21	31.9672	16.1696	26.7914	3.86908	5.99209	3.02228	4.99808	0.606202	0.185647	-0.377105	0.428747	-0.254819	0.583701	0.728488	0.125061	0.351383	0.428272	#	#	#	#	#	#	#	#
1082	PBPRA0983	Q6LTI2	BPP4109	conserved hypothetical protein	CopA protein	Q	COG2132	chr1	-	1085572	1087365	33	43.2497	35.371	31.8946	3.15183	4.2026	3.42723	3.0845	0.390225	0.303567	0.100101	0.774861	-0.439379	0.287121	-0.149256	0.689729	-0.0491546	0.896885	#	#	#	#	#	#	#	#
1083	PBPRA0984	Q6LTI1	VP0360	Hypothetical protein	conserved hypothetical protein	-	-	chr1	+	1087502	1087888	10	9.40211	3.0318	15.3094	4.42751	4.23518	1.36178	6.86337	-0.088943	0.905434	-1.72175	0.0482692	0.703361	0.332809	2.33617	0.00488923	0.614418	0.317114	#	#	#	#	#	#	#	#
1084	PBPRA0985	Q6LTI0	-	hypothetical protein	No Data	-	-	chr1	+	1087975	1088280	19	20.6846	15.159	22.9641	10.6391	11.7838	8.61127	13.0202	0.122561	0.814929	-0.325825	0.511721	0.15082	0.779558	0.599205	0.232269	0.273381	0.563027	#	#	#	#	#	#	#	#
1085	PBPRA0986	Q6LTH9	IRLR	Putative two component response regulator transcription regulator protein	Putative two component response regulator transcription regulator protein	TK	COG0745	chr1	+	1088363	1089058	46	37.6085	25.265	24.2399	11.3245	9.41962	6.30998	6.04242	-0.290577	0.421489	-0.864494	0.0136073	-0.633674	0.166312	-0.0597576	0.890874	-0.924251	0.0134279	#	#	#	#	#	#	#	#
1086	PBPRA0987	Q6LTH8	VV20992	hypothetical two component sensor protein	signal transduction histidine kinase	T	COG0642	chr1	+	1089055	1090407	25	56.4127	15.159	33.1704	3.16602	7.26835	1.94756	4.25346	1.17409	0.0020271	-0.721753	0.119537	-0.766125	0.0451703	1.12972	0.0135496	0.407967	0.31088	#	#	#	#	#	#	#	#
1087	PBPRA0988	Q6LTH7	-	hypothetical protein	conserved hypothetical protein	-	-	chr1	+	1090636	1090947	69	80.8582	12.1272	147.991	37.8936	45.1779	6.75653	82.2944	0.228797	0.396332	-2.50835	4.25444e-11	0.872043	0.000288156	3.60919	2.18077e-27	1.10084	3.01694e-07	#	#	#	#	#	#	#	#
1088	PBPRA0988a		-	-		-	-	chr1	+	1091037	1091498	37	30.0868	19.2014	30.6188	13.7224	11.3525	7.22452	11.4984	-0.298396	0.45971	-0.946314	0.0169266	0.0252888	0.955833	0.673206	0.126034	-0.273108	0.4633	#	#	#	#	#	#	#	#
1089	PBPRA0989	Q6LTH6	-	hypothetical methyl-accepting chemotaxis protein	methyl-accepting chemotaxis protein	NT	COG0840	chr1	+	1091902	1093857	545	518.997	531.576	827.983	47.7418	46.2544	47.2405	73.4417	-0.070531	0.485343	-0.0359812	0.683205	0.673877	6.92811e-12	0.639327	2.94996e-14	0.603346	4.52255e-13	#	#	#	#	#	#	#	#
1090	PBPRA0990	Q6LTH5	-	Hypothetical transporter	lipoprotein, putative	-	-	chr1	+	1094452	1095387	44	65.8148	32.3392	43.3766	8.05467	12.2576	6.00581	8.04026	0.580908	0.0675661	-0.444219	0.182297	-0.601494	0.0804996	0.423634	0.231482	-0.0205855	0.949781	#	#	#	#	#	#	#	#
1091	PBPRA0991	Q6LTH4	-	hypothetical protein	Sodium:solute symporter family superfamily	-	-	chr1	+	1095400	1096860	49	112.825	47.4982	90.5806	5.74668	13.4621	5.65126	10.7566	1.20324	8.57009e-06	-0.0449087	0.878806	-0.316817	0.205407	0.931329	0.000499213	0.886421	0.000810856	#	#	#	#	#	#	#	#
1092	PBPRA0992	Q6LTH3	-	hypothetical transcriptional regulator	hypothetical transcriptional regulator	-	-	chr1	-	1096917	1097828	76	54.5323	71.7526	47.204	14.2787	10.4235	13.6761	8.97995	-0.47889	0.0993186	-0.0829681	0.727439	-0.208201	0.555506	-0.604123	0.0334175	-0.687091	0.0138384	#	#	#	#	#	#	#	#
1093	PBPRA0993	Q6LTH2	AT	hypothetical amidinotransferase family protein	amidinotransferase family protein	-	-	chr1	+	1098327	1099559	111	125.988	99.0388	75.2712	15.4252	17.8125	13.9624	10.5915	0.18273	0.394012	-0.164494	0.410287	-0.74312	0.00355486	-0.395896	0.0895464	-0.56039	0.0131376	#	#	#	#	#	#	#	#
1094	PBPRA0994	Q6LTH1	-	hypothetical protein	protein	-	-	chr1	+	1099987	1102011	257	101.543	115.208	116.096	21.746	8.7414	9.88956	9.9468	-1.33968	2.79714e-13	-1.15752	1.14781e-13	0.193233	0.423469	0.0110757	0.956161	-1.14645	3.06644e-12	#	#	#	#	#	#	#	#
1095	PBPRA0995	Q6LTH0	VC1077	Conserved hypothetical protein	conserved hypothetical protein	-	-	chr1	+	1102412	1102900	1263	1130.13	1082.35	992.559	442.553	402.882	384.749	352.158	-0.160361	0.0174144	-0.222684	0.000197128	-0.187269	0.0153944	-0.124945	0.0633542	-0.347629	7.24711e-08	#	#	#	#	#	#	#	#
1096	PBPRA0996	Q6LTG9	VP1707	hypothetical protein	No Data	-	-	chr1	-	1103057	1103587	28	22.5651	32.3392	19.1367	9.03513	7.40797	10.5865	6.25264	-0.311335	0.503153	0.207857	0.577263	-0.237746	0.666595	-0.756938	0.0814349	-0.549081	0.221393	#	#	#	#	#	#	#	#
1097	PBPRA0997	Q6LTG8	-	hypothetical protein	conserved hypothetical protein	-	-	chr1	-	1103588	1104319	16	13.163	15.159	14.0336	3.74524	3.13472	3.59979	3.3262	-0.281588	0.645424	-0.0778972	0.880547	0.092403	0.892281	-0.111288	0.844488	-0.189185	0.73462	#	#	#	#	#	#	#	#
1098	PBPRA0998	Q6LTG7	VP0151	conserved hypothetical protein	Protein of unknown function (DUF785) family	-	-	chr1	-	1104687	1106576	35	69.5756	34.3604	44.6524	3.17305	6.4173	3.1602	4.09895	0.991227	0.00281936	-0.0266079	0.938944	-0.639844	0.0575707	0.377991	0.274912	0.351383	0.306466	#	#	#	#	#	#	#	#
1099	PBPRA0999	Q6LTG6	-	hypothetical protein	conserved hypothetical protein	-	-	chr1	+	1106877	1107269	32	13.163	24.2544	34.4461	13.9517	5.83872	10.7279	15.2068	-1.28159	0.0127595	-0.399825	0.302244	1.38786	0.0109014	0.506096	0.209201	0.106271	0.77684	#	#	#	#	#	#	#	#
1100	PBPRA1000	Q6LTG5	-	hypothetical signal transduction protein	hypothetical signal transduction protein	T	COG0642	chr1	-	1107317	1108684	36	24.4455	16.1696	35.7219	4.50907	3.11508	2.05462	4.53042	-0.558428	0.192016	-1.15471	0.00556028	0.547242	0.236981	1.14353	0.009673	-0.0111868	0.975262	#	#	#	#	#	#	#	#
1101	PBPRA1001	Q6LTG4	RS00367	Putative transcriptionalregulator	Transcriptional activator protein copR	TK	COG0745	chr1	-	1108681	1109358	22	22.5651	20.212	25.5157	5.55986	5.80182	5.182	6.52931	0.0365879	0.940947	-0.122291	0.783685	0.177292	0.729919	0.336171	0.459687	0.21388	0.629882	#	#	#	#	#	#	#	#
1102	PBPRA1002	Q6LTG3	SMC02283	Conserved hypothetical protein	Uncharacterized copper-binding protein	P	COG4454	chr1	-	1109413	1109961	151	129.749	99.0388	128.854	47.1276	41.1992	31.3582	40.7208	-0.218823	0.266786	-0.608483	0.00100397	-0.00998665	0.963993	0.379673	0.0625411	-0.22881	0.210971	#	#	#	#	#	#	#	#
1103	PBPRA1003	Q6LTG2	S0490	putative cation efflux system transmembrane protein	cation efflux system protein	P	COG3696	chr1	-	1110086	1113211	187	180.521	147.548	170.955	10.25	10.0669	8.20467	9.48817	-0.050875	0.767381	-0.341858	0.0312521	-0.078547	0.678978	0.212436	0.216605	-0.129422	0.423092	#	#	#	#	#	#	#	#
1104	PBPRA1004	Q6LTG1	-	putative cation efflux system transmembrane protein	Uncharacterized conserved protein	M	COG0845	chr1	-	1113208	1114788	132	125.988	107.124	72.7196	14.3058	13.8917	11.778	7.98013	-0.067248	0.743235	-0.301261	0.108285	-0.792873	0.00204476	-0.558859	0.015386	-0.860121	8.11843e-05	#	#	#	#	#	#	#	#
1105	PBPRA1005	Q6LTG0	VV20850	hypothetical outer membrane cation efflux protein	hypothetical outer membrane cation efflux protein	-	-	chr1	-	1114797	1116149	61	69.5756	39.4134	42.1008	7.72508	8.9643	5.06366	5.39862	0.189773	0.511167	-0.630123	0.0310097	-0.724733	0.0340499	0.0951629	0.779236	-0.53496	0.0779355	#	#	#	#	#	#	#	#
1106	PBPRA1006	Q6LTF9	-	hypothetical protein	conserved hypothetical protein	-	-	chr1	-	1116343	1116693	30	18.8042	15.159	15.3094	14.6449	9.33911	7.50726	7.5673	-0.673906	0.158903	-0.984788	0.0262086	-0.296639	0.627159	0.014243	0.979531	-0.970545	0.0375495	#	#	#	#	#	#	#	#
1107	PBPRA1006a		-	-		-	-	chr1	+	1116560	1116856	288	178.64	148.558	121.199	166.153	104.853	86.9477	70.8001	-0.689012	8.53953e-06	-0.95504	1.88541e-11	-0.559674	0.00695863	-0.293646	0.116439	-1.24869	2.77664e-15	#	#	#	#	#	#	#	#
1108	PBPRA1007	Q6LTF8	R01996	putative cation efflux family protein	cation efflux family protein, putative	P	COG1230	chr1	+	1117368	1118324	208	701.398	197.067	724.645	37.2411	127.764	35.7948	131.372	1.75365	6.30034e-49	-0.0778972	0.587931	0.0470416	0.617537	1.87859	9.6608e-64	1.80069	1.28975e-60	#	#	#	#	#	#	#	#
1109	PBPRA1008	Q6LTF7	VVA1156	putative transcriptional regulator, MarR family	transcriptional regulator, MarR family	-	-	chr1	+	1118344	1118760	293	524.638	212.226	576.654	120.393	219.321	88.4669	239.922	0.840421	9.45142e-13	-0.465299	0.000328227	0.136384	0.203522	1.4421	1.41672e-35	0.976805	4.84657e-20	#	#	#	#	#	#	#	#
1110	PBPRA1009	Q6LTF6	C0585	conserved hypothetical protein	conserved hypothetical protein	-	-	chr1	-	1118814	1119011	18	28.2063	7.0742	15.3094	15.5768	24.8335	6.21055	13.4148	0.648023	0.18702	-1.34736	0.0269299	-0.881602	0.110137	1.11378	0.0972669	-0.233579	0.659561	#	#	#	#	#	#	#	#
1111	PBPRA1010	Q6LTF5	YPO3127	hypothetical primosomal replication protein N``	primosomal replication factor N VC1857 [similarity]	L	COG3923	chr1	-	1119051	1119602	40	54.5323	33.3498	54.8587	12.4163	17.2215	10.502	17.2423	0.44711	0.189972	-0.262322	0.438349	0.00861008	0.979805	0.718042	0.0302085	0.45572	0.148803	#	#	#	#	#	#	#	#
1112	PBPRA1011	P29741	DING	putative ATP-dependent helicase, DinG family	ATP-dependent helicase, DinG family	KL	COG1199	chr1	-	1119721	1121799	223	302.748	185.95	313.843	18.379	25.3854	15.5475	26.1907	0.441074	0.00229024	-0.262126	0.0674631	0.051924	0.717051	0.755124	6.06517e-08	0.492998	0.000205795	#	#	#	#	#	#	#	#
1113	PBPRA1012	P29739	-	OmpH porin-like protein H precursor	Porin-like protein H precursor (37 kDa outer membrane protein)	-	-	chr1	+	1122337	1123317	85244	11696.2	107039	78539.8	14889	2078.42	18966.6	13890.3	-2.86555	0	0.328463	0	2.74738	0	-0.446637	0	-0.118175	3.95362e-56	#	#	#	#	#	#	#	#
1114	PBPRA1013	P29740	-	hypothetical protein	Hypothetical UPF0319 protein PBPRA1013 precursor (ORF2)	-	-	chr1	+	1123518	1124168	1060	300.868	1025.76	956.837	278.995	80.5659	273.894	255.004	-1.81686	1.39808e-76	-0.0473723	0.454536	1.66915	2.58711e-53	-0.100346	0.144885	-0.147718	0.0299955	#	#	#	#	#	#	#	#
1115	PBPRA1014	Q6LTF1	SO2005	hypothetical dksA-type zinc finger protein	dksA-type zinc finger protein	-	-	chr1	-	1124325	1124687	80	60.1735	82.8692	77.8228	37.7619	28.8972	39.683	37.1955	-0.410871	0.142102	0.0508362	0.822569	0.371064	0.222378	-0.0906436	0.70774	-0.0398075	0.869985	#	#	#	#	#	#	#	#
1116	PBPRA1015	Q6LTF0	C0587	Conserved hypothetical protein	Protein of unknown function (DUF454) family	S	COG2832	chr1	+	1125068	1125442	15	39.4889	18.1908	21.6883	6.85379	18.3569	8.43215	10.0342	1.39648	0.00312553	0.278247	0.580385	-0.864528	0.0630039	0.253709	0.601773	0.531956	0.295676	#	#	#	#	#	#	#	#
1117	PBPRA1016	Q6LTE9	S0421	putative adenine phosphoribosyltransferase	adenine phosphoribosyltransferase	F	COG0503	chr1	+	1125598	1126158	1416	1086.88	1411.81	1163.51	432.485	337.736	437.452	359.831	-0.381623	8.10188e-09	-0.004277	0.937328	0.0982907	0.190049	-0.279055	4.00063e-06	-0.283332	2.6101e-06	#	#	#	#	#	#	#	#
1118	PBPRA1017	Q6LTE8	-	Hypothetical DNA polymerase III, subunits gamma and tau	DNA polymerase III, gamma/tau subunits	L	COG2812	chr1	+	1126323	1128584	1613	1500.58	1367.34	1943.02	122.184	115.644	105.076	149.03	-0.104229	0.0777799	-0.238372	7.07938e-06	0.372782	9.09018e-10	0.506925	3.48287e-21	0.268553	1.68301e-07	#	#	#	#	#	#	#	#
1119	PBPRA1018	Q6LTE7	HD0326	conserved hypothetical protein	conserved hypothetical protein TIGR00103	S	COG0718	chr1	+	1128661	1128972	2911	2662.68	1947.43	3581.12	1598.67	1487.72	1084.99	1991.38	-0.128637	0.00358832	-0.579946	1.52444e-43	0.427534	3.47543e-21	0.878844	1.54075e-96	0.298898	3.71222e-15	#	#	#	#	#	#	#	#
1120	PBPRA1019	Q6LTE6	RECR	putative recombinational DNA repair protein	recombination protein RecR	L	COG0353	chr1	+	1128976	1129584	1468	1462.97	1374.42	1812.89	413.028	418.769	392.301	516.468	-0.00495294	0.93517	-0.0950331	0.0799224	0.309391	6.89982e-07	0.399471	2.36967e-13	0.304438	1.25024e-08	#	#	#	#	#	#	#	#
1121	PBPRA1020	Q6LTE5	-	Hypothetical protein	Gram-negative porin superfamily	-	-	chr1	+	1130084	1131163	96	661.909	77.8162	123.751	15.2306	106.839	12.5246	19.8799	2.78553	2.98241e-80	-0.302964	0.168547	-2.41919	1.61682e-59	0.669297	0.00221344	0.366334	0.0766688	#	#	#	#	#	#	#	#
1122	PBPRA1021	Q6LTE4	VV10191	ToxS	ToxS	-	-	chr1	-	1131245	1131793	253	293.346	121.272	366.15	78.9622	93.1461	38.3978	115.711	0.213466	0.130702	-1.06089	6.703e-12	0.319831	0.0213495	1.59419	1.25453e-26	0.533297	1.65667e-05	#	#	#	#	#	#	#	#
1123	PBPRA1022	O66013	TOXR	transcription activator ToxR	ToxR	K	COG3710	chr1	-	1131784	1132656	318	456.943	164.728	297.258	62.4142	91.244	32.7998	59.0757	0.522987	1.18668e-05	-0.948943	2.24955e-12	-0.6203	2.20124e-06	0.851629	5.00745e-09	-0.0973135	0.42961	#	#	#	#	#	#	#	#
1124	PBPRA1023	Q6LTE2	VV1000	putative heat shock protein HtpG	Chaperone protein htpG (Heat shock protein htpG) (High temperatureprotein G)	O	COG0326	chr1	+	1132849	1134753	3736	4541.22	3993.89	5057.2	336.034	415.561	364.434	460.58	0.281586	8.82257e-15	0.0963007	0.00342216	0.15526	1.91327e-05	0.340545	5.56329e-26	0.436846	1.39731e-40	#	#	#	#	#	#	#	#
1125	PBPRA1024	Q6LTE1	S0426	putative adenylate kinase	Adenylate kinase (ATP-AMP transphosphorylase)	F	COG0563	chr1	+	1135012	1135656	2598	2391.9	2239.49	2431.64	690.161	646.457	603.542	654.079	-0.119246	0.0106352	-0.214231	2.67952e-07	0.0237758	0.642456	0.118761	0.00808694	-0.09547	0.0266844	#	#	#	#	#	#	#	#
1126	PBPRA1025	Q6LTE0	-	Putative ferrochelatase	ferrochelatase	H	COG0276	chr1	+	1135876	1136874	183	278.303	182.919	205.401	31.3875	48.5634	31.8281	35.672	0.60481	9.72574e-05	-0.000641705	0.996614	-0.43821	0.00706819	0.167242	0.282538	0.1666	0.282915	#	#	#	#	#	#	#	#
1127	PBPRA1026	Q6LTD9	YPO3095	Putative inosine-guanosine kinase	inosine-guanosine kinase	G	COG0524	chr1	+	1136996	1138300	1089	1568.27	1060.12	1422.5	142.984	209.492	141.209	189.117	0.526172	3.34698e-16	-0.038777	0.53432	-0.140749	0.0305647	0.4242	6.81275e-12	0.385423	3.07638e-10	#	#	#	#	#	#	#	#
1128	PBPRA1027	Q6LTD8	Y1198	putative asparagine synthetase B, glutamine-hydrolyzing	asparagine synthase (glutamine-hydrolyzing)	E	COG0367	chr1	-	1138453	1140120	10776	8619.86	16991.2	5427.18	1106.96	900.868	1770.71	564.506	-0.322086	5.48769e-42	0.656968	2.51792e-306	-0.667461	7.03181e-107	-1.64651	0	-0.989547	0	#	#	#	#	#	#	#	#
1129	PBPRA1028	Q6LTD7	SO0695	putative glutathione-regulated potassium-efflux system protein KefB	Kef-type K+ transport system, predicted NAD-binding component	P	COG1226	chr1	-	1140420	1142006	178	186.162	181.908	205.401	19.2183	20.4489	19.9248	22.4551	0.0646802	0.70816	0.0313319	0.837211	0.141887	0.430262	0.175235	0.260828	0.206567	0.186101	#	#	#	#	#	#	#	#
1130	PBPRA1029	Q6LTD6	NAGC	putative N-acetylglucosamine repressor	N-acetylglucosamine repressor VC0993	KG	COG1940	chr1	-	1142297	1143511	1202	838.669	1076.29	751.436	169.511	120.329	153.982	107.302	-0.519264	1.68469e-12	-0.159371	0.00859436	-0.15845	0.0759233	-0.518343	7.24486e-13	-0.677714	3.96926e-22	#	#	#	#	#	#	#	#
1131	PBPRA1030a		-	-		-	-	chr1	+	1143498	1143763	1090	526.518	928.742	627.685	702.127	345.055	606.92	409.402	-1.04977	2.79197e-35	-0.230979	0.000341054	0.253558	0.0156544	-0.565235	5.64282e-13	-0.796215	2.95887e-26	#	#	#	#	#	#	#	#
1132	PBPRA1030	Q6LTD5	T2192	putative N-acetylglucosamine-6-phosphatedeacetylase	N-acetylglucosamine-6-phosphate deacetylase	G	COG1820	chr1	-	1143515	1144657	295	267.02	276.904	302.361	44.2228	40.7244	42.1116	45.8954	-0.143767	0.301538	-0.0913268	0.450383	0.179322	0.2295	0.126882	0.319183	0.0355554	0.776079	#	#	#	#	#	#	#	#
1133	PBPRA1031	Q6LTD4	VVA0028	Putative glucosamine-6-phosphate isomerase	glucosamine-6-phosphate isomerase	G	COG0363	chr1	-	1144668	1145468	354	338.476	362.805	516.692	75.7254	73.6635	78.7334	111.915	-0.0646955	0.605631	0.0354467	0.742879	0.610251	7.00871e-07	0.510109	9.63594e-07	0.545556	1.76389e-07	#	#	#	#	#	#	#	#
1134	PBPRA1032	Q6LTD3	PTS18CBA	putative PTS permease for N-acetylglucosamine and glucose	PTS system, N-acetylglucosamine-specific IIBC component	G	COG1263	chr1	+	1145725	1147215	2670	1607.76	2784.2	868.808	306.835	187.975	324.595	101.097	-0.731786	2.4944e-46	0.0604248	0.122877	-0.887943	6.77833e-34	-1.68015	1.89393e-205	-1.61973	2.91929e-188	#	#	#	#	#	#	#	#
1135	PBPRA1033	Q6LTD2	PLU1324	putative beta-N-acetylhexosaminidase	beta-N-acetylhexosaminidase VC2217	G	COG3525	chr1	+	1147368	1150040	335	178.64	332.487	163.3	21.4742	11.6503	21.6219	10.5993	-0.907105	1.15882e-09	-0.0108613	0.922727	-0.129529	0.500983	-1.02577	4.94613e-13	-1.03663	2.15747e-13	#	#	#	#	#	#	#	#
1136	PBPRA1034	Q6LTD1	S0624	putative glutaminyl-tRNA synthetase	glutaminyl-tRNA synthetase	J	COG0008	chr1	+	1150392	1152059	4179	4255.4	4226.33	4059.54	429.286	444.735	440.439	422.251	0.0261358	0.466411	0.0162475	0.606468	-0.0679764	0.0813555	-0.0580882	0.0843188	-0.0418406	0.213681	#	#	#	#	#	#	#	#
1137	PBPRA1035	Q6LTD0	FUR	putative Fur, Fe2+/Zn2+ uptake regulation proteins	Fur protein	P	COG0735	chr1	-	1152168	1152614	1053	1192.19	1133.89	1057.62	403.638	464.937	440.943	410.501	0.179106	0.0101146	0.106779	0.0844073	-0.172784	0.0213406	-0.100458	0.12492	0.00632186	0.924257	#	#	#	#	#	#	#	#
1138	PBPRA1035a		-	Hypothetical protein		-	-	chr1	-	1152896	1153048	10	11.2825	6.0636	8.93048	11.199	12.855	6.88902	10.1268	0.174091	0.807715	-0.721753	0.324842	-0.337281	0.670989	0.558563	0.484362	-0.16319	0.816373	#	#	#	#	#	#	#	#
1139	PBPRA1035b		-	Hypothetical protein		-	-	chr1	-	1153090	1153194	0	3.76085	#VALUE!	0	0	6.24386	NA	0	#VALUE!	NA	#VALUE!	NA	#VALUE!	NA	#VALUE!	NA	#VALUE!	NA	#	#	#	#	#	#	#	#
1140	PBPRA1036	Q6LTC9	PM0353	putative flavodoxin 1	flavodoxin	C	COG0716	chr1	-	1153285	1153812	2099	2010.17	1984.82	2185.42	681.16	663.676	653.439	718.109	-0.0623833	0.225119	-0.080695	0.074659	0.12059	0.0281542	0.138901	0.00343101	0.0582063	0.212333	#	#	#	#	#	#	#	#
1141	PBPRA1037	Q6LTC8	SO2332	conserved hypothetical protein	conserved hypothetical protein	-	-	chr1	-	1153977	1154198	442	466.345	570.989	807.571	341.146	366.194	447.088	631.128	0.0773507	0.479572	0.369417	5.16975e-05	0.792192	6.10507e-15	0.500126	1.79598e-09	0.869542	7.663e-23	#	#	#	#	#	#	#	#
1142	PBPRA1038	Q6LTC7	STY0734	hypothetical esterase/lipase ybfF	esterase	R	COG0596	chr1	-	1154262	1155026	110	150.434	90.954	130.13	24.6378	34.28	20.667	29.5125	0.451625	0.028008	-0.274294	0.179905	-0.209176	0.32532	0.516743	0.0128627	0.242449	0.219614	#	#	#	#	#	#	#	#
1143	PBPRA1039	Q6LTC6	Z0836	putative SeqA protein	SeqA protein	L	COG3057	chr1	+	1155119	1155667	1396	1634.09	1469.41	1486.29	435.696	518.872	465.253	469.7	0.227186	0.000151985	0.0739406	0.171274	-0.136772	0.0318158	0.0164737	0.770039	0.0904143	0.112144	#	#	#	#	#	#	#	#
1144	PBPRA1040	Q6LTC5	S0616	putative phosphoglucomutase	phosphoglucomutase, alpha-D-glucose phosphate-specific	G	COG0033	chr1	+	1155703	1157349	5102	4428.4	5312.72	4548.17	530.784	468.716	560.714	479.107	-0.204279	1.502e-09	0.0583891	0.0393361	0.0385013	0.304983	-0.224167	3.94752e-13	-0.165778	9.89632e-08	#	#	#	#	#	#	#	#
1145	PBPRA1041	Q6LTC4	VV10164	Conserved hypothetical protein	conserved hypothetical protein	S	COG3782	chr1	-	1157437	1158255	54	41.3693	44.4664	59.9618	11.2975	8.80544	9.4377	12.7023	-0.384399	0.256975	-0.280244	0.337565	0.535484	0.133027	0.431328	0.152582	0.151085	0.597813	#	#	#	#	#	#	#	#
1146	PBPRA1042	Q6LTC3	PLU1424	Conserved hypothetical protein	conserved hypothetical protein TIGR00486	S	COG0327	chr1	+	1158657	1159415	375	455.062	245.576	405.699	84.6565	104.517	56.2421	92.7368	0.279173	0.0149344	-0.610722	1.98301e-07	-0.165654	0.172234	0.724241	2.8739e-09	0.113519	0.299357	#	#	#	#	#	#	#	#
1147	PBPRA1043	Q6LTC2	STY0773	putative citrate synthase	citrate synthase I	C	COG0372	chr1	-	1159467	1160837	1441	1972.56	1509.84	1773.34	180.093	250.813	191.43	224.411	0.453001	1.46467e-15	0.0673221	0.206183	-0.153603	0.00826076	0.232076	1.46832e-05	0.299398	2.99206e-08	VC2092	gltA	TCA cycle	Type II citrate synthase	VC2092	1.76977
1148	PBPRA1044	Q6LTC1	Y3071	putative succinate dehydrogenase; fumaratereductase, cytochrome b subunit	succinate dehydrogenase, cytochrome b556 subunit	C	COG2009	chr1	+	1161168	1161548	49	41.3693	52.5512	40.8251	22.0365	18.9282	23.9759	18.5905	-0.244221	0.482112	0.100942	0.725206	-0.0191053	0.961168	-0.364269	0.25255	-0.263327	0.414973	#	#	#	#	#	#	#	#
1149	PBPRA1045	Q6LTC0	YPO1110	Putative succinate dehydrogenase, hydrophobic membrane anchor protein	succinate dehydrogenase, hydrophobic anchor subunit	C	COG2142	chr1	+	1161542	1161889	62	43.2497	69.7314	40.8251	30.5269	21.6651	34.8311	20.3534	-0.519577	0.108765	0.16954	0.501554	-0.0832356	0.830167	-0.772353	0.00922101	-0.602813	0.0477948	#	#	#	#	#	#	#	#
1150	PBPRA1046	Q6LTB9	YPO1111	Putative succinate dehydrogenase, flavoprotein subunit	succinate dehydrogenase, flavoprotein subunit	C	COG1053	chr1	+	1161992	1163656	139	135.39	181.908	110.993	14.3045	14.1752	18.9913	11.5657	-0.0379591	0.848754	0.388124	0.0167311	-0.286655	0.207065	-0.712739	8.81201e-05	-0.324614	0.0940033	VC2089	sdhA	TCA cycle	Succinate dehydrogenase flavoprotein subunit	VC2089	1.39506
1151	PBPRA1047	Q6LTB8	STY0778	Putative succinate dehydrogenase, iron-sulfur protein	succinate dehydrogenase, iron-sulfur protein	C	COG0479	chr1	+	1163670	1164383	70	60.1735	116.219	71.4439	16.7985	14.6914	28.2942	17.3603	-0.218226	0.450787	0.731419	0.000684461	0.247681	0.425299	-0.701964	0.00198422	0.0294552	0.908716	#	#	#	#	#	#	#	#
1152	PBPRA1047a		-	-		-	-	chr1	+	1164329	1164542	626	377.965	599.286	454.179	501.224	307.889	486.786	368.216	-0.72791	5.71564e-12	-0.0629183	0.446509	0.265008	0.0319993	-0.399984	2.47894e-05	-0.462902	7.49499e-07	#	#	#	#	#	#	#	#
1153	PBPRA1048	Q6LTB7	T2140	putative 2-oxoglutarate dehydrogenase, E1 component	2-oxoglutarate dehydrogenase, E1 component	C	COG0567	chr1	+	1164493	1167306	1898	1940.6	1539.14	2057.84	115.569	120.218	95.0765	126.875	0.0320199	0.547297	-0.302352	9.86462e-10	0.0846298	0.132522	0.419002	3.36485e-16	0.11665	0.0163548	#	#	#	#	#	#	#	#
1154	PBPRA1049	Q6LTB6	SUCB	Putative 2-oxoglutarate dehydrogenase, E2 component, dihydrolipoamide succinyltransferase	2-oxoglutarate dehydrogenase, E2 component, dihydrolipoamide succinyltransferase	C	COG0508	chr1	+	1167335	1168540	725	757.81	617.477	816.501	103.006	109.539	89.0003	117.463	0.0638558	0.455806	-0.231596	0.00340412	0.107618	0.230158	0.403071	7.14592e-07	0.171474	0.0276785	#	#	#	#	#	#	#	#
1155	PBPRA1050	Q6LTB5	PLU1432	putative succinyl-CoA synthase, beta subunit	Succinyl-CoA synthetase beta chain (SCS-beta)	C	COG0045	chr1	+	1168678	1169844	807	855.592	635.667	803.743	118.488	127.807	94.6841	119.491	0.0843548	0.296898	-0.344296	6.64857e-06	-0.0901884	0.30183	0.338463	2.95901e-05	-0.00583355	0.938912	#	#	#	#	#	#	#	#
1156	PBPRA1051	Q6LTB4	STY0782	putative succinyl-CoA synthase, alpha subunit	succinyl-CoA synthase, alpha chain VC2084	C	COG0074	chr1	+	1169844	1170716	666	620.539	517.427	673.614	130.717	123.912	103.027	133.871	-0.101999	0.267263	-0.364166	1.60717e-05	0.118398	0.231373	0.380565	1.97331e-05	0.016399	0.844243	#	#	#	#	#	#	#	#
1157	PBPRA1051a		-	Hypothetical protein		-	-	chr1	+	1170898	1171002	NA	#VALUE!	#VALUE!	#VALUE!	NA	NA	NA	NA	#VALUE!	NA	#VALUE!	NA	#VALUE!	NA	#VALUE!	NA	#VALUE!	NA	#	#	#	#	#	#	#	#
1158	PBPRA1052	Q6LTB3	PA2668	hypothetical protein	conserved hypothetical protein	-	-	chr1	+	1171055	1171363	33	50.7714	48.5088	62.5134	18.299	28.6429	27.2885	35.0998	0.62155	0.0880605	0.555781	0.0856997	0.300149	0.370483	0.365918	0.210126	0.921699	0.00403625	#	#	#	#	#	#	#	#
1159	PBPRA1053	Q6LTB2	ZUNB	putative ABC-type Mn2+/Zn2+ transport system, permease component	zinc ABC transporter, permease protein	P	COG1108	chr1	-	1171474	1172259	102	88.3799	117.23	86.7533	22.2356	19.6014	25.9258	19.1493	-0.20678	0.387443	0.200768	0.304747	-0.0267997	0.92059	-0.434347	0.0441047	-0.233579	0.294337	#	#	#	#	#	#	#	#
1160	PBPRA1054	Q6LTB1	STM1892	Putative zinc ABC transporter, ATP-binding protein	zinc ABC transporter, ATP-binding protein VC2082	P	COG1121	chr1	-	1172252	1173025	97	131.63	93.9858	139.06	21.4734	29.6462	21.1076	31.1711	0.440427	0.0446223	-0.0455418	0.827787	0.0792276	0.714112	0.565197	0.00528558	0.519655	0.00953345	#	#	#	#	#	#	#	#
1161	PBPRA1055	Q6LTB0	T0986	Hypothetical protein	zinc ABC transporter, periplasmic zinc-binding protein	P	COG4531	chr1	+	1173034	1173402	32	52.6518	20.212	42.1008	14.8592	24.8739	9.5214	19.795	0.718412	0.0483482	-0.66286	0.102236	-0.322634	0.378839	1.05864	0.00831868	0.395777	0.26704	#	#	#	#	#	#	#	#
1162	PBPRA1056	Q6LTA9	C2271	hypothetical zinc ABC transporter, periplasmiczinc-binding protein	zinc ABC transporter, periplasmic zinc-binding protein VC2081	P	COG4531	chr1	+	1173413	1174015	128	124.108	146.537	127.578	36.3717	35.8789	42.2423	36.7071	-0.0445489	0.830133	0.195121	0.264307	0.0397884	0.859173	-0.199882	0.280719	-0.00476052	0.980127	#	#	#	#	#	#	#	#
1163	PBPRA1057	Q6LTA8	ECS2566	conserved hypothetical protein, possible membrane protein	membrane protein	M	COG0739	chr1	+	1174018	1175367	361	248.216	429.505	255.157	45.8189	32.0518	55.3035	32.7916	-0.540404	6.05577e-05	0.250676	0.0150261	0.0397884	0.801874	-0.751292	2.80869e-10	-0.500616	5.41164e-05	#	#	#	#	#	#	#	#
1164	PBPRA1058	Q6LTA7	STY4291	putative ferrous iron transport protein A	ferrous iron transport protein B	P	COG1918	chr1	+	1175604	1175831	94	88.3799	99.0388	71.4439	70.6421	67.5734	75.5072	54.3651	-0.088943	0.715682	0.0753332	0.717549	-0.306908	0.27679	-0.471184	0.0461001	-0.395851	0.0971663	#	#	#	#	#	#	#	#
1165	PBPRA1059	Q6LTA6	TLR1740	Putative ferrous iron transport protein B	ferrous iron transport protein B	P	COG0370	chr1	+	1175831	1178104	480	471.986	382.007	424.836	36.1678	36.1823	29.2011	32.4131	-0.0242901	0.820174	-0.329436	0.000860285	-0.151839	0.201486	0.153307	0.155553	-0.176129	0.083173	#	#	#	#	#	#	#	#
1166	PBPRA1060	Q6LTA5	VV1042	hypothetical protein	conserved hypothetical protein	-	-	chr1	+	1178101	1178343	48	84.619	39.4134	58.686	33.8459	60.7042	28.1939	41.9004	0.817948	0.00509563	-0.284348	0.359283	-0.527965	0.0780933	0.574331	0.0660279	0.289983	0.328128	VC2076	#	General	Hypothetical protein	VC2076	-1.03801
1167	PBPRA1061	Q6LTA4	BLR8122	hypothetical diadenosine tetraphosphate hydrolase	histidine triad family protein	FGR	COG0537	chr1	-	1178435	1178863	386	310.27	355.731	552.414	154.17	126.078	144.139	223.407	-0.315078	0.011928	-0.117813	0.267567	0.832227	1.67705e-11	0.634963	6.8155e-10	0.517149	2.68578e-07	#	#	#	#	#	#	#	#
1168	PBPRA1062	Q6LTA3	BR1186	Conserved hypothetical protein	Bacterial protein of unknown function (DUF924) superfamily	S	COG3803	chr1	+	1179276	1179893	84	37.6085	42.4452	49.7555	23.2896	10.6085	11.9387	13.9683	-1.15933	0.000192863	-0.984788	0.000199236	0.4038	0.291081	0.229256	0.473208	-0.755532	0.00492413	#	#	#	#	#	#	#	#
1169	PBPRA1063	Q6LTA2	SO2197	hypothetical GGDEF family protein	GGDEF family protein VCA0956	T	COG2199	chr1	-	1180062	1181081	370	285.824	335.519	387.838	62.1545	48.849	57.1788	65.9691	-0.372397	0.00396842	-0.14113	0.195306	0.440326	0.001403	0.209059	0.0668609	0.0679293	0.540529	#	#	#	#	#	#	#	#
1170	PBPRA1064	Q6LTA1	-	putative arginyl-tRNA synthetase	arginyl-tRNA synthetase	J	COG0018	chr1	-	1181301	1183031	3230	3506.99	2985.31	3383.38	319.725	353.178	299.786	339.112	0.118698	0.00312857	-0.113652	0.00195508	-0.0517685	0.22695	0.180582	2.6016e-06	0.0669299	0.0747655	#	#	#	#	#	#	#	#
1171	PBPRA1065	Q6LTA0	YECM	conserved hypothetical protein	Uncharacterized protein conserved in bacteria	S	COG3102	chr1	+	1183461	1184051	129	112.825	129.357	191.367	37.4001	33.2795	38.0469	56.1786	-0.19328	0.362496	0.00398499	0.982336	0.762254	0.000239589	0.56499	0.00107244	0.568975	0.000962323	#	#	#	#	#	#	#	#
1172	PBPRA1066	Q6LT99	Z2008	putative formyltetrahydrofolate deformylase	formyltetrahydrofolate deformylase	F	COG0788	chr1	-	1184151	1184990	154	353.519	177.866	243.675	31.4132	73.3654	36.807	50.3293	1.19886	3.99073e-15	0.207857	0.191142	-0.536834	0.000256056	0.454168	0.00249101	0.662026	1.99727e-05	#	#	#	#	#	#	#	#
1173	PBPRA1067	Q6LT98	VP0626	conserved hypothetical protein	predicted lipase	-	-	chr1	-	1185250	1186410	57	71.4561	53.5618	52.3071	8.41228	10.7291	8.01938	7.81661	0.326094	0.26381	-0.0897573	0.744307	-0.450049	0.161855	-0.0341974	0.908583	-0.123955	0.671579	#	#	#	#	#	#	#	#
1174	PBPRA1068	Q6LT97	VP0625	conserved hypothetical protein	conserved hypothetical protein	-	-	chr1	-	1186413	1187057	21	9.40211	10.106	7.6547	5.57867	2.54111	2.72356	2.05901	-1.15933	0.0623098	-1.05518	0.0489799	-0.296639	0.731251	-0.400795	0.583293	-1.45597	0.0164071	#	#	#	#	#	#	#	#
1175	PBPRA1069	Q6LT96	VP0625	hypothetical protein	conserved hypothetical protein	-	-	chr1	-	1187333	1187977	9	16.9238	6.0636	2.55157	2.39086	4.57399	1.63414	0.686337	0.911057	0.169795	-0.56975	0.449049	-2.7296	0.00540996	-1.24879	0.253017	-1.81854	0.0653706	#	#	#	#	#	#	#	#
1176	PBPRA1070	Q6LT95	S1535	putative ATP-dependent helicase, DinG family	ATP-dependent helicase, DinG family VC1990	KL	COG1199	chr1	+	1188489	1190432	552	769.093	443.653	845.844	48.6535	68.9667	39.6703	75.4891	0.47849	1.61139e-07	-0.315235	0.000607499	0.137234	0.121272	0.930959	2.05004e-26	0.615724	9.28429e-14	#	#	#	#	#	#	#	#
1177	PBPRA1071	Q6LT94	YEAZ	Conserved hypothetical protein	Inactive homolog of metal-dependent proteases	O	COG1214	chr1	+	1190448	1191158	865	1147.06	761.992	1039.76	208.457	281.237	186.294	253.72	0.407166	3.53387e-08	-0.182923	0.0108311	-0.141683	0.0626757	0.448407	6.62276e-10	0.265483	0.000153843	#	#	#	#	#	#	#	#
1178	PBPRA1072	Q6LT93	VV1050	hypothetical protein	Chromosome segregation ATPase	-	-	chr1	+	1191282	1191563	74	110.945	41.4346	102.063	44.9628	68.5828	25.5407	62.7925	0.584247	0.0170555	-0.836689	0.00233785	-0.120389	0.621532	1.30055	1.29598e-06	0.463858	0.0453234	#	#	#	#	#	#	#	#
1179	PBPRA1073	Q6LT92	PLU2133	hypothetical starvation-inducible outer membrane lipoprotein	starvation-inducible outer membrane lipoprotein	M	COG3065	chr1	+	1191710	1192264	220	250.096	156.643	285.775	67.9205	78.5545	49.061	89.335	0.18498	0.224273	-0.490023	0.00109918	0.192399	0.21109	0.867402	5.77587e-09	0.377379	0.00567254	#	#	#	#	#	#	#	#
1180	PBPRA1074	Q6LT91	SO2582	hypothetical hydrolase/acyltransferase	Predicted hydrolase/acyltransferase	R	COG0596	chr1	+	1192296	1193198	136	189.923	112.177	211.78	25.8061	36.6645	21.594	40.69	0.481806	0.00879255	-0.277835	0.131182	0.157154	0.3763	0.916795	1.49539e-07	0.63896	0.000116634	#	#	#	#	#	#	#	#
1181	PBPRA1075	Q6LT90	FADD	putative long-chain-fatty-acid-CoA ligase	long-chain-fatty-acid-CoA ligase	IQ	COG0318	chr1	+	1193351	1195042	978	729.604	764.014	794.813	99.0397	75.1699	78.4908	81.4994	-0.422721	1.36114e-07	-0.356236	3.04843e-07	0.123502	0.175448	0.057017	0.46256	-0.299219	3.90638e-05	#	#	#	#	#	#	#	#
1182	PBPRA1076	Q6LT89	RND	hypothetical ribonuclease D	ribonuclease D	J	COG0349	chr1	+	1195431	1196555	617	582.931	657.901	817.777	93.9731	90.3278	101.654	126.117	-0.0819453	0.389325	0.0925993	0.25318	0.488382	3.36575e-07	0.313838	8.74153e-05	0.406437	5.31683e-07	#	#	#	#	#	#	#	#
1183	PBPRA1077	Q6LT88	MINE	putative cell division topological specificity factor	cell division topological specificity factor MinE	D	COG0851	chr1	-	1196616	1196876	314	359.161	293.074	389.114	206.139	239.886	195.189	258.658	0.193865	0.127526	-0.0994994	0.39689	0.115563	0.374402	0.408927	0.000523754	0.309428	0.0074078	#	#	#	#	#	#	#	#
1184	PBPRA1078	Q6LT87	SO2577	putative septum site-determining protein MinD	septum site-determining protein MinD	D	COG2894	chr1	-	1196883	1197695	1586	1194.07	1211.71	1500.32	334.259	256.033	259.075	320.172	-0.409507	7.16821e-11	-0.388349	1.55651e-12	0.329386	1.65899e-06	0.308227	1.74896e-07	-0.0801214	0.145159	#	#	#	#	#	#	#	#
1185	PBPRA1079	Q6LT86	S1249	putative septum site-determining protein MinC	septum site-determining protein MinC	D	COG0850	chr1	-	1197718	1198380	1035	1017.31	807.469	936.425	267.484	267.483	211.705	245.047	-0.0248733	0.7325	-0.358151	1.19591e-07	-0.119522	0.13767	0.213756	0.00362156	-0.144396	0.0359609	#	#	#	#	#	#	#	#
1186	PBPRA1080	Q6LT85	Y2231	Conserved hypothetical protein	Uncharacterized protein conserved in bacteria	S	COG3100	chr1	+	1198561	1198881	287	357.28	192.014	311.291	153.196	194.026	103.979	168.249	0.316006	0.015281	-0.579839	1.40545e-05	-0.198792	0.14897	0.697053	4.89718e-07	0.117214	0.348218	#	#	#	#	#	#	#	#
1187	PBPRA1081	Q6LT84	PM0513	putative lytic murein transglycosylase	membrane-bound lytic murein transglycosylase B	M	COG2951	chr1	+	1198890	1199861	918	985.341	717.526	881.566	161.826	176.717	128.319	157.354	0.10213	0.176652	-0.355463	7.39305e-07	-0.160555	0.0513347	0.297038	0.000110427	-0.0584251	0.41724	#	#	#	#	#	#	#	#
1188	PBPRA1082	Q6LT83	HNSA	putative DNA-binding protein H-NS	DNA-binding protein H-NS VC1130	R	COG2916	chr1	-	1200362	1200757	2560	3332.11	3808.95	3231.56	1107.68	1466.83	1671.97	1415.82	0.380292	1.16161e-18	0.57325	2.64244e-55	-0.0442052	0.313946	-0.237164	8.83262e-11	0.336087	7.07185e-17	#	#	#	#	#	#	#	#
1189	PBPRA1082a		-	Putative non translated Lysine		-	-	chr1	+	1201127	1201310	148	152.314	111.166	159.473	137.821	144.304	105.02	150.369	0.0414536	0.827523	-0.412881	0.0222598	0.0662606	0.742278	0.520596	0.00556366	0.107714	0.536574	#	#	#	#	#	#	#	#
1190	PBPRA1083	Q6LT82	BH3449	putative Na+/H+ antiporter	Na+/H+ antiporter	C	COG1757	chr1	+	1201409	1203004	792	765.332	700.346	486.073	85.0282	83.5938	76.2777	52.8395	-0.0494147	0.554207	-0.177433	0.0179202	-0.654911	1.27609e-10	-0.526893	4.25017e-09	-0.704326	4.60784e-16	#	#	#	#	#	#	#	#
1191	PBPRA1084	Q6LT81	STY1301	putative thymidine kinase	thymidine kinase	F	COG1435	chr1	+	1203249	1203827	1340	927.048	1326.92	1107.38	396.549	279.113	398.367	331.824	-0.531516	2.69266e-14	-0.0141538	0.800506	0.256434	0.00117393	-0.260929	2.74935e-05	-0.275083	8.8015e-06	#	#	#	#	#	#	#	#
1192	PBPRA1085	P62349	VV12913	putative phosphoribosyl-AMP cyclohydrolase/phosphoribosyl-ATP pyrophosphohydrolase	Histidine biosynthesis bifunctional protein hisIE [Includes:Phosphoribosyl-AMP cyclohydrolase (PRA-CH);Phosphoribosyl-ATP pyrophosphatase (EC 3.6.1.31) (PRA-PH)]	E	COG0139	chr1	-	1203949	1204572	310	270.781	382.007	311.291	85.1232	75.6468	106.415	86.551	-0.195142	0.154213	0.30133	0.00628253	0.201139	0.173059	-0.295334	0.0113665	0.00599623	0.960982	#	#	#	#	#	#	#	#
1193	PBPRA1086	P62452	S2208	putative imidazoleglycerol-phosphate synthase	imidazoleglycerol phosphate synthase, cyclase subunit	E	COG0107	chr1	-	1204569	1205342	302	366.682	350.678	330.428	66.8555	82.5859	78.7564	74.0672	0.279983	0.0284613	0.215599	0.0572573	-0.150196	0.265288	-0.0858125	0.464947	0.129787	0.285612	#	#	#	#	#	#	#	#
1194	PBPRA1087	P62355	-	putative phosphoribosylformimino-5-aminoimidazole carboxamideribonucleotide isomerase	phosphoribosylformimino-5-aminoimidazole carboxamide ribotide isomerase	E	COG0106	chr1	-	1205362	1206147	303	327.194	359.774	354.668	66.0528	72.567	79.5655	78.2869	0.110826	0.398916	0.247772	0.0277419	0.116324	0.393382	-0.0206213	0.857245	0.22715	0.0569386	#	#	#	#	#	#	#	#
1195	PBPRA1088	P62448	SF2085	putative glutamine amidotransferase	imidazole glycerol phosphate synthase, glutamine amidotransferase subunit	E	COG0118	chr1	-	1206321	1206953	243	250.096	240.523	274.293	65.7769	68.8748	66.0497	75.1799	0.0415269	0.779721	-0.0147825	0.910537	0.133237	0.391338	0.189546	0.160902	0.174764	0.193655	#	#	#	#	#	#	#	#
1196	PBPRA1089	P62455	-	putative imidazoleglycerol-phosphatedehydratase/histidinol- phosphatase	Histidine biosynthesis bifunctional protein hisB [Includes:Histidinol-phosphatase; Imidazoleglycerol-phosphatedehydratase (EC 4.2.1.19) (IGPD)]	E	COG0131	chr1	-	1206953	1208038	329	381.726	366.848	417.181	51.9083	61.2743	58.7184	66.6476	0.214449	0.0833265	0.157094	0.152312	0.128137	0.308871	0.185492	0.0903953	0.342586	0.00227028	#	#	#	#	#	#	#	#
1197	PBPRA1090	Q6LT75	-	putative histidinol-phosphate aminotransferase	histidinol-phosphate aminotransferase	E	COG0079	chr1	-	1208056	1209180	237	421.215	297.116	404.423	36.0966	65.2691	45.9084	62.3697	0.829669	2.51625e-10	0.326141	0.0093987	-0.0586896	0.635501	0.444838	0.000132093	0.770979	3.39651e-10	#	#	#	#	#	#	#	#
1198	PBPRA1091	P62459	VV1351	Putative histidinol dehydrogenase	histidinol dehydrogenase	E	COG0141	chr1	-	1209183	1210514	348	597.974	472.961	576.654	44.7658	78.2592	61.7219	75.1106	0.780996	8.34547e-13	0.442633	1.30983e-05	-0.0523777	0.61385	0.285985	0.00255761	0.728619	9.42405e-13	#	#	#	#	#	#	#	#
1199	PBPRA1092	P62365	HISG	putative ATP phosphoribosyltransferase	ATP phosphoribosyltransferase	E	COG0040	chr1	-	1210519	1211370	407	571.648	507.321	655.753	81.8513	116.962	103.505	133.534	0.490099	3.88862e-06	0.317871	0.000924567	0.198023	0.0514231	0.370252	4.05829e-05	0.688123	4.48282e-13	#	#	#	#	#	#	#	#
1200	PBPRA1093	Q6LT72	-	conserved hypothetical protein	unnamed protein product	S	COG3012	chr1	-	1212301	1212837	122	122.227	115.208	140.336	38.9275	39.6782	37.2931	45.3404	0.00268744	0.989836	-0.0826351	0.660049	0.199318	0.364526	0.284641	0.138513	0.202006	0.284796	#	#	#	#	#	#	#	#
1201	PBPRA1094	Q6LT71	VV11139	putative signal transduction protein containing EAL and modified HD-GYP domains	Predicted signal transduction protein	T	COG3434	chr1	-	1212840	1214063	95	82.7386	67.7102	160.749	13.2988	11.7838	9.61592	22.7854	-0.199367	0.420696	-0.488554	0.0324481	0.958175	4.30454e-05	1.24736	4.09858e-09	0.758808	9.43777e-05	#	#	#	#	#	#	#	#
1202	PBPRA1094a		-	-		-	-	chr1	+	1213832	1214197	125	127.869	134.41	165.852	58.5194	60.9032	63.8363	78.6193	0.0327355	0.874548	0.10471	0.560046	0.375231	0.0718499	0.303256	0.0872291	0.407967	0.0234509	#	#	#	#	#	#	#	#
1203	PBPRA1095	Q6LT70	EF0617	hypothetical integral membrane protein	integral membrane protein	-	-	chr1	+	1214387	1215232	99	178.64	76.8056	207.953	20.051	36.81	15.7812	42.6466	0.851556	2.5279e-05	-0.366217	0.0945761	0.219199	0.226375	1.43697	8.94287e-14	1.07075	2.90236e-09	#	#	#	#	#	#	#	#
1204	PBPRA1096	Q6LT69	SF0455	putative UDP-2,3-diacylglucosamine hydrolase	UDP-2,3-diacylglucosamine hydrolase	S	COG2908	chr1	-	1215315	1216052	303	248.216	268.82	279.397	70.3489	58.6314	63.3173	65.6832	-0.287723	0.0409675	-0.172679	0.153841	0.170719	0.270751	0.0556757	0.67055	-0.117004	0.355565	#	#	#	#	#	#	#	#
1205	PBPRA1097	Q6LT68	ECS0587	putative peptidyl-prolyl cis-trans isomerase B	peptidyl-prolyl cis-trans isomerase B	O	COG0652	chr1	-	1216093	1216590	2875	2493.44	2843.83	2901.13	989.189	872.824	992.641	1010.71	-0.205424	5.09868e-06	-0.0157274	0.680899	0.218478	6.62431e-06	0.028781	0.476396	0.0130536	0.745321	#	#	#	#	#	#	#	#
1206	PBPRA1098	Q6LT67	S0465	putative cysteinyl-tRNA synthetase	cysteinyl-tRNA synthetase	J	COG0215	chr1	+	1216806	1218200	1828	1793.92	1842.32	1872.85	224.529	224.175	229.567	232.926	-0.0271479	0.620153	0.0112607	0.813541	0.0621171	0.290334	0.0237085	0.637155	0.0349692	0.486174	#	#	#	#	#	#	#	#
1207	PBPRA1099	Q6LT66	-	Hypothetical protein	No Data	-	-	chr1	+	1218275	1218517	1	0	0	5.10313	0.705123	0	0	3.64352	#VALUE!	NA	#VALUE!	NA	#VALUE!	NA	#VALUE!	NA	2.35138	0.101862	#	#	#	#	#	#	#	#
1208	PBPRA1100	Q6LT65	T0582	putative glycerophosphoryl diester phosphodiesterase	glycerophosphoryl diester phosphodiesterase	C	COG0584	chr1	+	1218623	1219705	79	50.7714	91.9646	66.3407	12.4988	8.17237	14.7608	10.6278	-0.637836	0.0294577	0.219226	0.322462	0.385879	0.242566	-0.471184	0.0546154	-0.251958	0.321037	VCA0136	glpQ	Energy metabolism	Glycerophosphodiester phosphodiesterase	VCA0136	3.81527	1.10232
1209	PBPRA1101	Q6LT64	PP4304	Putative potassium channel	Potassium channel protein	P	COG1226	chr1	-	1219923	1220741	92	92.1407	70.742	104.614	19.2475	19.6121	15.0145	22.1614	0.00220486	0.992759	-0.379067	0.0960351	0.183168	0.470611	0.56444	0.015684	0.185373	0.39538	#	#	#	#	#	#	#	#
1210	PBPRA1102	Q6LT63	YCHE	putative transporter protein	membrane protein, putative	N	COG2095	chr1	-	1220947	1221603	77	88.3799	75.795	109.717	20.0815	23.4501	20.0536	28.9734	0.198859	0.438493	-0.0227556	0.922545	0.312002	0.218404	0.533617	0.0186816	0.510862	0.0233839	#	#	#	#	#	#	#	#
1211	PBPRA1103	Q6LT62	ADHE	putative alcohol dehydrogenase/acetaldehyde dehydrogenase	alcohol dehydrogenase/acetaldehyde dehydrogenase	C	COG1012	chr1	+	1222327	1225032	41819	34007.4	51806.4	35419.6	2647.99	2190.8	3327.93	2270.94	-0.298308	2.2208e-137	0.308972	3.25641e-235	0.0586962	1.28309e-05	-0.548583	0	-0.239612	8.07822e-106	VC2033	#	Fermentation	Bifunctional acetaldehyde-CoA/alcohol dehydrogenase	VC2033		-1.05289
1212	PBPRA1104	Q6LT61	VP2120	hypothetical oxidoreductase, short-chaindehydrogenase/reductase family	oxidoreductase, short-chain dehydrogenase/reductase family	IQR	COG1028	chr1	-	1225165	1225863	36	37.6085	36.3816	21.6883	8.82462	9.37919	9.04738	5.38318	0.0630601	0.86967	0.0152122	0.964318	-0.794139	0.0915866	-0.746291	0.0679278	-0.731079	0.0736415	#	#	#	#	#	#	#	#
1213	PBPRA1105	Q6LT60	VV1177	hypothetical protein	conserved hypothetical protein	-	-	chr1	-	1226063	1226572	238	169.238	153.611	229.641	79.9609	57.8475	52.3565	78.1212	-0.491908	0.00279693	-0.631678	1.95513e-05	0.440326	0.0139822	0.580097	0.00024333	-0.0515814	0.715055	#	#	#	#	#	#	#	#
1214	PBPRA1106	Q6LT59	PA1766	conserved hypothetical protein	alpha-L-glutamate ligase-related protein	-	-	chr1	-	1226798	1227784	670	787.897	737.738	762.918	116.313	139.158	129.928	134.107	0.233846	0.00685246	0.138948	0.0716815	-0.0464784	0.606902	0.0484201	0.540449	0.187368	0.0203842	#	#	#	#	#	#	#	#
1215	PBPRA1107	Q6LT58	PP2331	conserved hypothetical protein	membrane protein, putative	-	-	chr1	-	1227788	1229299	1111	1197.83	1001.5	1375.29	125.902	138.102	115.138	157.81	0.108563	0.113688	-0.14969	0.0174615	0.199318	0.00452548	0.457571	4.63912e-13	0.307882	5.4095e-07	#	#	#	#	#	#	#	#
1216	PBPRA1108	Q6LT57	VVA0891	conserved hypothetical protein	uncharacterized protein conserved in archaea	O	COG4067	chr1	-	1229314	1230090	339	321.552	425.463	423.56	74.7566	72.1419	95.1828	94.5766	-0.076232	0.552398	0.327747	0.00179375	0.397513	0.00239904	-0.00646594	0.950971	0.321281	0.00379115	#	#	#	#	#	#	#	#
1217	PBPRA1109	Q6LT56	YECP	Conserved hypothetical protein	methyltransferase, putative	QR	COG0500	chr1	-	1230180	1231154	202	141.032	222.332	215.607	35.4991	25.2156	39.6383	38.3662	-0.518336	0.00387006	0.13836	0.324799	0.612387	0.00130579	-0.0443092	0.762198	0.0940512	0.529397	#	#	#	#	#	#	#	#
1218	PBPRA1110	Q6LT55	S2001	Conserved hypothetical protein	methyltransferase, putative	QR	COG0500	chr1	-	1231172	1231906	111	135.39	123.293	122.475	25.8766	32.1113	29.1588	28.9102	0.286566	0.173518	0.151534	0.423007	-0.144636	0.514105	-0.00960379	0.960812	0.14193	0.478073	#	#	#	#	#	#	#	#
1219	PBPRA1111	Q6LT54	Y2259	Conserved hypothetical protein	Protein of unknown function superfamily	S	COG1801	chr1	-	1232083	1232973	66	80.8582	67.7102	105.89	12.6922	15.8199	13.2097	20.619	0.292928	0.282854	0.0369073	0.882726	0.389101	0.136778	0.645121	0.00614818	0.682029	0.00389495	#	#	#	#	#	#	#	#
1220	PBPRA1112	Q6LT53	SF1876	Putative aspartyl-tRNA synthetase	aspartyl-tRNA synthetase	J	COG0173	chr1	+	1233303	1235096	2487	2685.24	2623.52	2305.34	237.533	260.927	254.202	222.947	0.110646	0.0158074	0.0770961	0.0567436	-0.220073	1.27186e-05	-0.186523	1.95351e-05	-0.109427	0.0131683	#	#	#	#	#	#	#	#
1221	PBPRA1113	Q6LT52	PLU2109	Conserved hypothetical protein	conserved hypothetical protein TIGR01033	S	COG0217	chr1	+	1235211	1235954	176	225.651	178.876	215.607	40.5332	52.8714	41.7924	50.2783	0.358516	0.0299346	0.0233862	0.878963	-0.0656848	0.698161	0.269445	0.0813844	0.292831	0.0585075	#	#	#	#	#	#	#	#
1222	PBPRA1114	Q6LT51	-	putative crossover junctionendodeoxyribonuclease RuvC	crossover junction endodeoxyribonuclease RuvC	L	COG0817	chr1	+	1235992	1236513	182	176.76	192.014	167.128	59.7409	59.0296	63.9411	55.5479	-0.0421488	0.808677	0.0772732	0.605516	-0.0808395	0.673529	-0.200262	0.216062	-0.122988	0.452148	#	#	#	#	#	#	#	#
1223	PBPRA1115	Q6LT50	VV12158	hypothetical methyl-accepting chemotaxis protein	Methyl-accepting chemotaxis protein	-	-	chr1	+	1236736	1238196	208	124.108	218.29	173.507	24.3941	14.8083	25.9717	20.6042	-0.744989	5.10881e-05	0.06966	0.619125	0.483395	0.0199216	-0.331254	0.0329417	-0.261594	0.0951198	#	#	#	#	#	#	#	#
1224	PBPRA1116	Q6LT49	-	Putative holliday junction DNA helicase RuvA	Holliday junction DNA helicase RuvA	L	COG0632	chr1	+	1238325	1238945	210	379.845	165.738	362.322	57.9427	106.628	46.3927	101.226	0.855023	7.10539e-10	-0.341481	0.0226015	-0.068138	0.60186	1.12837	3.56919e-16	0.786885	1.45226e-09	#	#	#	#	#	#	#	#
1225	PBPRA1117	Q6LT48	-	putative holliday junction DNA helicase RuvB	Holliday junction DNA helicase RuvB	L	COG2255	chr1	+	1238967	1239980	242	409.932	206.162	387.838	40.8929	70.4743	35.3419	66.3594	0.760378	7.09855e-09	-0.231226	0.0911512	-0.0799305	0.525753	0.911673	1.48876e-12	0.680448	3.52521e-08	#	#	#	#	#	#	#	#
1226	PBPRA1117a		-	-		-	-	chr1	+	1239979	1240262	43	45.1301	47.4982	45.9282	25.943	27.7016	29.0721	28.0576	0.0697547	0.842584	0.143536	0.637138	0.0252888	0.94592	-0.0484928	0.878435	0.0950435	0.769307	#	#	#	#	#	#	#	#
1227	PBPRA1117b		-	-		-	-	chr1	+	1240902	1241005	2	0	1.0106	#VALUE!	3.29509	0	1.68913	NA	#VALUE!	NA	-0.984788	0.565966	#VALUE!	NA	#VALUE!	NA	#VALUE!	NA	#	#	#	#	#	#	#	#
1228	PBPRA1118	Q6LT47	SF0729	Putative excinuclease ABC subunit B	excinuclease ABC, B subunit	L	COG0556	chr1	+	1241088	1243112	234	298.987	201.109	306.188	19.7998	25.7386	17.2634	26.2333	0.353575	0.0136385	-0.218528	0.115619	0.034334	0.812334	0.606437	1.03829e-05	0.387909	0.00330596	#	#	#	#	#	#	#	#
1229	PBPRA1118a		-	Putative non translated Qrr		-	-	chr1	-	1243200	1243302	0	5.64127	#VALUE!	1.27578	0	9.54765	NA	2.14897	#VALUE!	NA	#VALUE!	NA	-2.14464	0.1626	#VALUE!	NA	#VALUE!	NA	#	#	#	#	#	#	#	#
1230	PBPRA1119	Q6LT46	EBIG631	putative repressor protein luxO	luxO repressor protein	T	COG2204	chr1	+	1243539	1244996	256	315.911	284.989	278.121	30.0852	37.7715	33.9773	33.0953	0.303374	0.0281982	0.154764	0.213714	-0.183807	0.208385	-0.035196	0.785191	0.119568	0.365942	#	#	#	#	#	#	#	#
1231	PBPRA1120	Q6LT45	VP2098	hypothetical phosphorelay protein	phosphorelay protein	-	-	chr1	+	1245000	1245359	62	71.4561	43.4558	38.2735	29.5094	34.6014	20.9828	18.4453	0.204788	0.473586	-0.512719	0.0709555	-0.900711	0.00961687	-0.183203	0.589223	-0.695922	0.0245558	#	#	#	#	#	#	#	#
1232	PBPRA1121	Q6LT44	C0861	Conserved hypothetical protein	conserved hypothetical protein subfamily	S	COG0391	chr1	-	1245321	1246226	263	169.238	209.194	163.3	49.7392	32.5632	40.1365	31.2715	-0.636009	7.41324e-05	-0.33022	0.013423	-0.0515268	0.7917	-0.357316	0.0249609	-0.687536	4.61531e-06	#	#	#	#	#	#	#	#
1233	PBPRA1121a		-	-		-	-	chr1	+	1245963	1246241	309	148.553	290.042	145.439	189.769	92.8187	180.707	90.4414	-1.05663	3.2632e-11	-0.0913439	0.439746	-0.0305644	0.882889	-0.995846	4.4919e-11	-1.08719	2.34728e-13	#	#	#	#	#	#	#	#
1234	PBPRA1122	Q6LT43	EBIG1305	conserved hypothetical protein	ATP-dependent protease La (LON) domain subfamily	R	COG2802	chr1	-	1246424	1246999	25	35.728	6.0636	33.1704	7.43684	10.8129	1.82989	9.9912	0.515128	0.227065	-2.04368	0.000455749	-0.107161	0.802631	2.45165	2.03431e-05	0.407967	0.31088	#	#	#	#	#	#	#	#
1235	PBPRA1123	Q6LT42	SO3132	conserved hypothetical protein	conserved hypothetical protein	-	-	chr1	-	1247174	1247470	33	28.2063	12.1272	51.0313	19.0383	16.5557	7.09777	29.8106	-0.226447	0.591606	-1.44422	0.00159017	0.855364	0.036224	2.07314	1.82208e-06	0.628917	0.0621954	#	#	#	#	#	#	#	#
1236	PBPRA1123a		-	-		-	-	chr1	+	1247502	1247738	264	329.074	360.784	385.287	190.865	242.048	264.617	282.05	0.317874	0.0192357	0.450598	0.000108937	0.22752	0.0878705	0.0947955	0.398222	0.545394	6.52482e-06	#	#	#	#	#	#	#	#
1237	PBPRA1124	Q6LT41	S0772	Putative molybdenum cofactor biosynthesis protein A	Molybdenum cofactor biosynthesis protein A	H	COG2896	chr1	+	1247725	1248732	414	434.378	573.01	530.726	70.3737	75.1214	98.8143	91.3481	0.0693191	0.54032	0.46893	4.20809e-07	0.289017	0.0118147	-0.110594	0.230648	0.358336	0.000329027	#	#	#	#	#	#	#	#
1238	PBPRA1125	Q6LT40	MOAC	Putative molybdenum cofactor biosynthesis protein C	molybdenum cofactor biosynthesis protein C	H	COG0315	chr1	+	1248865	1249362	349	325.313	334.509	269.19	120.079	113.875	116.761	93.7821	-0.101398	0.424636	-0.0611836	0.580349	-0.273203	0.0617177	-0.313417	0.0122177	-0.374601	0.0023988	#	#	#	#	#	#	#	#
1239	PBPRA1126	Q6LT39	ECS0862	hypothetical protein	molybdopterin converting factor, subunit 1	H	COG1977	chr1	+	1249359	1249604	240	248.216	182.919	238.571	167.166	175.894	129.253	168.257	0.0485605	0.74486	-0.391832	0.00556008	-0.0571733	0.722926	0.38322	0.010578	-0.00861284	0.950824	#	#	#	#	#	#	#	#
1240	PBPRA1127	Q6LT38	MOAE	putative molybdenum cofactor biosynthesisprotein E	Molybdenum cofactor biosynthesis protein E	H	COG0314	chr1	+	1249607	1250056	171	233.172	157.654	195.195	65.111	90.3278	60.8989	75.2568	0.447401	0.00669033	-0.117238	0.462718	-0.256482	0.136424	0.308157	0.0596039	0.190919	0.232273	#	#	#	#	#	#	#	#
1241	PBPRA1128	Q6LT37	VC1854	Hypothetical porin	outer membrane porin-like protein OmpT	M	COG3203	chr1	+	1250801	1251880	1865	1607.76	4618.44	5346.81	295.887	259.51	743.344	858.936	-0.214122	0.000132033	1.30823	3.59265e-263	1.73362	5.83345e-305	0.211271	6.10561e-12	1.5195	0	VC1854	#	Membranes, lipoproteins, and porins	Porin, putative	VC1854	4.26581	1.03703
1242	PBPRA1129	Q6LT36	CV2087	putative transcriptional regulator	predicted transcriptional regulator	K	COG0789	chr1	-	1252073	1252519	27	35.728	31.3286	31.8946	10.3497	13.9334	12.1829	12.3794	0.404097	0.334045	0.214521	0.571704	-0.163745	0.705288	0.0258309	0.94656	0.240352	0.546717	#	#	#	#	#	#	#	#
1243	PBPRA1129a		-	Hypothetical protein		-	-	chr1	-	1252718	1252834	57	45.1301	101.06	45.9282	83.4757	67.2416	150.145	68.1057	-0.336871	0.303445	0.826178	0.000433967	0.0252888	0.94592	-1.13776	1.46281e-05	-0.311582	0.302233	#	#	#	#	#	#	#	#
1244	PBPRA1130	Q6LT35	-	hypothetical protein	No Data	-	-	chr1	+	1252921	1253190	32	18.8042	19.2014	22.9641	20.3075	12.1408	12.362	14.7562	-0.767015	0.103209	-0.73686	0.07291	0.288323	0.601337	0.258169	0.585067	-0.478692	0.248638	#	#	#	#	#	#	#	#
1245	PBPRA1130a		-	Hypothetical protein		-	-	chr1	+	1253205	1253372	39	39.4889	40.424	33.1704	39.7765	40.9753	41.8262	34.2555	0.0179722	0.961483	0.0517381	0.873377	-0.251551	0.547451	-0.285317	0.425546	-0.233579	0.516708	#	#	#	#	#	#	#	#
1246	PBPRA1131	Q6LT34	OPPA	putative oligopeptide ABC transporter,periplasmic oligopeptide-binding protein	oligopeptide ABC transporter, periplasmic oligopeptide-binding protein VC1091	E	COG4166	chr1	+	1253769	1255472	4793	3459.98	5406.71	2514.57	481.957	353.965	551.546	256.026	-0.470166	6.20479e-38	0.173822	1.31233e-09	-0.460452	2.67536e-23	-1.10444	1.6603e-210	-0.930618	3.209e-142	VC1091	#	Amino acids, peptides and amines	Putative oligopeptide ABC transporter,periplasmic oligopeptide-binding protein	VC1091	2.05172		1.05311
1247	PBPRA1132	Q6LT33	PLU2492	putative oligopeptide ABC transporter, permeaseprotein	oligopeptide ABC transporter, permease protein VC1092	EP	COG0601	chr1	+	1255567	1256487	691	351.639	745.823	427.387	128.555	66.5571	140.765	80.5104	-0.97459	1.66562e-20	0.110147	0.149079	0.281449	0.0275966	-0.803289	1.25645e-18	-0.693141	7.43942e-14	#	#	#	#	#	#	#	#
1248	PBPRA1133	Q6LT32	YPO2184	Putative oligopeptide ABC transporter	oligopeptide ABC transporter, permease protein	EP	COG1173	chr1	+	1256499	1257413	759	496.432	1138.95	516.692	142.132	94.5791	216.372	97.9717	-0.612505	7.53154e-11	0.585528	2.57807e-18	0.0577103	0.605637	-1.14032	3.89459e-48	-0.554795	1.30226e-10	#	#	#	#	#	#	#	#
1249	PBPRA1134	Q6LT31	Y2029	putative oligopeptide ABC transporter,ATP-binding protein	Oligopeptide ABC transporter, ATP-binding protein	EP	COG0444	chr1	+	1257501	1258466	1030	661.909	1445.16	607.273	182.697	119.448	260.05	109.068	-0.63794	3.73184e-15	0.488583	7.20861e-17	-0.124288	0.213453	-1.25081	7.06346e-70	-0.762228	3.30222e-23	#	#	#	#	#	#	#	#
1250	PBPRA1135	Q6LT30	SF1248	putative oligopeptide ABC transporter,ATP-binding protein	oligopeptide ABC transporter, ATP-binding protein	E	COG4608	chr1	+	1258466	1259455	636	338.476	944.911	419.733	110.076	59.6005	165.91	73.5576	-0.909973	4.17113e-17	0.571152	7.5794e-15	0.310417	0.0165843	-1.17071	6.91172e-42	-0.599556	2.81559e-10	#	#	#	#	#	#	#	#
1251	PBPRA1135a		-	Hypothetical protein		-	-	chr1	-	1259586	1259732	1	0	0	1.27578	1.16561	0	0	1.50574	#VALUE!	NA	#VALUE!	NA	#VALUE!	NA	#VALUE!	NA	0.351383	0.86276	#	#	#	#	#	#	#	#
1252	PBPRA1136	Q6LT29	PP1940	putative methyl-accepting chemotaxis protein	methyl-accepting chemotaxis protein	NT	COG0840	chr1	+	1259891	1262026	321	440.019	363.816	375.08	25.7498	35.911	29.6073	30.4658	0.454992	0.000154544	0.180636	0.102589	-0.230366	0.064913	0.0439903	0.696369	0.224626	0.0527582	#	#	#	#	#	#	#	#
1253	PBPRA1137	Q6LT28	-	hypothetical protein	diguanylate cyclase (GGDEF) domain protein	T	COG3706	chr1	-	1262100	1263581	33	39.4889	21.2226	42.1008	3.81537	4.64498	2.48925	4.9287	0.25898	0.504492	-0.636864	0.109251	0.092403	0.814556	0.988248	0.0126445	0.351383	0.320702	#	#	#	#	#	#	#	#
1254	PBPRA1137a		-	-		-	-	chr1	+	1263708	1264510	32	48.891	31.3286	44.6524	6.82819	10.6138	6.78178	9.6476	0.611497	0.0990187	-0.0305914	0.932939	-0.13083	0.722214	0.511258	0.149008	0.480666	0.171331	#	#	#	#	#	#	#	#
1255	PBPRA1138	Q6LT27	-	conserved hypothetical protein	EAL domain protein	T	COG2200	chr1	-	1263670	1265298	7	7.52169	10.106	10.2063	0.736288	0.804917	1.07839	1.08702	0.103702	0.904624	0.529785	0.452602	0.440326	0.604373	0.014243	0.983287	0.544028	0.464092	#	#	#	#	#	#	#	#
1256	PBPRA1139	Q6LT26	YCFD	conserved hypothetical protein	ycfD protein	S	COG2850	chr1	-	1265549	1266688	301	276.422	246.586	293.43	45.241	42.2693	37.5995	44.657	-0.12289	0.370634	-0.28767	0.0202768	0.086144	0.563316	0.250924	0.057513	-0.0367463	0.769341	#	#	#	#	#	#	#	#
1257	PBPRA1140	Q6LT25	-	hypothetical protein	conserved repeat domain protein	-	-	chr1	+	1267251	1277450	165	394.889	166.749	239.847	2.77175	6.74888	2.84172	4.07967	1.25898	6.23683e-18	0.0152122	0.923699	-0.71933	5.26021e-07	0.524438	0.000619564	0.53965	0.000426224	#	#	#	#	#	#	#	#
1258	PBPRA1141	Q6LT24	VPA1441	conserved hypothetical protein	conserved hypothetical protein	-	-	chr1	+	1277549	1281046	118	171.118	116.219	122.475	5.78007	8.52774	5.77531	6.07461	0.536209	0.00611093	-0.0219408	0.907598	-0.482506	0.0210075	0.0756435	0.702959	0.0537027	0.785194	#	#	#	#	#	#	#	#
1259	PBPRA1142	Q6LT23	OPRF	hypothetical protein	OprF	M	COG2885	chr1	+	1281088	1281594	3	16.9238	2.0212	12.7578	1.01387	5.81898	0.692978	4.36575	2.49602	0.00426438	-0.56975	0.662072	-0.407671	0.534459	2.6581	0.00570176	2.08835	0.0162006	#	#	#	#	#	#	#	#
1260	PBPRA1143	Q6LT22	NE1420	hypothetical oxidoreductase	nitrite reductase [NAD(P)H], large subunit, putative	R	COG0446	chr1	-	1281707	1282852	23	31.9672	17.1802	59.9618	3.43886	4.86269	2.60592	9.07779	0.474958	0.288751	-0.420887	0.358972	0.907452	0.0169915	1.8033	2.4165e-06	1.38241	9.63814e-05	#	#	#	#	#	#	#	#
1261	PBPRA1144	Q6LT21	VVA0181	putative flavoprotein	anaerobic nitric oxide reductase flavorubredoxin	C	COG0426	chr1	-	1282862	1284406	27	50.7714	30.318	42.1008	2.99437	5.72859	3.41107	4.72773	0.911057	0.0174128	0.167215	0.661943	-0.270167	0.465235	0.473675	0.191319	0.64089	0.0849705	#	#	#	#	#	#	#	#
1262	PBPRA1145	Q6LT20	T1688	putative adenylosuccinate lyase	adenylosuccinate lyase	F	COG0015	chr1	-	1284662	1286029	2001	1323.82	1936.31	1371.47	250.629	168.694	246.041	173.936	-0.596017	5.98505e-25	-0.0474114	0.303722	0.0510156	0.456557	-0.49759	1.82499e-20	-0.545001	9.65829e-25	#	#	#	#	#	#	#	#
1263	PBPRA1146	Q6LT19	VV1342	conserved hypothetical protein	uncharacterized protein conserved in bacteria	R	COG2915	chr1	-	1286115	1286732	560	511.475	548.756	650.649	155.264	144.276	154.351	182.662	-0.130763	0.194406	-0.0292624	0.736254	0.347217	0.000915212	0.245716	0.00556679	0.216454	0.013825	#	#	#	#	#	#	#	#
1264	PBPRA1147	Q6LT18	YCFB	putative (5-methylaminomethyl-2-thiouridylate)-methyltransferase	tRNA (5-methylaminomethyl-2-thiouridylate)-methyltransferase	J	COG0482	chr1	-	1286747	1287880	540	502.073	610.402	683.82	81.5928	77.181	93.5667	104.621	-0.105063	0.303766	0.176801	0.0383574	0.44572	1.79306e-05	0.163855	0.0545675	0.340657	0.000101353	#	#	#	#	#	#	#	#
1265	PBPRA1148	Q6LT17	VV2326	putative pseudouridine synthase family 1protein	RNA pseudouridine synthase family protein	J	COG1187	chr1	-	1288206	1288856	144	127.869	91.9646	155.646	37.9011	34.2405	24.556	41.4807	-0.171405	0.391743	-0.646918	0.000692595	0.283601	0.18055	0.759114	0.000127023	0.112196	0.525136	#	#	#	#	#	#	#	#
1266	PBPRA1149	Q6LT16	T1682	putative isocitrate dehydrogenase, specific forNADP+	isocitrate dehydrogenase, NADP-dependent	C	COG0538	chr1	+	1288997	1290250	5306	5189.97	5229.86	4794.39	725.004	721.48	724.954	663.325	-0.0318994	0.321318	-0.0208536	0.45912	-0.114377	0.00131376	-0.125423	4.16174e-05	-0.146276	1.50019e-06	#	#	#	#	#	#	#	#
1267	PBPRA1149a		-	-		-	-	chr1	+	1290415	1290690	3	1.88042	2.0212	0	1.86244	1.18769	1.27297	0	-0.673906	0.655965	-0.56975	0.662072	#VALUE!	NA	#VALUE!	NA	#VALUE!	NA	#	#	#	#	#	#	#	#
1268	PBPRA1150	Q6LT15	SO2628	putative cold shock-like protein CspD	cold shock domain protein CspD	K	COG1278	chr1	-	1291013	1291234	498	537.801	321.371	625.134	384.368	422.304	251.635	488.551	0.110926	0.279042	-0.631907	6.46204e-10	0.217093	0.0376929	0.959926	6.60765e-21	0.328019	0.000334856	#	#	#	#	#	#	#	#
1269	PBPRA1151	Q6LT14	-	conserved hypothetical protein	ATP-dependent Clp protease adaptor protein clpS	S	COG2127	chr1	+	1291460	1291780	293	297.107	252.65	442.697	156.399	161.348	136.815	239.272	0.0200809	0.882376	-0.21376	0.0847668	0.575337	1.32654e-05	0.809179	8.50319e-12	0.595418	1.68925e-07	#	#	#	#	#	#	#	#
1270	PBPRA1152	Q6LT13	YPO1368	Putative ATP-dependent Clp protease, ATP-binding subunit ClpA	ATP-dependent Clp protease, ATP-binding subunit ClpA	O	COG0542	chr1	+	1291826	1294096	2214	2384.38	1901.95	2393.37	167.044	183.027	145.579	182.845	0.106956	0.0278341	-0.219176	1.20646e-06	0.00543141	0.915935	0.331564	1.55103e-12	0.112388	0.0125398	#	#	#	#	#	#	#	#
1271	PBPRA1153	Q6LT12	-	putative initiation factor IF-1	translation initiation factor IF-1	J	COG0361	chr1	-	1294259	1294477	1561	2254.63	1731.16	1570.49	1221.32	1794.68	1374.08	1244.17	0.530418	6.42888e-23	0.149267	0.00308654	-0.521675	2.30745e-19	-0.140523	0.00843953	0.00874352	0.872745	#	#	#	#	#	#	#	#
1272	PBPRA1154	Q6LT11	-	hypothetical arginyl-tRNA-protein transferase-related protein	Potential bifunctional amino-acid-tRNA--protein transferase [Includes:Leucyl/phenylalanyl-tRNA--protein transferase (L/F-transferase) (Leucyltransferase) (Phenyalanyltransferase); Arginyl-tRNA--protein transferase (EC 2.3.2.8) (R-transferase)(Arginyltrans	O	COG2935	chr1	-	1294697	1295386	60	65.8148	54.5724	73.9954	14.8995	16.6277	13.7481	18.6057	0.133449	0.649996	-0.136791	0.612972	0.169024	0.574592	0.439265	0.106075	0.302474	0.253087	#	#	#	#	#	#	#	#
1273	PBPRA1155	Q6LT10	PLU1596	hypothetical leucyl/phenylalanyl-tRNA-proteintransferase	leucyl/phenylalanyl-tRNA--protein transferase	O	COG2360	chr1	-	1295395	1296117	10	28.2063	18.1908	22.9641	2.36991	6.80088	4.37352	5.51063	1.49602	0.00854384	0.863209	0.121213	-0.296639	0.551913	0.336171	0.483041	1.19938	0.0306809	#	#	#	#	#	#	#	#
1274	PBPRA1155a		-	Hypothetical protein		-	-	chr1	-	1295832	1296041	40	28.2063	38.4028	49.7555	32.6371	23.4145	31.7879	41.1067	-0.503981	0.210246	-0.0587883	0.857219	0.818838	0.0463362	0.373646	0.254231	0.314857	0.33033	#	#	#	#	#	#	#	#
1275	PBPRA1156	Q6LT09	LPP	Putative outer membrane lipoprotein	outer membrane lipoprotein	-	-	chr1	+	1296188	1296646	71	94.0211	64.6784	118.648	26.5043	35.7083	24.4943	44.8474	0.405166	0.116202	-0.134535	0.588238	0.335629	0.170316	0.87533	0.000156114	0.740795	0.00101931	#	#	#	#	#	#	#	#
1276	PBPRA1157	Q6LT08	SF0845	putative transport ATP-binding protein CydC	transport ATP-binding protein CydC	CO	COG4987	chr1	-	1296767	1298581	661	1019.19	558.862	941.528	62.4016	97.8893	53.5237	90.0008	0.6247	1.62243e-14	-0.242159	0.00351619	-0.114346	0.154789	0.752512	8.39478e-21	0.510354	3.22894e-11	#	#	#	#	#	#	#	#
1277	PBPRA1158	Q6LT07	STM0957	putative transport ATP-binding protein CydD	transport ATP-binding protein CydD	CO	COG4988	chr1	-	1298481	1300253	484	688.235	362.805	623.858	46.7743	67.6682	35.5699	61.0474	0.507894	1.65806e-07	-0.415811	3.16645e-05	-0.141683	0.149349	0.782022	3.4713e-15	0.366211	7.07197e-05	#	#	#	#	#	#	#	#
1278	PBPRA1159	Q6LT06	C1025	putative thioredoxin reductase	thioredoxin-disulfide reductase	O	COG0492	chr1	-	1300353	1301315	1222	1329.46	1103.58	1472.25	217.428	240.661	199.202	265.244	0.121595	0.0625569	-0.147059	0.0142819	0.147187	0.0286094	0.415841	7.23664e-12	0.268782	5.18394e-06	#	#	#	#	#	#	#	#
1279	PBPRA1159a		-	-		-	-	chr1	+	1301480	1301773	5	11.2825	11.1166	5.10313	2.91403	6.68985	6.57268	3.01148	1.17409	0.167525	1.15272	0.123901	-1.14464	0.210059	-1.12326	0.154812	0.0294552	0.975554	#	#	#	#	#	#	#	#
1280	PBPRA1160	Q6LT05	CV2022	putative alanine dehydrogenase	alanine dehydrogenase	E	COG0686	chr1	-	1301936	1303057	61	110.945	34.3604	81.6501	9.31554	17.2374	5.32333	12.6257	0.862963	0.000786838	-0.828062	0.00616397	-0.442317	0.0862716	1.24871	2.73721e-05	0.420646	0.101894	#	#	#	#	#	#	#	#
1281	PBPRA1160a		-	-		-	-	chr1	+	1302719	1303164	1158	1568.27	1351.17	1932.81	444.882	612.976	526.616	751.873	0.437541	5.55438e-12	0.222576	0.000118762	0.301525	5.6656e-07	0.516489	9.32371e-22	0.739066	5.56548e-40	#	#	#	#	#	#	#	#
1282	PBPRA1161	Q6LT04	PLU1600	Putative leucine-responsive regulatory protein	leucine-responsive regulatory protein	K	COG1522	chr1	+	1303248	1303709	2832	4018.46	3028.77	4771.43	1050.32	1516.26	1139.57	1791.83	0.504823	2.67294e-36	0.0969101	0.0103307	0.247778	6.9917e-11	0.65569	9.41123e-78	0.7526	4.24892e-99	#	#	#	#	#	#	#	#
1283	PBPRA1162	Q6LT03	-	Hypothetical cell division protein FtsK	DNA translocase ftsK	D	COG1674	chr1	+	1304187	1307450	817	1103.81	649.816	1106.1	42.8887	58.9523	34.6065	58.7944	0.434081	9.55835e-09	-0.330305	1.30756e-05	0.00299781	0.968398	0.767384	6.14668e-25	0.437079	4.41755e-10	#	#	#	#	#	#	#	#
1284	PBPRA1163	Q6LT02	LOLA	hypothetical outer membrane lipoproteins carrier protein	outer membrane lipoprotein carrier protein LolA	M	COG2834	chr1	+	1307528	1308130	192	212.488	118.24	276.845	54.5575	61.429	34.0852	79.6543	0.146273	0.372542	-0.699386	2.70822e-05	0.381699	0.0181217	1.22736	2.54823e-14	0.527972	0.000206529	#	#	#	#	#	#	#	#
1285	PBPRA1164	Q6LT01	SF0851	putative ATPase protein	unnamed protein product	L	COG2256	chr1	+	1308251	1309591	159	172.999	123.293	224.538	20.316	22.4891	15.9819	29.0503	0.121736	0.501275	-0.366933	0.0337963	0.376196	0.0357718	0.864865	2.62172e-07	0.497932	0.00153346	#	#	#	#	#	#	#	#
1286	PBPRA1165	Q6LT00	SERS	Putative seryl-tRNA synthetase	seryl-tRNA synthetase	J	COG0172	chr1	+	1309717	1311009	2974	2660.8	3194.51	2402.3	394.106	358.732	429.461	322.343	-0.160546	0.000258663	0.103189	0.00508776	-0.147443	0.00319948	-0.411177	1.66997e-23	-0.307988	1.67302e-13	#	#	#	#	#	#	#	#
1287	PBPRA1166	Q6LSZ9	-	conserved hypothetical protein	conserved hypothetical protein	-	-	chr1	-	1311089	1311955	14	22.5651	17.1802	30.6188	2.76681	4.53706	3.44451	6.12716	0.688665	0.212999	0.29532	0.569677	0.440326	0.369497	0.833671	0.0653809	1.12899	0.0174117	#	#	#	#	#	#	#	#
1288	PBPRA1167	Q6LSZ8	OB0021	Putative proton/glutamate symporter	proton/glutamate symporter	C	COG1301	chr1	-	1312201	1313514	2302	2783.03	3108.61	2873.06	300.179	369.215	411.233	379.35	0.273766	3.4322e-09	0.43338	5.92017e-28	0.045936	0.331391	-0.113678	0.00411756	0.319702	6.06333e-14	#	#	#	#	#	#	#	#
1289	PBPRA1168	Q6LSZ7	METG	putative methionyl-tRNA synthetase	methionyl-tRNA synthetase	J	COG0143	chr1	-	1314092	1316134	2779	2391.9	2724.58	2213.48	233.073	204.094	231.819	187.974	-0.21641	2.42117e-06	-0.0285331	0.46424	-0.111837	0.0329182	-0.299714	7.05427e-12	-0.328247	3.76605e-14	#	#	#	#	#	#	#	#
1290	PBPRA1169	Q6LSZ6	SF2178	hypothetical Mrp protein (ATPases involved in chromosome partitioning)	Mrp protein	D	COG0489	chr1	+	1316413	1317489	380	385.487	340.572	271.742	60.4559	62.3951	54.9682	43.7755	0.0206815	0.862213	-0.158039	0.142821	-0.504444	0.000308913	-0.325724	0.00873929	-0.483763	5.96345e-05	#	#	#	#	#	#	#	#
1291	PBPRA1170	Q6LSZ5	UDK	Putative uridine kinase	uridine kinase	F	COG0572	chr1	+	1317653	1318297	669	671.311	1026.77	774.4	177.72	181.435	276.714	208.303	0.00497483	0.955943	0.618035	3.36298e-18	0.206099	0.0277996	-0.406961	2.03348e-08	0.211074	0.00875629	#	#	#	#	#	#	#	#
1292	PBPRA1171	Q6LSZ4	-	conserved hypothetical protein	conserved hypothetical protein	-	-	chr1	-	1318597	1319076	82	88.3799	66.6996	117.372	29.2714	32.0973	24.1546	42.4242	0.108094	0.668796	-0.297946	0.210371	0.409299	0.100579	0.815339	0.00040071	0.517393	0.0176848	#	#	#	#	#	#	#	#
1293	PBPRA1171a		-	-		-	-	chr1	+	1319438	1319608	118	75.2169	131.378	122.475	118.238	76.679	133.55	124.263	-0.649658	0.00683466	0.154937	0.39803	0.703361	0.00615751	-0.101234	0.598735	0.0537027	0.785194	#	#	#	#	#	#	#	#
1294	PBPRA1172	Q6LSZ3	VV1262	Hypothetical AsmA protein	AsmA protein	M	COG2982	chr1	+	1319667	1321436	1204	1383.99	1216.76	1626.62	116.553	136.307	119.495	159.442	0.200999	0.00194792	0.0152122	0.79583	0.233046	0.000331904	0.418833	4.12542e-13	0.434045	5.60048e-14	#	#	#	#	#	#	#	#
1295	PBPRA1173	Q6LSZ2	SO2566	hypothetical AsmA protein	AsmA protein	M	COG2982	chr1	+	1321481	1321813	215	295.226	161.696	306.188	110.628	154.55	84.406	159.527	0.457485	0.00184059	-0.411053	0.00607249	0.0525962	0.716942	0.921134	2.2744e-10	0.510081	0.000155527	#	#	#	#	#	#	#	#
1296	PBPRA1173a		-	-		-	-	chr1	+	1321785	1321825	140	251.977	126.325	187.54	585.08	1071.35	535.579	793.598	0.847863	6.21933e-07	-0.148286	0.403183	-0.426091	0.0125109	0.570059	0.00109809	0.421773	0.0129473	#	#	#	#	#	#	#	#
1297	PBPRA1174	Q6LSZ1	S4213	putative membrane protein	ribonuclease, putative	S	COG1295	chr1	+	1322085	1323011	126	152.314	108.134	117.372	23.2896	28.6429	20.2769	21.9672	0.273627	0.167137	-0.220601	0.243977	-0.375962	0.0839566	0.118266	0.562355	-0.102335	0.601407	#	#	#	#	#	#	#	#
1298	PBPRA1175	Q6LSZ0	-	hypothetical protein	CBS domain protein, putative	-	-	chr1	-	1323093	1323551	53	41.3693	141.484	44.6524	19.7849	15.7117	53.5812	16.878	-0.357432	0.294118	1.41657	1.16337e-10	0.110178	0.774008	-1.66383	7.58983e-12	-0.247254	0.424715	#	#	#	#	#	#	#	#
1299	PBPRA1176	Q6LSY9	-	conserved hypothetical protein	No Data	-	-	chr1	-	1323757	1324080	4	13.163	3.0318	14.0336	2.11537	7.08216	1.62657	7.51475	1.71841	0.0470854	-0.399825	0.715308	0.092403	0.892281	2.21064	0.00916813	1.81081	0.021772	#	#	#	#	#	#	#	#
1300	PBPRA1177	Q6LSY8	XCC0762	Conserved hypothetical protein	integral membrane protein	R	COG1988	chr1	+	1324349	1325389	93	116.586	97.0176	110.993	15.3075	19.5233	16.2001	18.4985	0.326094	0.153483	0.0610159	0.771278	-0.0709265	0.763628	0.194152	0.361348	0.255168	0.23383	#	#	#	#	#	#	#	#
1301	PBPRA1178	Q6LSY7	STM4301	putative anaerobic C4-dicarboxylate transporter	anaerobic C4-dicarboxylate membrane transporter	R	COG2704	chr1	+	1325752	1327077	4249	6526.95	3359.23	4636.2	549.053	858.072	440.367	606.608	0.619285	6.82506e-83	-0.338991	2.20387e-24	-0.493467	5.22177e-48	0.464809	2.00066e-41	0.125818	0.000103685	VCA0205	#	Carbohydrates, organic alcohols, and acids	Anaerobic C4-dicarboxylate transporter	VCA0205	1.21661	1.22897
1302	PBPRA1179	Q6LSY6	VP0175	conserved hypothetical protein	Phosphate-starvation-inducible E subfamily	-	-	chr1	-	1327187	1327621	55	82.7386	65.689	99.5111	21.6643	33.157	26.2495	39.6892	0.589129	0.0379383	0.25622	0.331515	0.266297	0.313269	0.599205	0.0128957	0.855426	0.00065975	#	#	#	#	#	#	#	#
1303	PBPRA1180	Q6LSY5	SO1039	putative cob(I)alamin adenosyltransferase	cob(I)alamin adenosyltransferase	H	COG2109	chr1	-	1328060	1328665	373	359.161	343.604	441.421	105.465	103.317	98.5607	126.378	-0.054546	0.654416	-0.118429	0.273329	0.297526	0.0182674	0.361408	0.00099542	0.24298	0.02347	#	#	#	#	#	#	#	#
1304	PBPRA1181	Q6LSY4	VV1475	cobalamin 5-phosphate synthase	cobalamin 5-phosphate synthase	H	COG0368	chr1	-	1328702	1329538	159	165.477	130.367	186.264	32.5494	34.4643	27.0746	38.6095	0.0576056	0.752987	-0.286443	0.0929224	0.170719	0.368532	0.514768	0.00301939	0.228325	0.165599	#	#	#	#	#	#	#	#
1305	PBPRA1182	Q6LSY3	VV1474	hypothetical nicotinate-nucleotide-dimethylbenzimidazole phosphoribosyltransferase	Nicotinate-nucleotide--dimethylbenzimidazole phosphoribosyltransferase(EC 2.4.2.21) (NN:DBI PRT) (N(1)-alpha-phosphoribosyltransferase)	H	COG2038	chr1	-	1329535	1330563	283	199.325	270.841	218.159	47.124	33.7678	45.7527	36.783	-0.505681	0.000829151	-0.0633568	0.60631	0.130258	0.454606	-0.312066	0.0247335	-0.375422	0.0061565	#	#	#	#	#	#	#	#
1306	PBPRA1183	Q6LSY2	-	hypothetical protein	lipoprotein, putative	-	-	chr1	+	1330905	1331489	136	112.825	156.643	81.6501	39.834	33.6208	46.545	24.2154	-0.269515	0.198205	0.203874	0.228565	-0.466564	0.0692083	-0.939953	3.9615e-06	-0.73608	0.000469381	#	#	#	#	#	#	#	#
1307	PBPRA1184	Q6LSY1	PA2978	Putative phosphotyrosine protein phosphatase	protein-tyrosine-phosphatase	T	COG0394	chr1	+	1331682	1332167	107	105.304	76.8056	107.166	37.7241	37.7715	27.471	38.2569	-0.0230551	0.918845	-0.478327	0.0259912	0.0252888	0.917475	0.480561	0.0346394	0.00223373	0.991463	#	#	#	#	#	#	#	#
1308	PBPRA1185	Q6LSY0	PSPTO359	putative sulfate permease family protein	sulfate permease family protein	P	COG0659	chr1	-	1332310	1333869	651	629.942	730.664	637.892	71.5035	70.3935	81.4162	70.9434	-0.0474395	0.606571	0.16655	0.0324916	0.0180933	0.856288	-0.195897	0.0181536	-0.0293462	0.730204	#	#	#	#	#	#	#	#
1309	PBPRA1186	Q6LSX9	T1734	Putative ribonuclease E	ribonuclease E	J	COG1530	chr1	-	1334103	1337405	3703	3612.29	3641.19	3333.62	192.095	190.648	191.625	175.105	-0.0357801	0.35314	-0.0242837	0.471761	-0.115824	0.00666196	-0.12732	0.000521057	-0.151604	3.16653e-05	#	#	#	#	#	#	#	#
1310	PBPRA1187	Q6LSX8	RLUC	putative 23S rRNA ribosomal pseudouridinesynthase	ribosomal large subunit pseudouridine synthase C	J	COG0564	chr1	+	1337844	1338788	777	641.224	656.89	728.472	140.883	118.286	120.831	133.743	-0.277086	0.00158902	-0.242263	0.00154723	0.184045	0.0557712	0.149222	0.0700668	-0.0930406	0.237454	#	#	#	#	#	#	#	#
1311	PBPRA1188	Q6LSX7	RSC1042	hypothetical hydrolase, haloacid dehalogenase-likefamily	hydrolase, haloacid dehalogenase-like family	R	COG0546	chr1	+	1338856	1339521	503	496.432	416.367	560.069	129.409	129.94	108.673	145.901	-0.0189635	0.855707	-0.272702	0.00434546	0.174009	0.112176	0.427748	1.43513e-05	0.155046	0.0982251	#	#	#	#	#	#	#	#
1312	PBPRA1189	Q6LSX6	SO2782	Hypothetical Maf-like protein	maf protein	D	COG0424	chr1	-	1339655	1340266	336	321.552	306.212	424.836	94.0716	91.5919	86.9738	120.437	-0.0634079	0.621928	-0.133931	0.24095	0.401852	0.00213173	0.472375	3.46495e-05	0.338444	0.00232519	#	#	#	#	#	#	#	#
1313	PBPRA1190	Q6LSX5	S1172	Conserved hypothetical protein	Uncharacterized ACR, COG1399	R	COG1399	chr1	+	1340601	1341116	15641	13811.7	16083.7	10043	5193.81	4666.11	5418.19	3376.78	-0.179441	9.10382e-21	0.0402666	0.0130213	-0.459706	9.59216e-88	-0.679414	1.85229e-274	-0.639147	3.41078e-241	#	#	#	#	#	#	#	#
1314	PBPRA1191	Q6LSX4	SO2780	putative ribosomal protein L32 (rpL32)	ribosomal protein L32	J	COG0333	chr1	+	1341142	1341312	3685	3320.83	4081.81	2263.24	3692.43	3385.38	4149.3	2296.28	-0.150122	0.000138975	0.147546	7.00204e-06	-0.553153	1.08702e-30	-0.850821	5.40596e-104	-0.703275	1.448e-68	#	#	#	#	#	#	#	#
1315	PBPRA1192	Q6LSX3	-	putative fatty acid/phospholipid synthesisprotein PlsX	fatty acid/phospholipid synthesis protein PlsX	I	COG0416	chr1	+	1341322	1342347	2306	2275.31	2224.33	2098.66	385.108	386.59	376.851	354.883	-0.0193285	0.691446	-0.0520211	0.226084	-0.116593	0.0302262	-0.0839005	0.0718154	-0.135922	0.00316094	#	#	#	#	#	#	#	#
1316	PBPRA1193	Q6LSX2	FABH	Putative 3-oxoacyl-(acyl-carrier-protein)synthase III	3-oxoacyl-[acyl-carrier-protein] synthase III protein 1(Beta-ketoacyl-ACP synthase III 1) (KAS III 1)	I	COG0332	chr1	+	1342353	1343309	1526	1902.99	1438.08	2439.3	273.221	346.642	261.21	442.224	0.318511	1.69183e-08	-0.0856071	0.107191	0.3582	3.81953e-11	0.762318	2.26402e-52	0.676711	4.33728e-43	#	#	#	#	#	#	#	#
1317	PBPRA1194	Q6LSX1	SO2777	putative malonyl Coa-acyl carrier protein transacylase	malonyl CoA-acyl carrier protein transacylase	I	COG0331	chr1	+	1343461	1344384	2115	2933.46	1934.29	3828.63	392.202	553.433	363.888	718.887	0.471945	5.20156e-24	-0.128855	0.00460446	0.384224	9.13872e-19	0.985024	2.12787e-124	0.856169	2.93234e-99	#	#	#	#	#	#	#	#
1318	PBPRA1195	Q6LSX0	FABG	Putative 3-oxoacyl-(acyl-carrier-protein) reductase, FabG	3-oxoacyl-(acyl-carrier-protein) reductase	IQR	COG1028	chr1	+	1344408	1345142	3943	4215.91	3901.93	6144.17	919.201	999.91	922.805	1450.33	0.0965495	0.00815618	-0.0151069	0.643578	0.543375	1.23387e-53	0.655032	2.01278e-99	0.639925	5.08886e-96	#	#	#	#	#	#	#	#
1319	PBPRA1196	Q9R6Z3	BB3755	putative acyl carrier protein	acyl carrier protein	IQ	COG0236	chr1	+	1345302	1345538	9451	12912.9	9136.84	12257.7	6832.82	9497.98	6701.4	8973.29	0.45027	7.92885e-92	-0.0487724	0.0214146	-0.0751175	0.000796994	0.423925	2.70236e-90	0.375152	1.00976e-72	#	#	#	#	#	#	#	#
1320	PBPRA1197	Q9R6Z2	FABF-1	Beta-ketoacyl-acyl carrier protein synthase II	Beta-ketoacyl-acyl carrier protein synthase II	IQ	COG0304	chr1	+	1345623	1346864	4513	3766.49	4124.26	3909	622.608	528.654	577.221	546.052	-0.260867	6.5762e-13	-0.129952	2.98662e-05	0.0535802	0.186866	-0.0773354	0.0236603	-0.207287	4.93491e-10	#	#	#	#	#	#	#	#
1321	PBPRA1198	Q6LSW7	S1180	hypothetical 4-amino-4-deoxychorismate lyase(ADC lyase)	4-amino-4-deoxychorismate lyase VC2018	EH	COG0115	chr1	+	1346997	1347806	192	218.129	221.321	308.74	40.6151	46.9446	47.4959	66.1298	0.184075	0.258667	0.205037	0.150122	0.501209	0.00132859	0.480247	0.000338857	0.685284	7.43332e-07	#	#	#	#	#	#	#	#
1322	PBPRA1199	Q6LSW6	HD1932	hypothetical protein	Uncharacterized BCR, YceG family COG1559	R	COG1559	chr1	+	1347800	1348813	145	182.401	144.516	174.782	24.502	31.3578	24.774	29.9054	0.331061	0.0701464	-0.00482551	0.977358	-0.0615544	0.743689	0.274332	0.110451	0.269506	0.115479	#	#	#	#	#	#	#	#
1323	PBPRA1200	Q6LSW5	HD1933	putative thymidylate kinase	thymidylate kinase	F	COG0125	chr1	+	1348813	1349442	174	189.923	163.717	209.228	47.3238	52.5525	45.1723	57.6196	0.126325	0.465028	-0.0878812	0.576757	0.139667	0.433095	0.353873	0.0262893	0.265992	0.0889888	#	#	#	#	#	#	#	#
1324	PBPRA1201	Q6LSW4	VV13001	hypothetical DNA polymerase III, delta prime subunit	DNA polymerase III, delta prime chain VC2015 [similarity]	L	COG0470	chr1	+	1349505	1350419	331	298.987	336.53	338.083	61.9837	56.9624	63.9323	64.105	-0.146747	0.264217	0.0239032	0.830954	0.177292	0.208859	0.00664123	0.955107	0.0305444	0.795942	#	#	#	#	#	#	#	#
1325	PBPRA1202	Q6LSW3	T1718	putative deoxyribonuclease	Mg-dependent DNase	L	COG0084	chr1	+	1350409	1351185	315	267.02	225.364	250.054	69.4641	59.9073	50.4175	55.8344	-0.238404	0.081587	-0.483096	0.000115778	-0.094711	0.545028	0.149981	0.286189	-0.333115	0.00978763	#	#	#	#	#	#	#	#
1326	PBPRA1203	Q6LSW2	SF1105	Putative PTS system, glucose-specific IIBC	PTS system, glucose-specific IIBC component	G	COG1263	chr1	+	1351645	1353078	22645	16043.8	24381.7	12909.7	2705.79	1950.36	2955.52	1561.91	-0.49718	2.67085e-191	0.106608	1.16041e-15	-0.313563	1.04805e-50	-0.917351	0	-0.810743	0	#	#	#	#	#	#	#	#
1327	PBPRA1204	Q6LSW1	STY0934	conserved hypothetical protein.	Predicted membrane protein	S	COG2431	chr1	-	1353298	1354203	139	201.205	123.293	193.919	26.288	38.714	23.6553	37.1349	0.533583	0.00307794	-0.172991	0.333253	-0.0532131	0.766232	0.653361	0.000177072	0.48037	0.00438369	#	#	#	#	#	#	#	#
1328	PBPRA1204a		-	-		-	-	chr1	+	1354249	1354568	18	13.163	21.2226	28.0672	9.63814	7.17068	11.5283	15.2174	-0.451513	0.447349	0.237605	0.6076	1.0924	0.056929	0.403285	0.357831	0.64089	0.15959	#	#	#	#	#	#	#	#
1329	PBPRA1205	Q6LSW0	VV12821	conserved hypothetical protein	predicted signal transduction protein	T	COG1639	chr1	-	1354616	1355539	170	137.271	175.844	202.85	31.5245	25.8978	33.0807	38.0883	-0.308509	0.101923	0.0487648	0.753934	0.563385	0.00381465	0.206111	0.19111	0.254875	0.107893	#	#	#	#	#	#	#	#
1330	PBPRA1206	Q6LSV9	EBIG1305	conserved hypothetical protein	conserved hypothetical protein	R	COG2802	chr1	-	1355680	1356264	9	13.163	43.4558	12.7578	2.63607	3.92242	12.9125	3.78365	0.548487	0.437644	2.27155	7.88647e-07	-0.0451005	0.948541	-1.76817	7.50159e-05	0.503386	0.445616	#	#	#	#	#	#	#	#
1331	PBPRA1206a		-	-		-	-	chr1	+	1356501	1356684	472	114.706	458.812	193.919	439.537	108.674	433.446	182.849	-2.04085	1.12821e-40	-0.0408823	0.666365	0.757516	0.000235455	-1.24245	4.01065e-23	-1.28333	5.01005e-25	#	#	#	#	#	#	#	#
1332	PBPRA1207	Q6LSV8	VV1446	hypothetical protein	regulator of competence-specific genes	K	COG3070	chr1	+	1356556	1357143	149	77.0973	169.781	59.9618	43.419	22.857	50.1914	17.6924	-0.95056	2.42999e-05	0.188361	0.245529	-0.362637	0.234565	-1.50156	3.3757e-12	-1.3132	3.42552e-09	VC1153	#	General	Hypothetical protein	VC1153	1.00576
1333	PBPRA1208	Q6LSV7	PLU1968	hypothetical D-serine deaminase activator	D-serine deaminase activator	K	COG0583	chr1	+	1357241	1358155	177	197.444	146.537	153.094	33.1454	37.6167	27.8384	29.0287	0.157697	0.355032	-0.272484	0.0909454	-0.367029	0.0543737	0.0631526	0.721308	-0.209332	0.213787	#	#	#	#	#	#	#	#
1334	PBPRA1209	Q6LSV6	VPA0934	Conserved hypothetical protein	conserved hypothetical protein	-	-	chr1	-	1358290	1358832	1353	868.755	1838.28	731.024	426.942	278.904	588.478	233.572	-0.63914	1.74866e-19	0.442196	9.01628e-18	-0.249031	0.00519222	-1.33037	4.57258e-97	-0.888172	1.89508e-38	#	#	#	#	#	#	#	#
1335	PBPRA1210	Q6LSV5	STM1647	Putative D-Lactate dehydrogenase	D-lactate dehydrogenase	CHR	COG1052	chr1	-	1359195	1360220	65	71.4561	22.2332	47.204	10.8552	12.1408	3.7668	7.98217	0.136617	0.628548	-1.54772	3.08761e-06	-0.598148	0.0699737	1.08619	0.00432695	-0.461531	0.111833	#	#	#	#	#	#	#	#
1336	PBPRA1211	Q6LSV4	VP1376	putative response regulator	response regulator VC1155	T	COG0784	chr1	-	1360315	1360815	39	15.0434	16.1696	14.0336	13.3382	5.23437	5.61022	4.85984	-1.37435	0.00371597	-1.27019	0.00186096	-0.100242	0.87927	-0.204397	0.714268	-1.47459	0.000961921	#	#	#	#	#	#	#	#
1337	PBPRA1212	Q6LSV3	VP1245	putative response regulator	response regulator	T	COG0784	chr1	-	1360826	1362760	131	43.2497	100.049	53.5829	11.6001	3.89636	8.98776	4.80436	-1.5988	2.68339e-09	-0.388854	0.0419605	0.309082	0.393941	-0.900868	0.000374147	-1.28972	4.6433e-08	#	#	#	#	#	#	#	#
1338	PBPRA1213	Q6LSV2	-	hypothetical protein	conserved hypothetical protein	-	-	chr1	+	1362937	1364247	1127	881.918	816.565	813.95	147.296	117.269	108.269	107.717	-0.353771	1.65264e-06	-0.464848	1.93814e-12	-0.115705	0.180591	-0.00462782	0.951368	-0.469476	1.74327e-11	#	#	#	#	#	#	#	#
1339	PBPRA1214	Q6LSV1	AF0848	putative inosine monophosphate dehydrogenase-related protein	z28f	R	COG0517	chr1	+	1364551	1364940	914	1353.9	1707.91	1393.16	401.562	605.174	761.236	619.762	0.56686	5.0345e-16	0.901969	8.87968e-55	0.0412304	0.543526	-0.293879	9.94059e-08	0.60809	3.18528e-21	#	#	#	#	#	#	#	#
1340	PBPRA1215	Q6LSV0	SO1918	hypothetical MATE efflux family protein	MATE efflux family protein, putative	-	-	chr1	+	1365220	1366569	107	161.716	117.23	142.888	13.5807	20.8822	15.0946	18.3633	0.595855	0.00337426	0.131726	0.495569	-0.178584	0.381421	0.285545	0.133803	0.417271	0.0317307	#	#	#	#	#	#	#	#
1341	PBPRA1215a		-	Conserved hypothetical protein		-	-	chr1	+	1366958	1367116	1	0	2.0212	#VALUE!	1.07764	0	2.20968	NA	#VALUE!	NA	1.01521	0.554027	#VALUE!	NA	#VALUE!	NA	#VALUE!	NA	#	#	#	#	#	#	#	#
1342	PBPRA1216	Q6LSU9	VV3080	putative transporter	sodium-dependent transporter (huNaDC-1)	P	COG0471	chr1	+	1367359	1368774	287	199.325	351.689	183.713	34.7288	24.5389	43.1731	22.5095	-0.52593	0.000484915	0.293249	0.0106118	-0.117669	0.51758	-0.936847	5.43925e-12	-0.643599	6.34855e-06	#	#	#	#	#	#	#	#
[truncated: 5,123 more rows]
