# Supplementary material for: The transcriptional landscape of the deep-sea bacterium Photobacterium profundum in both a toxR mutant and its parental strain
Source: BMC Genomics. 2012 Oct 29;13:567. doi: 10.1186/1471-2164-13-567 (PMC3505737; doi:10.1186/1471-2164-13-567)
Supplement: Additional file 12 — Table S8. sRNAs identified using RNA-seq are classified considering their position with respect to protein coding genes. Column (A): locus tag was arbitrarily assigned considering the locus tag of the gene overlapped or the closer gene and adding “a”, “b” or “c” to the locus tag; column (B): chromosome; columns (C-D): transcript start and transcript end determined considering Rfam database and/or RNA-seq data; column (E): strand; column (F): gene name; column (G): comment; column (H): genes localized in repeated regions are labeled; column (I): protein-coding genes overlapped to the sRNA; column (J): sRNAs overlapped to ribosome binding sites of protein-coding genes are reported. [file 1471-2164-13-567-S12.xls]

## Sheet: intergenic_smallRNAs
Table S8. Table S8. sRNAs identified using RNA-seq are classified considering their position with respect to protein coding genes.
Column A: locus tag was arbitrarily assigned considering the locus tag of the gene overlapped or the more close gene and adding “a”, “b” or “c” to the locus tag;
column B: chromosome;
column C-D: transcript start and transcript end determined considering Rfam database and/or RNA-seq data;
column E: strand;
column F: gene name;
column G: comment
column H: genes localized in repeated regions are labeled;
column I: protein-coding genes overlapped to the sRNA;
column J: sRNAs overlapped to ribosome binding sites of protein-coding genes are reported.
Locus Tag	Chromosome	Transcript start	Transcript end	Strand (nd = not determined)	Gene Name (RFAM database)	Comment	Repeated region (low complexity)	Putative regulated gene	Overlapped to RBS
PBPRA0004a	chr1	4486	4737	nd	-	It is located in the intergenic region between PBPRA0004 and PBPRA0005 near a Genemark predicted gene	no
PBPRA0057a	chr1	58119	58250	+	Putative non translated yybP-ykoY	It is located near the 5'-end of PBPRA0058, transcript determined using RNA seq seems larger than predicted in RFAM database	no	PBPRA0058
PBPRA0067a	chr1	69205	69395	nd	-	It is located in the intergenic region between PBPRA0067 and PBPRA0068	no
PBPRA0070a	chr1	74972	75109	nd	-	It is located between the rRNA 5S and the rRNA 16S	partially
PBPRA0074a	chr1	77242	77380	possibly for	-	It is located between the tRNA Val and the 16S rRNA PBPRA0075	no
PBPRA0105a	chr1	106620	106717	+	Putative non translated THI	It is located near the 5'-end of PBPRA0106, transcript determined using RNA seq seems larger than predicted in RFAM database	no	PBPRA0106
PBPRA0147a	chr1	150873	151144	nd	-	It is located near the 5'-end of PBPRA0148	yes	PBPRA0148
PBPRA0209b	chr1	216844	217036	nd	-	Possibly the same transcript with PBPRA0209a	yes
PBPRA0249a	chr1	256831	257699	nd	-	Very large region located between PBPRA0249 and PBPRA0250, partially repeated	partially
PBPRA0341a	chr1	343376	343482	+	Putative non translated Alpha_RBS	Possibly the same transcript with PBPRA0342	no	PBPRA0342	overlapped
PBPRA0358a	chr1	360878	361034	nd	-	Intergenic region between PBPRA0358 and PBPRA0359 (rRNA 16S ribosomal)	no
PBPRA0413a	chr1	420393	420522	-	Putative non translated THI	Intergenic region between PBPRA0413 and PBPRA0414	no
PBPRA0422a	chr1	433620	433840	possibly for	-	It is located in the intergenic region near the 5'-end of PBPRA0423	no	PBPRA0423
PBPRA0551b	chr1	597357	597482	+	Putative non translated thr_leader	Intergenic region between PBPRA0551 and PBPRA0552	no
PBPRA0609a	chr1	665602	665654	nd	-	It is located between the tRNA Met and the 16S rRNA PBPRA0610	no
PBPRA0629a	chr1	689079	689467	nd	-	It is located in the intergenic region between PBPRA0629 and PBPRA0631	no
PBPRA0643a	chr1	706768	707091	nd	-	It is located in the intergenic region near the 3'-end of PBPRA0644	partially
PBPRA0644a	chr1	708108	708447	nd	-	It is in intergenic region between PBPRA0644 and PBPRA0645	no
PBPRA0689a	chr1	766174	766538	-	Putative non translated tmRNA	Intergenic; transcript determined using RNA seq has exactly the same size than predicted in Rfam database	no
PBPRA0787a	chr1	873383	873518	nd	-	Intergenic region between PBPRA0787 and PBPRA0788 very close to a glimmer predicted ORF	no
PBPRA0812a	chr1	900317	900693	nd	-	Intergenic region between PBPRA0812 and PBPRA0813	partially	PBPRA0812?
PBPRA0815a	chr1	904653	904740	nd	-	Intergenic region between PBPRA0815 and PBPRA0816	yes
PBPRA0833b	chr1	922101	922330	nd	-	Intergenic region between PBPRA0833a and PBPRA0834	no
PBPRA0868a	chr1	959046	959197	nd	-	Intergenic region between PBPRA0868 and PBPRA0868b	no
PBPRA0877a	chr1	970087	970684	nd	-	Intergenic region between PBPRA0877 and PBPRA0878	no
PBPRA0892a	chr1	990450	991076	nd	-	Intergenic region between PBPRA0892 and PBPRA0893	no
PBPRA0918a	chr1	1016026	1016337	nd	-	Intergenic region between PBPRA0918 and PBPRA0919	yes
PBPRA0963a	chr1	1067855	1068040	nd	-	Intergenic region between PBPRA0963 and PBPRA0964	yes
PBPRA0988a	chr1	1091037	1091498	nd	-	Intergenic region between PBPRA0988 and PBPRA0989	partially
PBPRA1082a	chr1	1201127	1201310	+	Putative non translated Lysine	Intergenic region between PBPRA1082 and PBPRA1083	no	PBPRA1082
PBPRA1117a	chr1	1239979	1240262	nd	-	Intergenic region between PBPRA1117 and PBPRA1118, close to the 3'-end of PBPRA1117	partially
PBPRA1117b	chr1	1240902	1241005	nd	-	Intergenic region between PBPRA1117 and PBPRA1118	yes
PBPRA1118a	chr1	1243200	1243302	-	Putative non translated Qrr	Intergenic region between PBPRA1118 and PBPRA1119; coverage is low and difficult to determine the size of this small RNA	no
PBPRA1123a	chr1	1247502	1247738	nd	Moco RNA motif	It is located near the 5'-end of PBPRA1124	no	PBPRA1124	overlapped
PBPRA1149a	chr1	1290415	1290690	nd	-	Intergenic region between PBPRA1149 and PBPRA1150	yes
PBPRA1159a	chr1	1301480	1301773	nd	-	Intergenic region between PBPRA1159 and PBPRA1160	yes
PBPRA1171a	chr1	1319438	1319608	nd	-	Intergenic region between PBPRA1171 and PBPRA1172	no
PBPRA1204a	chr1	1354249	1354568	nd	-	Intergenic region between PBPRA1204 and PBPRA1205	partially
PBPRA1248a	chr1	1414305	1414589	nd	-	Intergenic region between PBPRA1248 and PBPRA1249	yes
PBPRA1278a	chr1	1451894	1451964	+	putative tRNA Cys	Large region between PBPRA1278 and PBPRA1279	partially
PBPRA1278b	chr1	1451988	1452060	+	putative tRNA Gly	Large region between PBPRA1278 and PBPRA1279	yes
PBPRA1278c	chr1	1452171	1452254	+	putative tRNA Leu	Large region between PBPRA1278 and PBPRA1279	yes
PBPRA1278d	chr1	1452290	1452362	+	putative tRNA Gly	Large region between PBPRA1278 and PBPRA1279	yes
PBPRA1278e	chr1	1452469	1452561	nd	-	Intergenic region between PBPRA1278 and PBPRA1279	yes
PBPRA1278f	chr1	1452598	1452713	nd	-	Intergenic region between PBPRA1278 and PBPRA1279	yes
PBPRA1361a	chr1	1531906	1532301	nd	-	Wide region transcribed between PBPRA1361 and PBPRA1362	no
PBPRA1369a	chr1	1540698	1541297	possibly rev	-	It is located immediately upstream of PBPRA1369	partially	PBPRA1369	overlapped
PBPRA1381a	chr1	1555703	1555978	nd	-	Three small transcribed regions between PBPRA1381 and PBPRA1382	yes
PBPRA1397a	chr1	1573074	1573342	nd	-	Intergenic region between PBPRA1397 and PBPRA1398	yes
PBPRA1406a	chr1	1581595	1581640	possibly for	-	Very small region immediately at the 3'-end of PBPRA1406	yes
PBPRA1421a	chr1	1596442	1596478	nd	-	Very small region immediately at the 5'-end of PBPRA1421	yes	PBPRA1421
PBPRA1432a	chr1	1606319	1606503	nd	-	Intergenic region between PBPRA1432 and PBPRA1433, difficult to define 3'-5' ends	no
PBPRA1433a	chr1	1608192	1608314	nd	-	Intergenic region between PBPRA1433 and PBPRA1434	no
PBPRA1445a	chr1	1623828	1623988	nd	-	Intergenic region between PBPRA1445 and PBPRA1446	no
PBPRA1516a	chr1	1717758	1717822	nd	-	Intergenic region between PBPRA1516 and PBPRA1517	no
PBPRA1517a	chr1	1719424	1719575	nd	-	Intergenic region between PBPRA1517 and PBPRA1518	yes
PBPRA1518a	chr1	1720282	1720376	nd	-	Intergenic region between PBPRA1518 and PBPRA1519, possibly the same transcript of PBPRA1519a	no	PBPRA1519?
PBPRA1523a	chr1	1725124	1725291	nd	-	Intergenic region between PBPRA1523 and PBPRA1524	yes
PBPRA1547a	chr1	1755236	1755451	nd	-	Intergenic region between PBPRA1547 and PBPRA1548; possibly the same transcript of PBPRA1547b	partially	PBPRA1548
PBPRA1547b	chr1	1755480	1755564	nd	-	Near to the 5'-end of PBPRA1548	yes		overlapped
PBPRA1604a	chr1	1837700	1838336	nd	-	Intergenic region between PBPRA1604 and PBPRA1605	no
PBPRA1604b	chr1	1838439	1838515	for	Putative non translated Intron_gpII	Intergenic region between PBPRA1604 and PBPRA1605, transcript determined using RNA seq is shifted respect to that predicted by Rfam	no
PBPRA1642a	chr1	1873710	1873978	nd	-	Intergenic region between PBPRA1642 and PBPRA1643	no
PBPRA1724a	chr1	1977657	1977937	nd	-	Intergenic region between PBPRA1724-PBPRA1725	yes
PBPRA1746a	chr1	2002061	2002209	nd	-	Intergenic region between PBPRA1746-PBPRA1747	yes
PBPRA1777a	chr1	2049119	2049398	nd	-	Intergenic region between PBPRA1777-PBPRA1778	yes
PBPRA1789a	chr1	2061139	2061304	nd	-	Intergenic region between PBPRA1789-PBPRA1790	yes
PBPRA1909a	chr1	2196658	2196703	nd	-	Intergenic region between PBPRA1909-PBPRA1910	yes
PBPRA1927a	chr1	2216828	2217096	nd	-	Immediately upstream to PBPRA1928	yes		overlapped
PBPRA1933a	chr1	2226780	2227067	nd	-	Immediately downstream of PBPRA1934	yes
PBPRA1935a	chr1	2230323	2230600	nd	-	Intergenic region between PBPRA1935- PBPRA1936	yes
PBPRA1937a	chr1	2233184	2233482	nd	-	Intergenic region between PBPRA1937- PBPRA1938	no
PBPRA1972a	chr1	2270020	2270508	nd	-	Intergenic region between PBPRA1972-PBPRA1973	partially
PBPRA1974a	chr1	2272853	2273059	nd	-	Intergenic region between PBPRA1974-PBPRA1975	no
PBPRA1998a	chr1	2300590	2300788	nd	-	Intergenic region between PBPRA1998-PBPRA1999	no
PBPRA2017a	chr1	2326863	2327301	nd	-	Intergenic region between PBPRA2017-PBPRA2018	partially
PBPRA2018a	chr1	2329702	2329976	nd	-	Intergenic region between PBPRA2018- PBPRA2019	yes
PBPRA2026a	chr1	2339359	2339635	nd	-	Immediately downstream of PBPRA2026	yes
PBPRA2040b	chr1	2357226	2357513	nd	-	Immediately upstream to PBPRA2041	yes
PBPRA2043a	chr1	2359488	2359875	nd	-	Immediately upstream to PBPRA2044	partially
PBPRA2088	chr1	2410333	2410754	nd	-	Intergenic region between PBPRA2088-PBPRA2089, very difficult prediction	no
PBPRA2118a	chr1	2437730	2437802	possibly rev	-	Immediately upstream to PBPRA2118 and possibly part of the same transcript	yes
PBPRA2130a	chr1	2451640	2451811	nd	-	Intergenic region between PBPRA2130-PBPRA2131 near the 5'-end of PBPRA2130	partially
PBPRA2131a	chr1	2453156	2453225	nd	-	Intergenic region between PBPRA2131-PBPRA2132	yes
PBPRA2131b	chr1	2453318	2453500	+	Putative non translated gcvT	Intergenic region between PBPRA2131-PBPRA2132 near the 5'-end of PBPRA2132	no	PBPRA2132
PBPRA2131c	chr1	2453501	2453611	+	Putative non translated gcvT	Intergenic region between PBPRA2131-PBPRA2132 near the 5'-end of PBPRA2132, transcript determined using RNA seq seems larger than predicted in Rfam database	no
PBPRA2168a	chr1	2492072	2492137	nd	-	It is located near the 5'-end of PBPRA2168	yes
PBPRA2168b	chr1	2492275	2492342	nd	-	It is located near the 5'-end of PBPRA2170	yes
PBPRA2175b	chr1	2501741	2502014	nd	-	Intergenic region between PBPRA2175 and PBPRA2176	yes
PBPRA2180a	chr1	2507481	2507788	nd	-	Intergenic region between PBPRA2180-PBPRA2181	yes
PBPRA2180b	chr1	2507835	2507975	nd	-	Intergenic region between PBPRA2180-PBPRA2181	no
PBPRA2180c	chr1	2507997	2508139	nd	-	It is located immediately upstream PBPRA2181	no
PBPRA2181a	chr1	2509899	2510041	nd	-	It is located immediately dowvstream of PBPRA2181	no
PBPRA2201a	chr1	2534567	2534686	nd	-	Intergenic region between PBPRA2201-PBPRA2202	yes
PBPRA2204a	chr1	2537967	2538372	nd	-	Intergenic region between PBPRA2204-PBPRA2205	no
PBPRA2227a	chr1	2564483	2564773	nd	-	Intergenic region between PBPRA2227 and PBPRA2228	yes
PBPRA2230a	chr1	2570607	2570862	nd	-	Intergenic region between PBPRA2230 and PBPRA2231	no
PBPRA2242a	chr1	2581708	2582076	nd	-	Intergenic region between PBPRA2242 and PBPRA2243	yes
PBPRA2249c	chr1	2590493	2590774	nd	-	Intergenic region between PBPRA2249 and PBPRA2250	yes	PBPRA2249b - PBPRA2249d	overlapped
PBPRA2260a	chr1	2604184	2604349	nd	-	Intergenic region between PBPRA2260 and PBPRA2261	yes
PBPRA2268a	chr1	2613244	2613670	nd	-	Intergenic region between PBPRA2268 and PBPRA2269 near the 5'-end of the two transcripts	partially
PBPRA2272a	chr1	2617376	2617571	nd	-	Intergenic region between PBPRA2272 and PBPRA2273 near the 5'-end of the two transcripts	no
PBPRA2288a	chr1	2634161	2634266	nd	-	Intergenic region between PBPRA2288 and PBPRA2289	no
PBPRA2288b	chr1	2634290	2634566	nd	-	Intergenic region between PBPRA2288 and PBPRA2289	no
PBPRA2288e	chr1	2637493	2637671	nd	-	Intergenic region between PBPRA2288 and PBPRA2289	partially
PBPRA2304a	chr1	2654461	2654650	nd	-	Intergenic region between PBPRA2304 and PBPRA2305	no
PBPRA2310a	chr1	2659471	2659898	nd	-	Intergenic region between PBPRA2310 and PBPRA2311	partially
PBPRA2322a	chr1	2674795	2674869	nd	-	Intergenic region between PBPRA2322 and PBPRA2323	yes
PBPRA2325b	chr1	2678069	2678139	nd	-	Intergenic region between PBPRA2325-PBPRA2326	no
PBPRA2330a	chr1	2683921	2683971	nd	-	Intergenic region between PBPRA2330-PBPRA2331	yes
PBPRA2336a	chr1	2693261	2693638	nd		Intergenic region between PBPRA2336-PBPRA2337	no
PBPRA2364a	chr1	2726970	2727110	nd	-	Intergenic region between PBPRA2364-PBPRA2365	yes
PBPRA2368c	chr1	2732994	2733354	nd	-	Intergenic region between PBPRA2364-PBPRA2366	no
PBPRA2393a	chr1	2766947	2767029	nd	-	It is located immediately downstream PBPRA2393	yes
PBPRA2395a	chr1	2768211	2768452	nd	-	Intergenic region between PBPRA2395-PBPRA2396	yes
PBPRA2418a	chr1	2798003	2798273	nd	-	Intergenic region between PBPRA2418-PBPRA2419	yes
PBPRA2425c	chr1	2808103	2808246	nd	-	Intergenic region between PBPRA2425-PBPRA2426, immediately upstrem of PBPRA2426	yes
PBPRA2428a	chr1	2812170	2812342	+	-	Intergenic region between PBPRA2428-PBPRA2429	yes
PBPRA2428b	chr1	2812358	2812605	+	-	Intergenic region between PBPRA2428-PBPRA2429	yes
PBPRA2428c	chr1	2812621	2812868	+	-	Intergenic region between PBPRA2428-PBPRA2429	yes
PBPRA2428d	chr1	2812884	2813123	+	-	Intergenic region between PBPRA2428-PBPRA2429	yes
PBPRA2429a	chr1	2814047	2814239	possibly rev	-	Intergenic region between PBPRA2429-PBPRA2430, immediately upstream of PBPRA2429	yes
PBPRA2457a	chr1	2846378	2846723	nd	-	Intergenic region between PBPRA2457-PBPRA2458, immediately upstream of PBPRA2458	yes	PBPRA2458	overlapped
PBPRA2531a	chr1	2935887	2935952	nd	-	Intergenic region between PBPRA2531-PBPRA2532	no
PBPRA2531b	chr1	2935982	2936061	nd	-	Intergenic region between PBPRA2531-PBPRA2532	no
PBPRA2558a	chr1	2965728	2966087	+	-	Intergenic region between PBPRA2558-PBPRA2559	no
PBPRA2558b	chr1	2966157	2966213	possibily rev	-	Immediately downstream of PBPRA2559 between the end of the ORF and the terminator	yes
PBPRA2600a	chr1	3012335	3012725	possibily rev	-	It is located immediately upstream of PBPRA2600	yes
PBPRA2625a	chr1	3041221	3041567	nd	-	Intergenic region between PBPRA2625-PBPRA2626	yes
PBPRA2644a	chr1	3062683	3063005	possibly rev	-	This could be the very long 3'-end of PBPRA2645 that is repeated	yes
PBPRA2668a	chr1	3097693	3097968	nd	-	Intergenic region between PBPRA2668-PBPRA2669, possibly part of the 5'-end of PBPRA2668 that is repeated	yes
PBPRA2673a	chr1	3102174	3102417	nd	-	It is located at the 5'-end of PBPRA2673, possibly part of the 5'-end of PBPRA2673 that is repeated	partially	PBPRA2673	overlapped
PBPRA2692a	chr1	3124769	3124956	nd	-	It is located immediately upstream of PBPRA2693	no	PBPRA2693
PBPRA2734a	chr1	3170465	3170591	nd	-	It is located at the 5'-end of PBPRA2733a, probably a repeated part of the PBPRA2734 transcript	yes
PBPRA2735a	chr1	3172735	3172907	+	Putative non translated Lysine	Intergenic region between PBPRA2735-PBPRA2736, at the 5'-end of PBPRA2736	no	PBPRA2736
PBPRA2817a	chr1	3264948	3265130	nd	-	Intergenic region between PBPRA2817-PBPRA2818	no
PBPRA2818a	chr1	3267083	3267227	possibly for	-	Intergenic region between PBPRA2818-PBPRA2819	no
PBPRA2884a	chr1	3315003	3315339	nd	-	Intergenic region between PBPRA2884-PBPRA2885	partially
PBPRA2938a	chr1	3369245	3369620	nd	-	Intergenic region between PBPRA2938-PBPRA2939	partially
PBPRA2944a	chr1	3376140	3376567	nd	-	Intergenic region between PBPRA2944-PBPRA2945	partially
PBPRA2968a	chr1	3402163	3402381	-	Putative non translated t44 gene	Intergenic region between PBPRA2968-PBPRA2969, immediately upstream of PBPRA2968	no	PBPRA2968	overlapped
PBPRA2976a	chr1	3410279	3410339	-	Putative non translated CsrB	Intergenic region between PBPRA2976-PBPRA2977, transcript determined using RNA seq seems larger than predicted in Rfam database	no
PBPRA2976b	chr1	3410844	3410928	-	Putative non translated CsrB	Intergenic region between PBPRA2976-PBPRA2977, transcript determined using RNA seq seems larger than predicted in Rfam database	no
PBPRA2976c	chr1	3411256	3411314	-	Putative non translated CsrB	Intergenic region between PBPRA2976-PBPRA2977, transcript determined using RNA seq seems larger than predicted in Rfam database	no
PBPRA2976d	chr1	3411995	3412056	-	Putative non translated CsrB	Intergenic region between PBPRA2976-PBPRA2977, transcript determined using RNA seq seems larger than predicted in Rfam database	no
PBPRA2984a	chr1	3421262	3421357	nd	-	Intergenic region between PBPRA2984-PBPRA2985, near the 5'-end of PBPRA2985	no
PBPRA2990a	chr1	3426971	3427211	+	Putative non translated gcvB RNA gene	Intergenic region between PBPRA2990-PBPRA2991, immediately upstream of PBPRA2991	no
PBPRA3036a	chr1	3480114	3480550	nd	-	Intergenic region between PBPRA3036-PBPRA3037	partially		overlapped
PBPRA3120a	chr1	3556984	3557165	+	Putative non translated 6S	Intergenic region between PBPRA3120-PBPRA3121, the size is the same than predicted in Rfam	no
PBPRA3138a	chr1	3575692	3575972	nd	-	Intergenic region between PBPRA3138-PBPRA3139	yes
PBPRA3292a	chr1	3733807	3733965	nd	-	Intergenic region between PBPRA3292-PBPRA3293	no
PBPRA3306a	chr1	3754317	3754587	nd	-	Intergenic region between PBPRA3306-PBPRA3307	no
PBPRA3464a	chr1	3919359	3919583	-	Putative non translated Cobalamin	At the 5'-end of PBPRA3464	no	PBPRA3464
PBPRA3502a	chr1	3960230	3960340	-	Putative non translated Spot_42	Intergenic region between PBPRA3502-PBPRA3603, transcript determined using RNA seq seems smaller than predicted in Rfam database	no
PBPRA3518a	chr1	3978642	3978809	nd	-	Intergenic region between PBPRA3518-PBPRA3519; possibly the 3'-end of PBPRA3519 (repeated)	yes
PBPRA3592a	chr1	4060457	4060605	nd	-	Intergenic region between PBPRA3592-PBPRA3593, close to the 5'-end of PBPRA3593	no
PBPRB0001a	chr2	2	352	nd		It is located in the intergenic region between PBPRB2025a and PBPRB00001	no
PBPRB0002a	chr2	5132	5431	nd		It is located in the intergenic region between PBPRB0002 and PBPRB0003	yes
PBPRB0062b	chr2	79519	79822	nd		It is located in the intergenic region between PBPRB0062a and PBPRB0062c	yes
PBPRB0064a	chr2	82357	82552	nd		Intergenic region between PBPRB0064 and PBPRB0065, adjacent to the 3'-end of PBPRB0064	yes
PBPRB0065a	chr2	82979	83344	nd		Intergenic region between PBPRB0065 and PBPRB0066, close to the 5'-end of PBPRB0066	no		overlapped
PBPRB0067a	chr2	85654	85920	possibly for		Intergenic region between PBPRB0067 and PBPRB0068, very close to the 5'-end of PBPRB0068	no	PBPRB0068
PBPRB0069a	chr2	87887	88026	possibly rev		Intergenic region between PBPRB0069 and PBPRB0070, close to the 5'-end of PBPRB0069	yes
PBPRB0076a	chr2	98464	98836	possibly rev		Intergenic region between PBPRB0076 and PBPRB0077, close to the 5'-end of PBPRB0076	no
PBPRB0089a	chr2	112076	112777	nd		Intergenic region between PBPRB0089 and PBPRB0089b	no
PBPRB0098a	chr2	119742	120021	possibly for		Intergenic region and close to the 5'-end of PBPRB0099	partially		overlapped
PBPRB0103a	chr2	127078	127579	nd		Intergenic region between PBPRB0103 and PBPRB0104	no
PBPRB0103b	chr2	127761	128029	nd		Intergenic region between PBPRB0103 and PBPRB0104	no
PBPRB0123a	chr2	147033	147112	nd		Intergenic region between PBPRB0123 and PBPRB0124, close to the 5'-end of PBPRB0124	yes
PBPRB0206a	chr2	229241	229562	nd		Intergenic between PBPRB0206 and PBPRB0207	yes
PBPRB0244a	chr2	280097	280378	+		Intergenic region between PBPRB0244 and PBPRB0245	no
PBPRB0244b	chr2	280385	280565	possibly for		Intergenic region between PBPRB0244 and PBPRB0245, close to the 5'-end of PBPRB0245	yes
PBPRB0253a	chr2	287332	287529	nd		Intergenic between PBPRB0253 and PBPRB0254	no
PBPRB0254a	chr2	288105	288582	nd		Intergenic between PBPRB0254 and PBPRB0255	no
PBPRB0324a	chr2	371261	371333	-	Putative non translated Intron_gpII	Intergenic between PBPRB0324 and PBPRB0325	no
PBPRB0324b	chr2	371633	371844	nd		Intergenic between PBPRB0324 and PBPRB0325	yes
PBPRB0328a	chr2	376259	376716	possibly rev		Intergenic region between PBPRB0328 and PBPRB0329, close to the 5'-end of PBPRB0328	no	PBPRB0328
PBPRB0349a	chr2	396272	396536	nd		Intergenic between PBPRB0349 and PBPRB0350	no
PBPRB0382a	chr2	438718	439039	nd		Intergenic region between PBPRB0382 and PBPRB0383, close to the 3'-end of PBPRB0383	yes
PBPRB0391a	chr2	447349	447673	nd		Intergenic region between PBPRB0391 and PBPRB0392	partially
PBPRB0393b	chr2	449440	449796	nd		Intergenic region between PBPRB0393a and PBPRB0394	yes
PBPRB0423a	chr2	493136	493459	nd		Intergenic region between PBPRB0423 and PBPRB0424	no
PBPRB0427a	chr2	500291	500519	nd		Intergenic region between PBPRB0427 and PBPRB0428	yes
PBPRB0464a	chr2	543750	543941	nd		Intergenic between PBPRB0464 and PBPRB0465, close to the 5'-end of PBPRB0465	yes
PBPRB0488a	chr2	570563	570667	nd		Intergenic between PBPRB0488 and PBPRB0489	no
PBPRB0492a	chr2	574903	575261	nd		Intergenic between PBPRB0492 and PBPRB0493	yes
PBPRB0506a	chr2	589358	589414	possibly rev		Intergenic, near the 5'-end of PBPRB0506a	yes
PBPRB0507a	chr2	591572	591950	nd		Intergenic, close to the 5'-end of PBPRB0507	yes
PBPRB0526a	chr2	613256	613535	nd		Intergenic, it is located beween PBPRB0526 and PBPRB0527	yes
PBPRB0534a	chr2	622977	623438	nd		Intergenic between PBPRB0534 and PBPRB0535	no
PBPRB0535a	chr2	624314	624877	nd		Intergenic between PBPRB0535 and PBPRB0536	yes
PBPRB0598a	chr2	717388	717676	possibly for		Intergenic between PBPRB0598 and PBPRB0599; near the 5'-end of PBPRB0599	yes
PBPRB0617a	chr2	738704	738942	nd		Intergenic between PBPRB0617 and PBPRB0618	partially
PBPRB0628a	chr2	750717	751031	possibly for		Intergenic between PBPRB0628 and PBPRB0629, possibly the intergenic repeated region of a transcript	yes		overlapped
PBPRB0641b	chr2	764785	765026	nd		Intergenic between PBPRB0641 and PBPRB0642	yes
PBPRB0688a	chr2	809708	809805	+	Putative non translated THI	Intergenic between PBPRB0688 and PBPRB0689, difficult prediction of the position	no
PBPRB0717a	chr2	842644	842951	possibly rev		Intergenic between PBPRB0717 and PBPRB0718, adjacent to the 5'-end of PBPRB0717	no
PBPRB0786a	chr2	917804	918019	possibly rev		Intergenic between PBPRB0786 and PBPRB0787, repeated	yes
PBPRB0795a	chr2	928351	928506	nd		Intergenic between PBPRB0795 and PBPRB0796, close to the 5'-end of PBPRB0795	yes
PBPRB0808a	chr2	939522	940128	nd		Intergenic between PBPRB0808 and PBPRB0809	partially
PBPRB0814b	chr2	946190	946541	nd		Intergenic between PBPRB0814 and PBPRB0815	no
PBPRB0898a	chr2	1039458	1039643	-	Putative non translated RFN	Intergenic, probably part of the enormous 5'-end of PBPRB0898	no
PBPRB0954a	chr2	1089826	1090239	nd		Intergenic between PBPRB0954 and PBPRB0955	no
PBPRB0958a	chr2	1092815	1093098	nd		Intergenic between PBPRB0958 and PBPRB0959	yes
PBPRB0964a	chr2	1098460	1098671	nd		Intergenic between PBPRB0964 and PBPRB0965	yes
PBPRB0990a	chr2	1131278	1131449	nd		Intergenic between PBPRB0990 and PBPRB0991	yes
PBPRB1007a	chr2	1147075	1147384	nd		Intergenic between PBPRB1007 and PBPRB1008	no
PBPRB1046a	chr2	1194466	1194593	nd		Intergenic between PBPRB1046 and PBPRB1047	yes
PBPRB1057a	chr2	1203827	1204120	nd		Intergenic between PBPRB1057 and PBPRB1058, close to the 5'-end of PBPRB1057	yes
PBPRB1060a	chr2	1206095	1206297	nd		Intergenic between PBPRB1060 and PBPRB1061	yes
PBPRB1133a	chr2	1280146	1280307	nd		Intergenic between PBPRB1133 and PBPRB1134	no
PBPRB1150a	chr2	1297982	1298061	+	Putative non translated CsrB	Intergenic between PBPRB1150 and PBPRB1151, the transcript seems larger than Rfam prediction	yes
PBPRB1150b	chr2	1298158	1298220	+	Putative non translated CsrB	Intergenic between PBPRB1150 and PBPRB1151, the transcript seems larger than Rfam prediction	no
PBPRB1186a	chr2	1337785	1338171	nd		Intergenic between PBPRB1186 and PBPRB1187	no
PBPRB1199a	chr2	1349598	1349829	nd		Intergenic between PBPRB1199 and PBPRB1200	partially
PBPRB1221a	chr2	1367943	1368108	nd		Intergenic between PBPRB1221 and PBPRB1222	yes
PBPRB1234a	chr2	1385670	1385796	nd		Intergenic between PBPRB1234 and PBPRB1235, repeated	yes
PBPRB1267a	chr2	1413699	1414000	nd		Intergenic between PBPRB1267 and PBPRB1268, overlapped to a small ORF	yes
PBPRB1304a	chr2	1446404	1446594	nd		Intergenic between PBPRB1304 and PBPRB1305	yes
PBPRB1305a	chr2	1447181	1447447	nd		Intergenic between PBPRB1305 and PBPRB1306	no
PBPRB1305b	chr2	1447507	1447681	nd		Intergenic between PBPRB1305 and PBPRB1306	no
PBPRB1305c	chr2	1447889	1448025	nd		Intergenic between PBPRB1305 and PBPRB1306	no
PBPRB1325a	chr2	1472615	1472894	nd		Intergenic between PBPRB1325 and PBPRB1326	yes
PBPRB1341a	chr2	1496508	1496637	possibly for		Close to the 5'-end of PBPRB1342	yes
PBPRB1358a	chr2	1517548	1517668	possibly rev		Close to the 5'-end of PBPRB1358	yes		overlapped
PBPRB1379a	chr2	1538797	1538896	+	Putative non translated Purine	Close to the 5'-end of PBPRB1379	no	PBPRB1379
PBPRB1399a	chr2	1556764	1556862	nd		Intergenic between PBPRB1399 and PBPRB1400	yes
PBPRB1409a	chr2	1566963	1567273	possibly rev		Intergenic, close to the 5'-end of PBPRB1409	no	PBPRB1409
PBPRB1427a	chr2	1583719	1583846	nd		Intergenic between PBPRB1427 and PBPRB1428, close to the 5'-end of PBPRB1427	yes
PBPRB1434a	chr2	1589856	1589994	nd		Intergenic between PBPRB1434 and PBPRB1435	yes
PBPRB1463a	chr2	1619356	1619492	possibly for		Intergenic between PBPRB1463 and PBPRB1464, close to the 5'-end of PBPRB1464	no	PBPRB1464
PBPRB1475a	chr2	1632430	1632532	nd		Intergenic between PBPRB1475 and PBPRB1476, close to the 5'-end of both genes	yes		overlapped overlapped
PBPRB1573a	chr2	1724288	1724462	nd		Intergenic between PBPRB1573 and PBPRB1574, close to the 3'-end of PBPRB1573	yes
PBPRB1588a	chr2	1736882	1737154	nd		Intergenic between PBPRB1588 and PBPRB1589	yes
PBPRB1589a	chr2	1738475	1738711	nd		Intergenic between PBPRB1589 and PBPRB1590, close to the 3'-end of PBPRB1589	yes
PBPRB1591a	chr2	1740672	1740858	nd		Intergenic between PBPRB1591 and PBPRB1592	no
PBPRB1594b	chr2	1745467	1745678	nd		Intergenic between PBPRB1594a and PBPRB1595	no
PBPRB1649a	chr2	1796678	1797071	nd		Intergenic between PBPRB1649 and PBPRB1650, close to the 3'-end of PBPRB1649	partially
PBPRB1654a	chr2	1802346	1802453	nd		Intergenic between PBPRB1654 and PBPRB1655, possibly part of one of the two transcripts	yes
PBPRB1665a	chr2	1810221	1810614	nd		Intergenic between PBPRB1665 and PBPRB1666	no
PBPRB1669a	chr2	1813354	1813965	nd		Intergenic between PBPRB1669 and PBPRB1670	no
PBPRB1672a	chr2	1815838	1816040	nd		Intergenic between PBPRB1672 and PBPRB1673, possibly part of one of the two transcripts	no
PBPRB1679a	chr2	1825011	1825276	nd		Intergenic between PBPRB1679 and PBPRB1680	partially
PBPRB1800a	chr2	1967105	1967422	possibly for		Intergenic between PBPRB1800 and PBPRB1801	no	PBPRB1801
PBPRB1807a	chr2	1973089	1973391	nd		Intergenic between PBPRB1807 and PBPRB1807b	yes
PBPRB1832a	chr2	2007043	2007135	nd		Intergenic between PBPRB1832 (5S RNA) and PBPRB1833, possibly part of PBPRB1832 transcript	no
PBPRB1832b	chr2	2007208	2007261	nd		Intergenic between PBPRB1832 and PBPRB1833	no
PBPRB1894b	chr2	2082489	2082853	nd		Intergenic between PBPRB1894a and PBPRB1895	no
PBPRB1924a	chr2	2118228	2118565	nd		Intergenic between PBPRB1924 and PBPRB1925	yes
PBPRB1984b	chr2	2180434	2180708	nd		Intergenic between PBPRB1984a and PBPRB1985	yes
PBPRB1990d	chr2	2188167	2188194	-	Putative CRISPR-DR4	Intergenic between PBPRB1990 and PBPRB1990u	yes
PBPRB1990e	chr2	2188227	2188254	-	Putative CRISPR-DR4	Intergenic between PBPRB1990 and PBPRB1990u	yes
PBPRB1990f	chr2	2188287	2188314	-	Putative CRISPR-DR4	Intergenic between PBPRB1990 and PBPRB1990u	yes
PBPRB1990g	chr2	2188347	2188374	-	Putative CRISPR-DR4	Intergenic between PBPRB1990 and PBPRB1990u	yes
PBPRB1990h	chr2	2188407	2188434	-	Putative CRISPR-DR4	Intergenic between PBPRB1990 and PBPRB1990u	yes
PBPRB1990i	chr2	2188467	2188494	-	Putative CRISPR-DR4	Intergenic between PBPRB1990 and PBPRB1990u	yes
PBPRB1990j	chr2	2188528	2188555	-	Putative CRISPR-DR4	Intergenic between PBPRB1990 and PBPRB1990u	yes
PBPRB1990k	chr2	2188588	2188615	-	Putative CRISPR-DR4	Intergenic between PBPRB1990 and PBPRB1990u	yes
PBPRB1990l	chr2	2188648	2188675	-	Putative CRISPR-DR4	Intergenic between PBPRB1990 and PBPRB1990u	yes
PBPRB1990m	chr2	2188708	2188735	-	Putative CRISPR-DR4	Intergenic between PBPRB1990 and PBPRB1990u	yes
PBPRB1990n	chr2	2188768	2188795	-	Putative CRISPR-DR4	Intergenic between PBPRB1990 and PBPRB1990u	yes
PBPRB1990o	chr2	2188828	2188855	-	Putative CRISPR-DR4	Intergenic between PBPRB1990 and PBPRB1990u	yes
PBPRB1990p	chr2	2188888	2188915	-	Putative CRISPR-DR4	Intergenic between PBPRB1990 and PBPRB1990u	yes
PBPRB1990q	chr2	2188948	2188975	-	Putative CRISPR-DR4	Intergenic between PBPRB1990 and PBPRB1990u	yes
PBPRB1990r	chr2	2189008	2189035	-	Putative CRISPR-DR4	Intergenic between PBPRB1990 and PBPRB1990u	yes
PBPRB1990s	chr2	2189068	2189095	-	Putative CRISPR-DR4	Intergenic between PBPRB1990 and PBPRB1990u	yes
PBPRB1990y	chr2	2189368	2189395	-	Putative CRISPR-DR4	Intergenic between PBPRB1990u and PBPRB1992	yes
PBPRB1990z	chr2	2189428	2189455	-	Putative CRISPR-DR4	Intergenic between PBPRB1990u and PBPRB1992	yes
PBPRB1996a	chr2	2198260	2198507	nd		Intergenic between PBPRB1996 and PBPRB1997	partially
PBPRB2025a	chr2	2237584	2237919	nd		Intergenic between PBPRB2025 and PBPRB0001 partially overlapped to the ORI	no
PBPRC0027a	plasmid	36164	36309	nd		It is located in the intergenic reagion between PBPRC0027 and PBPRC0028; low coverage feature	no
PBPRC0045a	plasmid	58389	58845	nd		It is located near the 5’-end of PBPRC0046, there is a small GeneMark ORF in the same region	no
PBPRC0048a	plasmid	60054	60428	nd		It is located in the intergenic region between PBPRC0048 and PBPRC0049	no
PBPRC0053a	plasmid	64975	65295	nd		It is located in the intergenic region between PBPRC0053 and PBPRC0054	partially
PBPRC0061a	plasmid	74345	74703	nd		Intergenic region between PBPRC0061 and PBPRC0062	partially
PBPRC0066b	plasmid	79083	79225	nd		Intergenic region between PBPRC0066 and PBPRC0067	no

## Sheet: partially_overlapped_to_ORFs
Locus Tag	Chromosome	Transcript start	Transcript end	Strand (nd = not determined)	Gene Name (RFAM database)	Comments	Repeated region (low complexity)	Putative regulated gene	Overlapped to RBS
PBPRA0141a	chr1	143376	143608	possibly for	-	It is located at the 5'-end of the gene PBPRA0141	partially	PBPRA0141	overlapped
PBPRA0183a	chr1	187747	187995	possibly for	-	It is located at the 5'-end of the gene PBPRA0184	no	PBPRA0184	overlapped
PBPRA0202a	chr1	211775	212008	possibly rev	-	It is located at the 3'-end of the gene PBPRA0202	no	PBPRA0202
PBPRA0222a	chr1	229812	230076	nd	-	It is in intergenic region between PBPRA0222 and PBPRA0223 partially averlapped to the two ORFs	yes
PBPRA0224a	chr1	233101	233275	possibly for	-	It is located at the 5'-end of the gene PBPRA0225	no	PBPRA0225	overlapped
PBPRA0242a	chr1	247166	247420	possibly rev	-	It is in intergenic region between PBPRA0242 and PBPRA0243 partially averlapped to the two ORFs, despite the presence of an ORF the absence of predicted genes, of BLAST similarities and of RBS indicate the presence of a small RNA	no	PBPRA0242-PBPRA0243?	overlapped
PBPRA0448a	chr1	466854	467187	possibly for	-	It is partially overlapped to PBPRA0448 and PBPRA0449	no	PBPRA0448-PBPRA0449	overlapped
PBPRA0526a	chr1	560145	560442	possibly for	-	It is partially overlapped to the 5'-end of PBPRA0526	no	PBPRA0526	overlapped
PBPRA0538a	chr1	573131	573324	possibly for	-	It is located at the 5'-end of the gene PBPRA0538	no	PBPRA0538	overlapped
PBPRA0545a	chr1	589443	589690	possibly rev	-	It is located at the 5'-end of the gene PBPRA0545	no	PBPRA0545	overlapped
PBPRA0558a	chr1	605745	605885	nd	-	It is located at the 5'-end of the gene PBPRA0558	no	PBPRA0558	overlapped
PBPRA0614a	chr1	672016	672133	+	Putative non translated S15	It is located at the 5'-end of PBPRA0615, transcript determined using RNA seq seems larger than predicted in Rfam database	no	PBPRA0615	overlapped
PBPRA0713a	chr1	787376	787718	nd	-	It is located in the intergenic region near the 5'-end of PBPRA0714	no	PBPRA0714	overlapped
PBPRA0855a	chr1	944521	944738	possibly rev	-	It is located at the 3'-end of PBPRA0855 has high coverage	no	PBPRA0855
PBPRA1006a	chr1	1116560	1116856	possibly for	-	It is located near the 5'-end of PBPRA1006	no	PBPRA1006	overlapped
PBPRA1047a	chr1	1164329	1164542	possibly for	-	It is located immediately upstream of PBPRA1048	no	PBPRA1047-PBPRA1048	overlapped
PBPRA1094a	chr1	1213832	1214197	nd	-	It is located near the 5'-end of PBPRA1094	no	PBPRA1094	overlapped
PBPRA1160a	chr1	1302719	1303164	possibly for	-	It is located near the 5'-end of PBPRA1160	no	PBPRA1160	overlapped
PBPRA1206a	chr1	1356501	1356684	possibly for	-	It is located near the 5'-end of PBPRA1207	no	PBPRA1207	overlapped
PBPRA1246a	chr1	1411450	1412338	nd	-	Very large region at the 3'-end of the PBPRA1246 gene, this could be compesed by multiple small RNAs	partially	PBPRA1246-PBPRA1247?
PBPRA1251a	chr1	1416450	1416879	possibly rev	-	Very large region located at the 3'-end of PBPRA1251	yes		overlapped
PBPRA1253a	chr1	1418910	1419462	nd	-	Large region partially overlapping PBPRA1254	no	PBPRA1254
PBPRA1331a	chr1	1502042	1502277	nd	-	It is located at the 3'-end of the gene PBPRA1331	no	PBPRA1331
PBPRA1469a	chr1	1666255	1666485	possibly for	-	It is located near the 5'-end of PBPRA1469	no	PBPRA1469	overlapped
PBPRA1693a	chr1	1939285	1939511	possibly rev	-	It is located at the 5'-end of PBPRA1693	no	PBPRA1693 or PBPRA1694	overlapped
PBPRA2049a	chr1	2366475	2366519	possibly for	-	It is located immediately upstream of PBPRA2050	no	PBPRA2050	overlapped
PBPRA2144a	chr1	2465901	2466273	possibly rev	-	It is located at the 5'-end of PBPRA2144	no	PBPRA2144	overlapped
PBPRA2153a	chr1	2478202	2478625	possibly for	-	It is located at the 3'-end of PBPRA2153	no	PBPRA2153	overlapped
PBPRA2258a	chr1	2601835	2602039	possibly for	-	It is located at the 5'-end of PBPRA2258	no	PBPRA2258	overlapped
PBPRA2288c	chr1	2634661	2634829	possibly rev	-	It is located at the 5'-end of PBPRA2288	no	PBPRA2288
PBPRA2356a	chr1	2716476	2716584	possibly for	-	It is located at the 5'-end of PBPRA2357	no	PBPRA2357	overlapped
PBPRA2386a	chr1	2757350	2757648	possibly for	-	It is located at the 5'-end of PBPRA2386	no	PBPRA2386	overlapped
PBPRA2410a	chr1	2788053	2788205	nd	-	Intergenic region between PBPRA2410-PBPRA2411, at the 5'-end of PBPRA2411	no	PBPRA2410 or PBPRA2411	overlapped
PBPRA2450a	chr1	2835681	2836015	possibly rev	-	Intergenic region between PBPRA2450-PBPRA2451, immediately upstream of PBPRA2450	no	PBPRA2450 - PBPRA2451	overlapped
PBPRA2645a	chr1	3063971	3064218	possibly rev	-	It is located at the 5'-end of PBPRA2645	no	PBPRA2645	overlapped
PBPRA2733b	chr1	3169026	3169269	nd	-	It is located at the 3'-end of PBPRA2734, probably a repeated part of the PBPRA2734 transcript	yes
PBPRA3201a	chr1	3638136	3638376	nd	-	At the 3'-end of PBPRA3201, immediately upstream of PBPRA3202	no	PBPRA3201-PBPRA3202
PBPRA3224a	chr1	3663841	3664151	-	Putative non translated RNaseP_bact_a	On the opposite strand of PBPRA3225	no	PBPRA3225	overlapped
PBPRA3424a	chr1	3874174	3874866	nd	-	At the 5'-end of PBPRA3424	no	PBPRA3424	overlapped
PBPRA3429a	chr1	3879609	3879785	nd	-	Intergenic region between PBPRA3429-PBPRA3430	no	PBPRA3430	overlapped
PBPRA3434a	chr1	3889958	3890174	nd	-	At the 5'-end of PBPRA3434	no	PBPRA3434	overlapped
PBPRB0024c	chr2	33127	33336	nd		Partially overlaps PBPRB0024b at the 3'-end	no	PBPRB0024b
PBPRB0024d	chr2	33344	33779	possibly rev		Partially overlapped to PBPRB0025 at the 5'-end	no	25	overlapped
PBPRB0358a	chr2	403608	404282	nd		Partially overlapped with the 3'-end of PBPRB0358	no	PBPRB0358
PBPRB0363a	chr2	410631	410688	+		It is located at the 5'-end of PBPRB0364	no	PBPRB0364	overlapped
PBPRB0374a	chr2	427244	427427	nd		Intergenic region between PBPRB0374 and PBPRB0375, partally overallped with PBPRB0375 at the 3'-end	yes
PBPRB0376a	chr2	429836	430015	possibly rev		At the 5'-end of PBPRB0376, partially overlapped	no	PBPRB0376	overlapped
PBPRB0440b	chr2	512735	513564	possibly for		Partially overlapped to the 3'-end of PBPRB0441, the region not overlapped is repeated	partially	PBPRB0441
PBPRB0641a	chr2	764261	764691	nd		Overlaps with the 5'-end of PBPRB0641	no	PBPRB0641	overlapped
PBPRB0657a	chr2	784558	784686	possibly for		Partially overlapped to the 5'-ends of PBPRB0657 and PBPRB0658	yes		overlapped overlapped
PBPRB0710a	chr2	834432	834638	possibly for		Overlapped to the 5'-end of PBPRB0710	no	PBPRB0710	overlapped
PBPRB0824a	chr2	955090	955294	possibly rev		Overlapped to the 5'-end of PBPRB0825	no	PBPRB0825	overlapped
PBPRB0857a	chr2	989468	989792	possibly for		Partially overlapped to the 5'-end of PBPRB0857	no	PBPRB0857	overlapped
PBPRB0888a	chr2	1026143	1026424	possibly rev		Partially overlapped to the 3'-end of PBPRB0888	yes
PBPRB1011a	chr2	1181593	1182295	nd		Partially overlapped to the 5'-end of PBPRB1035, very large transcript	partially	PBPRB1035	overlapped
PBPRB1071a	chr2	1219024	1219349	possibly for		Partially overlapped to the the 5'-end PBPRB1072	yes		overlapped
PBPRB1091a	chr2	1236269	1236543	nd		Partially overlapped to the 3'-end of PBPRB01091	yes
PBPRB1091b	chr2	1236547	1236756	nd		Partially overlapped to the 5'-end of PBPRB1092, possibly the same transcript with PBPRB1091b	no	PBPRB1092	overlapped
PBPRB1103a	chr2	1251012	1251252	possibly rev		Partially overlapped with 5'-end of PBPRA1104	no	PBPRB1104	overlapped
PBPRB1147a	chr2	1293180	1293561	possibly for		Partially overlapped to the 5'-end of PBPRB1148	yes		overlapped
PBPRB1187a	chr2	1339555	1339767	nd		Partially overlapped to the 3'-end of PBPRB1188	partially	PBPRB1188
PBPRB1248a	chr2	1394947	1395022	possibly for		Partially overlapped to the 5'-end of PBPRB1249	no	PBPRB1249	overlapped
PBPRB1383a	chr2	1541726	1542214	possibly for		Partially overlapped to the 5'-end of PBPRB1384	partially	PBPRB1384
PBPRB1486a	chr2	1642596	1642818	possibly rev		Partially overlapped with the 5'-end of PBPRB1487	no	PBPRB1487	overlapped
PBPRB1592a	chr2	1742528	1742741	possibly for		Partially overlapped with the 3'-end of PBPRB1593	no	PBPRB1593
PBPRB1676a	chr2	1819367	1819871	nd		Partially overlapped to the 3'-end of PBPRB1676 and PBPRB1677	no	PBPRB1676 - PBPRB1677
PBPRB1687a	chr2	1835235	1835364	nd		Partially overlapped to the 5'-end of PBPRB1688	yes		overlapped overlapped
PBPRB2001a	chr2	2205174	2205556	possibly for		Partially overlapped to the 5'-end of PBPRB2001	partially	PBPRB2001	overlapped
PBPRC0066a	plasmid	78671	78993	nd		It is located at the 5'-end of PBPRC0066	no	PBPRC0066	overlapped

## Sheet: completely_overlapped_to_ORFs
Locus Tag	Chromosome	Transcript start	Transcript end	Strand (nd = not determined)	Gene Name (RFAM database)	Comments	Repeated region (low complexity)	Putative regulated gene	Overlapped to RBS
PBPRA0131a	chr1	132988	133176	possibly for	-	It is located at the 3'-end of the gene PBPRA0131	no	PBPRA0131
PBPRA0209a	chr1	216620	216844	possibly rev	-	It is located at the 5'-end of the gene PBPRA0209, using tBLASTn it has similarities and we can not exclude this is an ORF	no	PBPRA0209	overlapped
PBPRA0214a	chr1	221273	221535	possibly rev	-	It is located at the 5'-end of the gene PBPRA0214	no	PBPRA0214
PBPRA0239a	chr1	244567	244712	possibly for	-	It is located at the 5'-end of the gene PBPRA0239	no	PBPRA0239	overlapped
PBPRA0261a	chr1	268804	269223	possibly rev	-	It is located at the 5'-end of the gene PBPRA0261	no	PBPRA0261	overlapped
PBPRA0279a	chr1	294075	294472	possibly rev	-	It is located at the 3'-end of the gene PBPRA0279	no	PBPRA0279
PBPRA0374b	chr1	375012	375302	possibly for	-	It is located at the 5'-end of the gene PBPRA0374	no	PBPRA0374
PBPRA0419a	chr1	427050	427655	possibly rev	-	It is located at the 5'-end of the gene PBPRA0419	no	PBPRA0419	overlapped
PBPRA0445a	chr1	459786	460400	possibly rev	-	It is located at the 5'-end of the gene PBPRA0445	no	PBPRA0445
PBPRA0461a	chr1	484561	484821	possibly rev	-	It is located in the central part of PBPRA0461	no	PBPRA0461
PBPRA0478a	chr1	503387	503702	nd	-	It is located at the 3'-end of the gene PBPRA0478, there is an ORF on the opposite strand but it seems larger than the transcribed region	no	PBPRA0478
PBPRA0497a	chr1	525893	526091	possibly rev	-	It is located at the 3'-end of PBPRA0497, there is an ORF on the opposite strand.	no	PBPRA0497
PBPRA0524a	chr1	553559	553797	possibly for	-	It is located in the central part of PBPRA0524	no	PBPRA0524
PBPRA0551a	chr1	596926	597135	possibly for	-	It is located at the 5'-end of the gene PBPRA0551	no	PBPRA0551	overlapped
PBPRA0649a	chr1	713237	713675	possibly for	-	It is located in the central part of PBPRA0649	no	PBPRA0649
PBPRA0657a	chr1	720175	720856	possibly for	-	It is located in the central part of PBPRA0657	no	PBPRA0657
PBPRA0657b	chr1	721420	721736	possibly for	-	It is located near the 5'-end of PBPRA0657	no	PBPRA0657
PBPRA0673a	chr1	740540	741047	possibly rev	-	It is located near the 5'-end of PBPRA0673	no	PBPRA0673
PBPRA0676a	chr1	746038	746310	nd	-	It is located at the 5'-end of PBPRA0677	no	PBPRA0677
PBPRA0702a	chr1	777954	778749	possibly rev	-	Large part of the ORF PBPRA0702, smallRNA has high coverage	no	PBPRA0702
PBPRA0850a	chr1	938207	939258	possibly for	-	It is located at the 3'-end of PBPRA0850 has high coverage	no	PBPRA0850
PBPRA0898a	chr1	995314	995710	possibly rev	-	It is overlapped to PBPRA0898 and PBPRA0899	no	PBPRA0898 - PBPRA0899	overlapped overlapped
PBPRA0977a	chr1	1080407	1080506	+	Putative non translated SRP_bact	It is located in the central part of PBPRA0977	no	PBPRA0977
PBPRA1030a	chr1	1143498	1143763	possibly for	-	It is located at the 3'-end of the gene PBPRA1030	no	PBPRA1029-PBPRA1030	overlapped
PBPRA1121a	chr1	1245963	1246241	possibly for	-	It is located near the 5'-end of PBPRA1121	no	PBPRA1121	overlapped
PBPRA1137a	chr1	1263708	1264510	possibly for	-	It is located near the 3'-end of PBPRA1138	no	PBPRA1138
PBPRA1173a	chr1	1321785	1321825	nd	-	It is located at the 3'-end of PBPRA1173	no	PBPRA1173
PBPRA1252a	chr1	1417770	1417815	nd	-	Small region in the cetral part of PBPRA1252	no	PBPRA1252
PBPRA1257a	chr1	1423431	1423892	possibly rev	-	Large region at the 5'-end of PBPRA1257	no	PBPRA1257	overlapped
PBPRA1296a	chr1	1471898	1472165	possibly rev	-	It is located at the 5'-end of PBPRA1296	no	PBPRA1296	overlapped
PBPRA1519a	chr1	1720431	1720487	nd	-	It is located near the 5'-end of PBPRA1519	no	PBPRA1519	overlapped
PBPRA1708a	chr1	1952555	1952744	possibly for	-	It is located at the 5'-end of PBPRA1708	no	PBPRA1708	overlapped
PBPRA1798a	chr1	2069393	2069727	possibly for	-	It is located at the 5'-end of PBPRA1798	no	PBPRA1798	overlapped
PBPRA1817a	chr1	2095347	2095602	possibly for	-	It is located at the 5' of PBPRA1817	no	PBPRA1817	overlapped
PBPRA1842a	chr1	2125221	2125830	possibly for	-	It is located at the 5'-end of PBPRA1842	no	PBPRA1842	overlapped
PBPRA1899a	chr1	2187077	2187239	possibly for	-	It is located at the 5'-end of PBPRA1899	no	PBPRA1899
PBPRA1965a	chr1	2261144	2261532	possibly rev	-	It is located at the 5'-end of PBPRA1965	no	PBPRA1965	overlapped
PBPRA2059a	chr1	2375123	2375360	possibly rev	-	It is located at the 5'-end of PBPRA2060	no	PBPRA2060	overlapped
PBPRA2077a	chr1	2392515	2393006	possibly for	-	It is located at the 3'-end of PBPRA2077, difficult prediction	no	PBPRA2077
PBPRA2108a	chr1	2425522	2425708	possibly rev	-	It is located at the 3'-end of PBPRA2108	no	PBPRA2108
PBPRA2121a	chr1	2441304	2441553	possibly for	-	It is located at the 3'-end of PBPRA2122	no	PBPRA2122
PBPRA2144b	chr1	2467371	2467638	possibly rev	-	It is located at the 3'-end of PBPRA2144	no	PBPRA2144
PBPRA2178a	chr1	2504886	2505045	possibly rev	-	It is located near the 5'-end of PBPRA2178	no	PBPRA2178
PBPRA2220a	chr1	2556804	2557407	possibly for	-	It is located near the 5'-end of PBPRA2220	no	PBPRA2220	overlapped
PBPRA2288d	chr1	2637119	2637272	possibly rev	-	It is located at the 3'-end of PBPRA2288	no	PBPRA2288
PBPRA2289a	chr1	2637821	2638244	possibly for	-	It is located at the 3'-end of PBPRA2289	no	PBPRA2289
PBPRA2360a	chr1	2720806	2721040	possibly rev	-	It is located in the central part of PBPRA2360	no	PBPRA2360
PBPRA2401a	chr1	2773570	2773763	nd	-	It is located at the 3'-end of PBPRA2402, immediately upstream of PBPRA2401	no	PBPRA2402 or PBPRA2401
PBPRA2452a	chr1	2837727	2838120	nd	-	It is located at the 5'-end of PBPRA2452	no	PBPRA2452	overlapped
PBPRA2485a	chr1	2879083	2879518	nd	-	At the 3'-end of PBPRA2485, immediately upstream of PBPRA2486	no	PBPRA2485 or PBPRA2486	overlapped
PBPRA2647a	chr1	3066017	3066181	possibly rev	-	It is located at the 3'-end of PBPRA2647	no	PBPRA2647
PBPRA2659a	chr1	3082893	3083087	possibly rev	-	It is located in the central part of PBPRA2659	no	PBPRA2659
PBPRA2771a	chr1	3216058	3216331	nd	-	Partially overlapped to PBPRA2770 and PBPRA2771; it is located at the 5'-end of PBPRA2771	no	PBPRA2770 - PBPRA2771	overlapped
PBPRA2846a	chr1	3296546	3296765	nd	-	It is located at the 5'-end of PBPRA2846	no	PBPRA2846	overlapped
PBPRA3027a	chr1	3471510	3471968	possibly rev	-	It is located at the 3'-end of PBPRA3027	no	PBPRA3027
PBPRA3264a	chr1	3697939	3698071	nd	-	At the 3'-end of PBPRA3265, immediately upstream of PBPRA3264	no	PBPRA3265 or PBPRA3264
PBPRA3276a	chr1	3712919	3713080	possibly rev	-	At the 3'-end of PBPRA3277, immediately upstream of PBPRA3276	no	PBPRA3277 or PBPRA3276	overlapped
PBPRA3291a	chr1	3732212	3732385	nd	-	At the 3'-end of PBPRA3291	no	PBPRA3291
PBPRA3321a	chr1	3771670	3771972	nd	-	At the 5'-end of PBPRA3321	no	PBPRA3321	overlapped
PBPRA3508a	chr1	3967715	3968540	nd	-	At the 5'-end of PBPRA3508	no	PBPRA3508	overlapped
PBPRA3513a	chr1	3975370	3975631	nd	-	At the 5'-end of PBPRA3513	no	PBPRA3513	overlapped
PBPRA3516a	chr1	3976660	3976866	possibly rev	-	In the central part of PBPRA3516	no	PBPRA3516
PBPRA3525a	chr1	3984221	3984710	possibly rev	-	At the 5'-end of PBPRA3525	yes	PBPRA3525	overlapped
PBPRA3595a	chr1	4065292	4065520	nd	-	At the 3'-end of PBPRA3595, immediately upstream of PBPRA3596	no	PBPRA3595 or PBPRA3596	overlapped
PBPRA3612a	chr1	4081645	4082068	nd	-	At the 3'-end of PBPRA3613, immediately upstream of PBPRA3612	no	PBPRA3613 or PBPRA3612	overlapped
PBPRB0077a	chr2	99797	100260	possibly rev		Overlaped to PBPRB0077 and PBPRB0078	no	PBPRB0077 - PBPRB0078	overlapped
PBPRB0139a	chr2	162344	162691	possibly rev		At the 5'-end of PBPRB0140	no	PBPRB0140	overlapped
PBPRB0151a	chr2	172889	173127	possibly rev		At the 3'-end of PBPRB0151	no	PBPRB0151
PBPRB0154a	chr2	178284	178534	possibly rev		At the 3'-end of PBPRB0154	no	PBPRB0154
PBPRB0229a	chr2	259147	259966	possibly rev		Internal (PBPRB0229, middle)	no	PBPRB0229
PBPRB0260a	chr2	296418	297039	possibly rev		Internal (PBPRB0260, 3')	no	PBPRB0260
PBPRB0260b	chr2	297130	297607	possibly rev		Internal (PBPRB0260, 3')	no	PBPRB0260
PBPRB0286a	chr2	328609	328657	possibly rev		It is located at the 5'-end of PBPRB0286	no	PBPRB0286	overlapped
PBPRB0304a	chr2	343932	343998	+		Overlapped to PBPRB0304, central part of the gene	no	PBPRB0304
PBPRB0361a	chr2	406565	407003	nd		Overlaps with PBPRB0361, 5' AND PBPRB0362, 3'	no	PBPRB0361 - PBPRB0362	overlapped
PBPRB0377a	chr2	431268	431643	possibly for		At the 5'-end of PBPRB0377	no	PBPRB0377
PBPRB0380a	chr2	434032	434096	possibly for		Overlapped to PBPRB0380, central part of the gene	yes	PBPRB0380
PBPRB0411a	chr2	473026	473246	possibly for		Overlaps with PBPRB0411, at the 3'-end	no	PBPRB0411
PBPRB0417a	chr2	484634	484904	possibly rev		Overalpped with PBPRB0417, 3'-end of the gene	no	PBPRB0417
PBPRB0437a	chr2	509151	509202	possibly rev		Overlapped to PBPRB0437, at the 3'-end of the ORF	no	PBPRB0437
PBPRB0486a	chr2	568492	568849	possibly rev		overlapped to the 3'-end of PBPRB0486	no
PBPRB0528a	chr2	615345	615573	nd		Overlapped to the 5'-end of PBPRB0528	no	PBPRB0528	overlapped
PBPRB0528b	chr2	615769	616076	possibly rev		Overlapped to the 5'-end of PBPRB0529	no	PBPRB0529	overlapped
PBPRB0544a	chr2	635523	635958	possibly rev		Overlapped to the 3'-end of PBPRB0544, there is a small ORF in the same region	no	PBPRB0544
PBPRB0578a	chr2	679059	679515	possibly rev		Overlapped to the 3'-end of PBPRB0578	no	PBPRB0578
PBPRB0578b	chr2	679603	680908	possibly for		Overlapped to the 3'-end of PBPRB0579, very large transcript	no	PBPRB0579
PBPRB0593a	chr2	712786	713020	possibly rev		Overlapped to the 5'-end of PBPRB0594	no	PBPRB0594
PBPRB0652a	chr2	778412	778458	possibly rev		Overlapped to the 5'-end of PBRB0652	no	PBPRB0652
PBPRB0656a	chr2	782823	783111	nd		Overlaps with the 5'-end of PBPRB0656	no	PBPRB0656	overlapped
PBPRB0699a	chr2	818920	819329	possibly rev		Overlapped to the 5'-end of PBPRB0700	no	PBPRB0700
PBPRB0705a	chr2	826755	827025	possibly for		Overlapped to the 5'-end of PBPRB0705	no	PBPRB0705
PBPRB0707a	chr2	829080	829138	possibly for		Overlapped to the 5'-end of PBPRB0707	no	PBPRB0707
PBPRB0723a	chr2	852011	852293	possibly rev		Overlapped to the 5'-end of PBPRB0724	no	PBPRB0724	overlapped
PBPRB0809a	chr2	940837	941370	possibly rev		Overlapped to the central part of PBPRB0809	no	PBPRB0809
PBPRB0839a	chr2	972684	972865	possibly rev		Overlapped to the the 5'-end of PBPRB0840	no	PBPRB0840	overlapped
PBPRB1040a	chr2	1188089	1188674	possibly rev		Overlapped to the 3'-end of PBPRB1040	no	PBPRB1040
PBPRB1213a	chr2	1360955	1360998	possibly for		Located in the central part of PBPRB01213	no	PBPRB01213
PBPRB1372a	chr2	1530111	1530471	possibly for		Overlapped to the 5'-end of PBPRB1373	no	PBPRB1373
PBPRB1479a	chr2	1636362	1636697	possibly for		Overlaps with the 5'-end of PBPRB1479	no	PBPRB1479	overlapped
PBPRB1562a	chr2	1714394	1714614	possibly rev		Overlapped with the 5'-end of PBPRB1563	no	PBPRB1563	overlapped
PBPRB1638a	chr2	1786526	1786807	possibly rev		Overlapped with the 3'-end of PBPRB1638	no	PBPRB1638
PBPRB1721a	chr2	1871838	1871909	possibly for		Overlapped to the 5'-region of PBPRB1721	no	PBPRB1721
PBPRB1867a	chr2	2048997	2049182	possibly for		Overlapped to PBPRB1867	no	PBPRB1867
PBPRB1989a	chr2	2187867	2187894	-	Putative CRISPR-DR4	Overlapped to PBPRB1990	yes	-
PBPRB1989b	chr2	2187927	2187954	-	Putative CRISPR-DR4	Overlapped to PBPRB1990	yes	-
PBPRB1990a	chr2	2187987	2188014	-	Putative CRISPR-DR4	Overlapped to PBPRB1990	yes	-
PBPRB1990b	chr2	2188047	2188074	-	Putative CRISPR-DR4	Overlapped to PBPRB1990	yes	-
PBPRB1990c	chr2	2188107	2188134	-	Putative CRISPR-DR4	Overlapped to PBPRB1990	yes	-
PBPRB1990t	chr2	2189128	2189155	-	Putative CRISPR-DR4	Overlapped to PBPRB1990u	yes	-
PBPRB1990v	chr2	2189188	2189215	-	Putative CRISPR-DR4	Overlapped to PBPRB1990u	yes	-
PBPRB1990w	chr2	2189248	2189275	-	Putative CRISPR-DR4	Overlapped to PBPRB1990u	yes	-
PBPRB1990x	chr2	2189308	2189335	-	Putative CRISPR-DR4	Overlapped to PBPRB1990u	yes	-
PBPRC0057a	plasmid	69961	70090	possibly rev		It is located at the 3’-end PBPRC0057	no	PBPRC0057
PBPRC0057b	plasmid	70323	70518	possibly for		It is located at the 3’-end PBPRC0058	no	PBPRC0058
PBPRC0060a	plasmid	73429	73657	possibly for		It is located at the 5'-end of PBPRC0061	partially	PBPRC0061	overlapped
