# Supplementary material for: The transcriptional landscape of the deep-sea bacterium Photobacterium profundum in both a toxR mutant and its parental strain
Source: BMC Genomics. 2012 Oct 29;13:567. doi: 10.1186/1471-2164-13-567 (PMC3505737; doi:10.1186/1471-2164-13-567)
Supplement: Additional file 14 — Table S9. Analyses of the 5′ and 3′-UTRs length for genes belonging to different COG classes. We reported the minimum (columns E, O), the first quartile (columns F, P), the median (columns G, Q), the mean (columns H, R) the third quartile (columns I, S) and the maximum length (columns J, T) of UTRs for genes classified considering COG classes (columns D, N). Genes having UTRs significantly longer (black bold) or shorter (red bold) are highlighted. We have considered only classes having p-value lower than 5% (Wilcoxon test). Results are reported in graph in Figure 5. [file 1471-2164-13-567-S14.xls]

## Sheet: 5'-3'-UTRs
			5'-UTR										3'-UTR
	COG description		COG	Min.	1st Qu.	Median	Mean	3rd Qu.	Max.	Wilcoxon test - p value	NUMBER		COG	Min.	1st Qu.	Median	Mean	3rd Qu.	Max.	Wilcoxon test - p value	NUMBER
	no COG		-	0	22	49	69.05	91	391	0.1826	702		-	0	13	34	52.19	68	454	0.03986	658
	energy		C	0	33.5	68	96.41	139	428	0.003038	115		C	0	5.75	25	29.97	42.5	199	0.0009944	114
	cell division		D	0	19.25	43	74.19	112	319	0.8604	16		D	6	31.25	52	53.43	80.5	100	0.07823	14
	aminoacids		E	0	31	52	73.85	96.75	375	0.2743	194		E	0	16	32	45.61	55	284	0.8106	177
	nucleotides		F	0	20	46.5	67.25	100.2	330	0.4068	68		F	0	9.25	26.5	33.65	45	246	0.1042	66
	carbohydrate		G	0	21	49	64.79	85.75	465	0.169	128		G	0	11	31	41	49	336	0.2079	129
	coenzymes		H	0	38	65.5	87.45	111.8	356	0.04141	84		H	0	23	39	52.41	60	290	0.04826	83
	lipid transport and metabolism		I	9	32.75	63.5	92.59	117.8	419	0.03122	56		I	0	17.5	35	42.54	48.5	277	0.5104	59
	translation		J	0	24.5	59	71.49	90.5	287	0.5697	123		J	0	13	29.5	35.62	45	192	0.1078	112
	transcription		K	0	21.25	46	69.79	95	465	0.443	206		K	0	10.5	29	40.05	54	254	0.2114	179
	DNA replication		L	0	24	52	78.15	97.25	428	0.9997	96		L	0	10	26	41.58	49	298	0.3623	85
	cell envelope		M	0	32	57.5	84.41	101	357	0.247	86		M	0	14	34	41.2	51	217	0.8477	89
	motility and secretion		N	7	31	64	77.96	82.75	354	0.4639	68		N	0	13.5	30	37.1	51.5	168	0.4492	64
	protein modification		O	0	25.5	45.5	70.14	86.75	384	0.6995	84		O	0	3.75	20	28.58	39.25	168	0.0007388	76
	ion transport		P	0	24.75	46	65.65	82.75	305	0.3702	104		P	0	17	34	53.48	62	295	0.2406	87
	secondary metabolism		Q	0	23.5	48	69.38	101	294	0.6997	47		Q	0	12	33	42.66	52.75	277	0.8363	44
	general function		R	0	25	44	67.12	85.5	429	0.1101	231		R	0	19	36	47.02	56	375	0.1186	217
	function unknown		S	0	18.5	50	70.74	99.5	388	0.2141	179		S	0	16	34.5	44.62	56	281	0.3217	172
	signal transduction		T	0	35	58.5	82.91	96.25	354	0.0538	124		T	0	14	32	43.07	57	363	0.787	113
	Intracellular trafficking and secretion		U	6	37.5	69	77.72	88.75	274	0.385	18		U	0	14	25	37.07	51.25	106	0.7435	14
			all	0	24	51	72.2	96	465		2729		all	0	13	33	44.55	56	454		2552
	Table S9. Analysis of the 5' and 3'-UTRs length for different COG classes. We have reported the minimum, the first quartile, the median, the mean the third quartile and the maximum length of UTRs for genes classified considering COG class. Genes having UTRs significantly longer (black bold) or shorter (red bold) are highlighted. We have considered only classes having p-value lower than 5% (Wilcox…
