# Supplementary material for: The transcriptional landscape of the deep-sea bacterium Photobacterium profundum in both a toxR mutant and its parental strain
Source: BMC Genomics. 2012 Oct 29;13:567. doi: 10.1186/1471-2164-13-567 (PMC3505737; doi:10.1186/1471-2164-13-567)
Supplement: Additional file 15 — Table S10. Length of the 5′ and 3′-UTRs determined using RNA-seq. Column (A): reports if 5′-UTR or 3′-UTR length was determined for a specific transcript; columns (B,C): start/end determined for each UTR region; column (D): strand of the gene (or operon) analyzed; columns (E-L): gene(s) belonging to the transcript; columns (M-T) - COG categories of the genes belonging to the transcript. column (U): UTR length. [file 1471-2164-13-567-S15.xls]

## Sheet: 5-UTR
Table S10. Length of the 5' and 3'-UTRs determined using RNA-seq.
Column A: reports if 5’-UTR or 3’-UTR have been determined for a specific transcript;
column B,C: start/end determined for each UTR region;
column D: strand of the gene (or operon) analyzed;
columns E-L: gene(s) belonging to the transcript;
columns M-T - COG categories of the genes belonging to the transcript.
column U: UTR length.
	Start	End	Strand	Putative transcriptional unit								COG of the genes belonging to the transcriptional unit								5'-UTR length
5'-UTR	337696	337768	+	PBPRA0330	PBPRA0331	PBPRA0332	PBPRA0333	PBPRA0334	PBPRA0335	PBPRA0336	PBPRA0337	J	J	J	J	J	J	J	J	73
5'-UTR	909574	909712	+	PBPRA0823	PBPRA0824	PBPRA0825	PBPRA0826	PBPRA0827	PBPRA0828			C	C	C	C	C	C			139
5'-UTR	20415	20483	+	PBPRA0019	PBPRA0020	PBPRA0021	PBPRA0022	PBPRA0023				-	KT	NU	NU	N				69
5'-UTR	224294	224305	-	PBPRA0216	PBPRA0217	PBPRA0218	PBPRA0219	PBPRA0220				-	M	-	M	MG				12
5'-UTR	343361	343449	+	PBPRA0342	PBPRA0343	PBPRA0344	PBPRA0345	PBPRA0346				J	J	J	K	J				89
5'-UTR	198314	198328	+	PBPRA0192	PBPRA0193	PBPRA0194	PBPRA0194a					-	R	R	-					15
5'-UTR	805600	805705	+	PBPRA0728	PBPRA0729	PBPRA0730	PBPRA0731					R	P	P	P					106
5'-UTR	830307	830330	+	PBPRA0749	PBPRA0750	PBPRA0751	PBPRA0752					K	E	C	S					24
5'-UTR	839767	839835	+	PBPRA0760	PBPRA0761	PBPRA0762	PBPRA0763					R	NU	S	I					69
5'-UTR	940086	940212	+	PBPRA0851	PBPRA0852	PBPRA0853	PBPRA0854					C	P	C	C					127
5'-UTR	1000519	1000530	+	PBPRA0905	PBPRA0906	PBPRA0907	PBPRA0908					N	N	N	N					12
5'-UTR	1164330	1164492	+	PBPRA1048	PBPRA1049	PBPRA1050	PBPRA1051					C	C	C	C					163
5'-UTR	1255505	1255566	+	PBPRA1132	PBPRA1133	PBPRA1134	PBPRA1135					EP	EP	EP	E					62
5'-UTR	2113413	2113473	+	PBPRA1831	PBPRA1832	PBPRA1833	PBPRA1834					O	C	O	C					61
5'-UTR	2825914	2825938	+	PBPRA2441	PBPRA2442	PBPRA2443	PBPRA2444					E	Q	EP	EP					25
5'-UTR	3221876	3221896	+	PBPRA2776	PBPRA2777	PBPRA2778	PBPRA2779					G	G	G	-					21
5'-UTR	3600509	3600510	+	PBPRA3172	PBPRA3173	PBPRA3174	PBPRA3175					J	J	H	H					2
5'-UTR	3819788	3819841	+	PBPRA3378	PBPRA3379	PBPRA3380	PBPRA3381					C	C	C	C					54
5'-UTR	7260	7363	+	PBPRA0008	PBPRA0009	PBPRA0010						L	L	L						104
5'-UTR	299010	299051	+	PBPRA0284	PBPRA0285	PBPRA0286						G	R	J						42
5'-UTR	326866	326918	+	PBPRA0313	PBPRA0314	PBPRA0315						J	J	J						53
5'-UTR	400345	400401	+	PBPRA0398	PBPRA0398a	PBPRA0399						S	S	H						57
5'-UTR	642421	642426	+	PBPRA0590	PBPRA0591	PBPRA0592						H	J	MU						6
5'-UTR	665681	665736	+	PBPRA0610	PBPRA0611	PBPRA0612						S	K	J						56
5'-UTR	1039358	1039711	+	PBPRA0940	PBPRA0941	PBPRA0942						T	NT	NT						354
5'-UTR	1047821	1047853	+	PBPRA0948	PBPRA0949	PBPRA0950						O	O	O						33
5'-UTR	1367267	1367358	+	PBPRA1216	PBPRA1217	PBPRA1218						P	T	KT						92
5'-UTR	1426588	1426810	+	PBPRA1259	PBPRA1260	PBPRA1261						-	C	P						223
5'-UTR	1790924	1791072	+	PBPRA1573	PBPRA1574	PBPRA1575						G	G	G						149
5'-UTR	2761694	2761869	+	PBPRA2391	PBPRA2392	PBPRA2393						-	LK	-						176
5'-UTR	2844975	2845013	+	PBPRA2456a	PBPRA2456b	PBPRA2457b						-	-	-						39
5'-UTR	2847613	2847733	+	PBPRA2459	PBPRA2460	PBPRA2461						F	F	C						121
5'-UTR	2971441	2971868	+	PBPRA2564	PBPRA2565	PBPRA2566						C	C	L						428
5'-UTR	3473116	3473296	+	PBPRA3029	PBPRA3030	PBPRA3031						-	-	J						181
5'-UTR	3640546	3640666	+	PBPRA3204	PBPRA3205	PBPRA3206						H	S	S						121
5'-UTR	3856241	3856337	+	PBPRA3404	PBPRA3405	PBPRA3406						E	I	I						97
5'-UTR	3949375	3949424	+	PBPRA3493	PBPRA3494	PBPRA3495						-	T	T						50
5'-UTR	157841	158145	+	PBPRA0156	PBPRA0157							P	R							305
5'-UTR	268796	268836	+	PBPRA0261	PBPRA0262							E	E							41
5'-UTR	946394	946470	+	PBPRA0858	PBPRA0859							-	-							77
5'-UTR	1013386	1013449	+	PBPRA0916	PBPRA0917							-	NUO							64
5'-UTR	2210620	2210992	+	PBPRA1925	PBPRA1926							S	R							373
5'-UTR	2462526	2462769	+	PBPRA2142	PBPRA2143							F	F							244
5'-UTR	66380	66438	+	PBPRA0065	PBPRA0066							S	P							59
5'-UTR	164417	164505	+	PBPRA0162	PBPRA0163							H	H							89
5'-UTR	212650	212701	+	PBPRA0205	PBPRA0206							-	L							52
5'-UTR	219082	219176	+	PBPRA0212	PBPRA0213							M	M							95
5'-UTR	233730	233801	+	PBPRA0226	PBPRA0227							N	C							72
5'-UTR	307658	307726	+	PBPRA0291	PBPRA0292							C	-							69
5'-UTR	318894	318936	+	PBPRA0302	PBPRA0303							R	P							43
5'-UTR	437778	437815	+	PBPRA0425	PBPRA0426							EH	E							38
5'-UTR	454111	454183	+	PBPRA0440	PBPRA0441							N	-							73
5'-UTR	473037	473062	+	PBPRA0455	PBPRA0456							L	L							26
5'-UTR	520479	520761	+	PBPRA0492a	PBPRA0493							-	-							283
5'-UTR	527205	527272	+	PBPRA0499	PBPRA0500							K	K							68
5'-UTR	586366	586441	+	PBPRA0543	PBPRA0544							R	T							76
5'-UTR	597530	597568	+	PBPRA0552	PBPRA0553							E	E							39
5'-UTR	619389	619485	+	PBPRA0569	PBPRA0570							J	J							97
5'-UTR	637339	637376	+	PBPRA0583	PBPRA0584							P	-							38
5'-UTR	649676	649763	+	PBPRA0596	PBPRA0597							EF	EF							88
5'-UTR	670487	670553	+	PBPRA0613	PBPRA0614							J	J							67
5'-UTR	680127	680178	+	PBPRA0621	PBPRA0622							I	R							52
5'-UTR	681340	681362	+	PBPRA0623	PBPRA0624							L	R							23
5'-UTR	690397	690581	+	PBPRA0631	PBPRA0632							F	G							185
5'-UTR	732691	732757	+	PBPRA0666	PBPRA0667							S	S							67
5'-UTR	759382	759399	+	PBPRA0686	PBPRA0687							-	-							18
5'-UTR	767292	767353	+	PBPRA0691	PBPRA0692							I	S							62
5'-UTR	836154	836330	+	PBPRA0757	PBPRA0758							E	E							177
5'-UTR	915646	915759	+	PBPRA0829	PBPRA0830							H	S							114
5'-UTR	925835	925999	+	PBPRA0837	PBPRA0838							R	-							165
5'-UTR	992406	992588	+	PBPRA0894	PBPRA0895							S	S							183
5'-UTR	1005429	1005456	+	PBPRA0910	PBPRA0911							N	N							28
5'-UTR	1011496	1011508	+	PBPRA0914	PBPRA0915							N	N							13
5'-UTR	1017641	1017833	+	PBPRA0920	PBPRA0921							T	T							193
5'-UTR	1073847	1073972	+	PBPRA0971	PBPRA0972							Q	Q							126
5'-UTR	1155110	1155118	+	PBPRA1039	PBPRA1040							L	G							9
5'-UTR	1160976	1161167	+	PBPRA1044	PBPRA1045							C	C							192
5'-UTR	1193285	1193350	+	PBPRA1075	PBPRA1076							IQ	J							66
5'-UTR	1198542	1198560	+	PBPRA1080	PBPRA1081							S	M							19
5'-UTR	1235140	1235210	+	PBPRA1113	PBPRA1114							S	L							71
5'-UTR	1238313	1238324	+	PBPRA1116	PBPRA1117							L	L							12
5'-UTR	1243500	1243538	+	PBPRA1119	PBPRA1120							T	-							39
5'-UTR	1248865	#	+	PBPRA1125	PBPRA1126							H	H							0
5'-UTR	1291422	1291459	+	PBPRA1151	PBPRA1152							S	O							38
5'-UTR	1303868	1304186	+	PBPRA1162	PBPRA1163							D	M							319
5'-UTR	1319616	1319666	+	PBPRA1172	PBPRA1173							M	M							51
5'-UTR	1337703	1337843	+	PBPRA1187	PBPRA1188							J	R							141
5'-UTR	1346947	1346996	+	PBPRA1198	PBPRA1199							EH	R							50
5'-UTR	1399706	1399720	+	PBPRA1236	PBPRA1237							S	-							15
5'-UTR	1612973	1613156	+	PBPRA1438	PBPRA1439							-	T							184
5'-UTR	1653325	1653515	+	PBPRA1462	PBPRA1463							I	R							191
5'-UTR	1826036	1826081	+	PBPRA1596	PBPRA1597							-	-							46
5'-UTR	1846796	1846886	+	PBPRA1615	PBPRA1616							-	-							91
5'-UTR	1983042	1983188	+	PBPRA1729	PBPRA1730							H	ER							147
5'-UTR	1998492	1998574	+	PBPRA1743	PBPRA1744							T	T							83
5'-UTR	2047761	2047782	+	PBPRA1775	PBPRA1776							S	-							22
5'-UTR	2134934	2134989	+	PBPRA1852	PBPRA1853							E	E							56
5'-UTR	2151950	2152038	+	PBPRA1868	PBPRA1869							C	-							89
5'-UTR	2154344	2154406	+	PBPRA1870	PBPRA1871							R	-							63
5'-UTR	2281224	2281607	-	PBPRA1985	PBPRA1986							O	-							384
5'-UTR	2347373	2347408	+	PBPRA2034	PBPRA2035							-	O							36
5'-UTR	2573898	2573922	-	PBPRA2236	PBPRA2237							I	L							25
5'-UTR	2593839	2593887	+	PBPRA2252	PBPRA2253							EP	EP							49
5'-UTR	2978113	2978418	+	PBPRA2573	PBPRA2574							I	R							306
5'-UTR	3174737	3174763	+	PBPRA2737	PBPRA2738							L	O							27
5'-UTR	3309506	3309540	+	PBPRA2879	PBPRA2880							T	R							35
5'-UTR	3311133	3311174	+	PBPRA2881	PBPRA2882							P	M							42
5'-UTR	3326743	3326847	+	PBPRA2895	PBPRA2896							H	H							105
5'-UTR	3340871	3340885	+	PBPRA2910	PBPRA2911							F	F							15
5'-UTR	3353051	3353070	+	PBPRA2921	PBPRA2922							M	-							20
5'-UTR	3370484	3370484	+	PBPRA2940	PBPRA2941							P	P							1
5'-UTR	3378815	3378823	+	PBPRA2947	PBPRA2948							-	-							9
5'-UTR	3408522	3408548	+	PBPRA2975	PBPRA2976							-	-							27
5'-UTR	3421375	3421434	+	PBPRA2985	PBPRA2986							R	L							60
5'-UTR	3427216	3427301	+	PBPRA2991	PBPRA2992							E	R							86
5'-UTR	3539701	3539792	+	PBPRA3100	PBPRA3101							R	-							92
5'-UTR	3558915	3559069	+	PBPRA3123	PBPRA3124							HE	HE							155
5'-UTR	3562276	3562302	+	PBPRA3127	PBPRA3128							R	S							27
5'-UTR	3576123	3576287	+	PBPRA3139	PBPRA3140							K	L							165
5'-UTR	3582916	3582963	+	PBPRA3148	PBPRA3149							F	H							48
5'-UTR	3858810	3858886	+	PBPRA3407	PBPRA3408							S	ER							77
5'-UTR	3867636	3867683	+	PBPRA3419	PBPRA3420							F	F							48
5'-UTR	4048371	4048410	+	PBPRA3582	PBPRA3583							P	P							40
5'-UTR	1407778	1407787	+	PBPRB1263	PBPRB1264	PBPRB1265						E	E	ET						10
5'-UTR	170438	170446	+	PBPRB0149	PBPRB0150							IQR	R							9
5'-UTR	486206	486222	+	PBPRB0419	PBPRB0419a							S	-							17
5'-UTR	1645923	1645964	+	PBPRB1491	PBPRB1492							OC	OC							42
5'-UTR	332663	332677	+	PBPRB0291	PBPRB0292							S	K							15
5'-UTR	336120	336126	+	PBPRB0296	PBPRB0296a							S	-							7
5'-UTR	463405	463460	+	PBPRB0405	PBPRB0406							G	G							56
5'-UTR	647674	647722	+	PBPRB0556a	PBPRB0556b							-	-							49
5'-UTR	788725	788739	+	PBPRB0662	PBPRB0663							Q	-							15
5'-UTR	1041852	1042126	+	PBPRB0902	PBPRB0903							C	C							275
5'-UTR	1342934	1342952	+	PBPRB1192a	PBPRB1193							K	R							19
5'-UTR	1349889	1349927	+	PBPRB1200	PBPRB1201							D	JD							39
5'-UTR	1577459	1577478	+	PBPRB1419	PBPRB1420							S	-							20
5'-UTR	74833	74858	+	PBPRC0062	PBPRC0063							-	R							26
5'-UTR	33543	33556	+	PBPRC0026	PBPRC0027							D	-							14
5'-UTR	53931	54027	+	PBPRC0043	PBPRC0044							L	L							97
5'-UTR	592	601	-	PBPRA0001								C								10
5'-UTR	2114	2121	-	PBPRA0002								R								8
5'-UTR	3871	3962	-	PBPRA0003								N								92
5'-UTR	4454	4458	-	PBPRA0004								J								5
5'-UTR	7052	7077	-	PBPRA0007								ET								26
5'-UTR	10740	10992	+	PBPRA0011								L								253
5'-UTR	30232	30346	-	PBPRA0029								NO								115
5'-UTR	41007	41028	+	PBPRA0041								N								22
5'-UTR	42431	42576	+	PBPRA0042								-								146
5'-UTR	51732	51828	+	PBPRA0053								O								97
5'-UTR	53721	53772	-	PBPRA0054								E								52
5'-UTR	57163	57288	+	PBPRA0057								M								126
5'-UTR	59003	59017	+	PBPRA0059								-								15
5'-UTR	59585	59607	-	PBPRA0060								O								23
5'-UTR	60006	60064	+	PBPRA0061								-								59
5'-UTR	62393	62417	-	PBPRA0062								CR								25
5'-UTR	63763	63952	-	PBPRA0063								I								190
5'-UTR	86999	87067	-	PBPRA0084								K								69
5'-UTR	87088	87130	+	PBPRA0085								EH								43
5'-UTR	88984	89029	-	PBPRA0086								S								46
5'-UTR	94113	94144	+	PBPRA0091								L								32
5'-UTR	96673	96789	-	PBPRA0092								C								117
5'-UTR	98147	98232	+	PBPRA0098								R								86
5'-UTR	101658	101703	+	PBPRA0100								EP								46
5'-UTR	104390	104431	-	PBPRA0103								D								42
5'-UTR	105982	106056	+	PBPRA0105								-								75
5'-UTR	114901	115034	-	PBPRA0111								E								134
5'-UTR	116126	116134	+	PBPRA0113								GEPR								9
5'-UTR	#	118357	-	PBPRA0114								GER								0
5'-UTR	118566	118581	+	PBPRA0115								S								16
5'-UTR	120161	120258	+	PBPRA0116								H								98
5'-UTR	124733	124832	+	PBPRA0122								L								100
5'-UTR	125580	125674	+	PBPRA0123								H								95
5'-UTR	127723	127737	-	PBPRA0124								GER								15
5'-UTR	128334	128347	-	PBPRA0125								T								14
5'-UTR	128391	128585	+	PBPRA0126								P								132
5'-UTR	129130	129165	+	PBPRA0127								-								36
5'-UTR	130796	130867	+	PBPRA0129								R								72
5'-UTR	132291	132342	+	PBPRA0130								-								52
5'-UTR	135740	135746	-	PBPRA0133								S								7
5'-UTR	138384	138429	-	PBPRA0136								R								46
5'-UTR	139489	139549	-	PBPRA0137								I								61
5'-UTR	139694	139759	+	PBPRA0138								E								66
5'-UTR	142529	142546	-	PBPRA0140								R								18
5'-UTR	143509	143548	-	PBPRA0141								-								40
5'-UTR	145307	145394	-	PBPRA0142								H								88
5'-UTR	145780	145830	+	PBPRA0143								R								51
5'-UTR	146592	146707	+	PBPRA0144								-								116
5'-UTR	148374	148478	+	PBPRA0146								-								105
5'-UTR	150140	150150	+	PBPRA0147								S								11
5'-UTR	151138	151154	+	PBPRA0148								-								17
5'-UTR	151551	151587	+	PBPRA0149								-								37
5'-UTR	151932	151995	+	PBPRA0150								N								64
5'-UTR	156620	156676	+	PBPRA0155								K								57
5'-UTR	159576	159735	+	PBPRA0158								G								160
5'-UTR	161167	161203	+	PBPRA0159								KG								37
5'-UTR	162178	162246	+	PBPRA0160								C								69
5'-UTR	164338	164365	-	PBPRA0161								N								28
5'-UTR	168861	168879	-	PBPRA0164								I								19
5'-UTR	169179	169234	+	PBPRA0165								KT								56
5'-UTR	169893	169924	+	PBPRA0166								Q								32
5'-UTR	179120	179145	+	PBPRA0175								Q								26
5'-UTR	180575	180599	+	PBPRA0176								S								25
5'-UTR	181914	182174	-	PBPRA0177								O								261
5'-UTR	182625	182814	+	PBPRA0179								R								190
5'-UTR	183885	184176	-	PBPRA0179a								-								292
5'-UTR	183618	183685	+	PBPRA0180								-								68
5'-UTR	187747	187955	+	PBPRA0184								TK								209
5'-UTR	191451	191582	-	PBPRA0186								F								132
5'-UTR	197940	197987	-	PBPRA0191								F								48
5'-UTR	206735	206825	-	PBPRA0197								S								91
5'-UTR	206973	206990	+	PBPRA0198								J								18
5'-UTR	208060	208097	+	PBPRA0199								F								38
5'-UTR	209489	209579	-	PBPRA0200								K								91
5'-UTR	210993	211028	-	PBPRA0201								H								36
5'-UTR	212024	212069	+	PBPRA0203								J								46
5'-UTR	214144	214186	+	PBPRA0207								MG								43
5'-UTR	216986	217086	+	PBPRA0210								RTKL								101
5'-UTR	221994	222044	+	PBPRA0215								M								51
5'-UTR	229737	229837	-	PBPRA0222								S								101
5'-UTR	232834	232894	-	PBPRA0224								G								61
5'-UTR	233101	233244	+	PBPRA0225								P								144
5'-UTR	235481	235521	+	PBPRA0228								E								41
5'-UTR	#	236925	-	PBPRA0229								J								0
5'-UTR	239084	239137	-	PBPRA0232								TK								54
5'-UTR	240066	240155	+	PBPRA0234								G								90
5'-UTR	242109	242164	-	PBPRA0235								G								56
5'-UTR	242423	242440	+	PBPRA0236								E								18
5'-UTR	245920	245953	-	PBPRA0240								G								34
5'-UTR	247225	247418	-	PBPRA0242								-								194
5'-UTR	249244	249305	-	PBPRA0243a								-								62
5'-UTR	249462	249483	+	PBPRA0244								-								22
5'-UTR	255839	255939	-	PBPRA0248								C								101
5'-UTR	256735	256778	-	PBPRA0249								G								44
5'-UTR	257847	257898	+	PBPRA0250								S								52
5'-UTR	258698	258763	-	PBPRA0251								H								66
5'-UTR	259749	259762	-	PBPRA0252								H								14
5'-UTR	262569	262702	-	PBPRA0255								D								134
5'-UTR	263738	263806	-	PBPRA0256								K								69
5'-UTR	266347	266432	+	PBPRA0258								J								86
5'-UTR	266901	266978	+	PBPRA0259								C								78
5'-UTR	268657	268681	-	PBPRA0260								KE								25
5'-UTR	272556	272708	+	PBPRA0263								E								153
5'-UTR	274257	274507	-	PBPRA0264								K								251
5'-UTR	277324	277356	-	PBPRA0265								C								33
5'-UTR	277839	278071	+	PBPRA0266								E								233
5'-UTR	285960	286018	-	PBPRA0272								O								59
5'-UTR	289728	289848	-	PBPRA0274								M								121
5'-UTR	294480	294559	+	PBPRA0280								E								80
5'-UTR	297802	297827	+	PBPRA0283								L								26
5'-UTR	301710	301784	+	PBPRA0287								R								75
5'-UTR	304203	304237	+	PBPRA0288								EH								35
5'-UTR	305091	305172	+	PBPRA0289								E								82
5'-UTR	306617	306618	+	PBPRA0290								E								2
5'-UTR	311206	311325	-	PBPRA0293								T								120
5'-UTR	#	313165	-	PBPRA0296								S								0
5'-UTR	315636	315666	-	PBPRA0298								KE								31
5'-UTR	315737	315779	+	PBPRA0299								E								43
5'-UTR	318790	318880	-	PBPRA0301								R								91
5'-UTR	321221	321498	+	PBPRA0304								R								278
5'-UTR	321724	321826	+	PBPRA0305								O								103
5'-UTR	323856	323924	+	PBPRA0308								O								69
5'-UTR	324850	324918	+	PBPRA0309								S								69
5'-UTR	330047	330132	+	PBPRA0316								J								86
5'-UTR	332466	332676	+	PBPRA0319								J								211
5'-UTR	346353	346380	+	PBPRA0347								M								28
5'-UTR	#	356869	-	PBPRA0355								-								0
5'-UTR	369489	369507	+	PBPRA0368b								-								19
5'-UTR	369957	370016	+	PBPRA0369								E								60
5'-UTR	376307	376321	-	PBPRA0376								R								15
5'-UTR	376611	#	+	PBPRA0377								-								0
5'-UTR	377502	377519	-	PBPRA0378								O								18
5'-UTR	384026	384067	-	PBPRA0382								P								42
5'-UTR	384637	384649	-	PBPRA0383								C								13
5'-UTR	391224	391262	-	PBPRA0388								R								39
5'-UTR	392302	392352	-	PBPRA0389								R								51
5'-UTR	393067	393084	-	PBPRA0390								K								18
5'-UTR	393382	393418	+	PBPRA0391								C								37
5'-UTR	394647	394669	-	PBPRA0391a								-								23
5'-UTR	397082	397164	-	PBPRA0393								H								83
5'-UTR	397290	397359	+	PBPRA0394								J								70
5'-UTR	398006	398012	+	PBPRA0396								GER								7
5'-UTR	403504	403583	-	PBPRA0401								P								80
5'-UTR	409271	409341	+	PBPRA0406								O								71
5'-UTR	412103	412122	-	PBPRA0408								J								20
5'-UTR	415114	415216	-	PBPRA0409								KL								103
5'-UTR	415354	415432	+	PBPRA0410								T								79
5'-UTR	420259	420365	-	PBPRA0413								H								107
5'-UTR	421728	421850	+	PBPRA0415								-								123
5'-UTR	427566	427655	-	PBPRA0419								E								90
5'-UTR	428126	428208	+	PBPRA0420								K								83
5'-UTR	433620	433868	+	PBPRA0423								K								249
5'-UTR	435147	435178	+	PBPRA0424								I								32
5'-UTR	441192	441362	-	PBPRA0427								K								171
5'-UTR	442944	443103	-	PBPRA0428								G								160
5'-UTR	445716	446085	-	PBPRA0430								K								370
5'-UTR	450211	450566	+	PBPRA0436								H								356
5'-UTR	453599	453652	-	PBPRA0439								J								54
5'-UTR	453786	453828	-	PBPRA0439a								-								43
5'-UTR	453919	453974	+	PBPRA0439b								-								56
5'-UTR	457514	457572	-	PBPRA0442								T								59
5'-UTR	459784	459793	+	PBPRA0445								S								10
5'-UTR	462213	462338	+	PBPRA0447								NT								126
5'-UTR	464004	464158	+	PBPRA0448								OT								155
5'-UTR	466855	467191	+	PBPRA0449								M								337
5'-UTR	470090	470183	-	PBPRA0450								MU								94
5'-UTR	470346	470350	+	PBPRA0451								LR								5
5'-UTR	478892	478949	-	PBPRA0457								G								58
5'-UTR	479061	479196	+	PBPRA0458								G								136
5'-UTR	483023	483053	+	PBPRA0461								G								31
5'-UTR	485681	485798	+	PBPRA0462								G								118
5'-UTR	486851	486874	+	PBPRA0463								G								24
5'-UTR	490856	490897	-	PBPRA0466								K								42
5'-UTR	492662	492690	+	PBPRA0468								I								29
5'-UTR	493519	493584	+	PBPRA0469								I								66
5'-UTR	494898	494953	-	PBPRA0470								J								56
5'-UTR	495541	495618	-	PBPRA0471								K								78
5'-UTR	496694	496704	-	PBPRA0472								-								11
5'-UTR	504785	505046	-	PBPRA0478								S								262
5'-UTR	505517	505529	+	PBPRA0479								S								13
5'-UTR	506147	506165	+	PBPRA0480								G								19
5'-UTR	#	509648	-	PBPRA0481								KR								0
5'-UTR	510149	510174	-	PBPRA0482								S								26
5'-UTR	513335	513441	-	PBPRA0483								J								107
5'-UTR	515300	515435	-	PBPRA0484								E								136
5'-UTR	519738	519808	-	PBPRA0490								S								71
5'-UTR	#	522689	-	PBPRA0494								G								0
5'-UTR	528416	528426	+	PBPRA0501								S								11
5'-UTR	535799	535896	-	PBPRA0509								-								98
5'-UTR	554207	554300	-	PBPRA0524								EP								94
5'-UTR	562731	562769	-	PBPRA0528								R								39
5'-UTR	564351	564374	-	PBPRA0529								H								24
5'-UTR	564529	564590	+	PBPRA0530								P								62
5'-UTR	567812	567856	-	PBPRA0532								M								45
5'-UTR	567949	567970	+	PBPRA0533								J								22
5'-UTR	569215	569281	+	PBPRA0534								-								67
5'-UTR	570676	570842	-	PBPRA0535								S								167
5'-UTR	589447	589540	+	PBPRA0545								T								94
5'-UTR	595219	595306	-	PBPRA0550								-								88
5'-UTR	597114	597166	-	PBPRA0551								T								53
5'-UTR	603563	603609	-	PBPRA0555								C								47
5'-UTR	604210	604249	-	PBPRA0556								R								40
5'-UTR	604508	604559	+	PBPRA0557								L								52
5'-UTR	606608	606631	+	PBPRA0559								S								24
5'-UTR	607450	607484	-	PBPRA0559a								-								35
5'-UTR	607867	607881	+	PBPRA0559b								-								15
5'-UTR	608192	608354	+	PBPRA0560								E								163
5'-UTR	609882	609893	+	PBPRA0561								S								12
5'-UTR	612076	612205	-	PBPRA0562								LKJ								130
5'-UTR	613062	613140	-	PBPRA0563								R								79
5'-UTR	613374	613453	+	PBPRA0564								E								80
5'-UTR	615385	615523	-	PBPRA0565								C								139
5'-UTR	615551	615615	+	PBPRA0566								L								65
5'-UTR	617478	617518	+	PBPRA0568								L								41
5'-UTR	622814	622889	+	PBPRA0571								C								76
5'-UTR	624438	#	+	PBPRA0572								T								0
5'-UTR	626167	626375	+	PBPRA0573								-								209
5'-UTR	627957	627993	-	PBPRA0574								C								37
5'-UTR	628070	628130	+	PBPRA0575								-								61
5'-UTR	629159	629241	-	PBPRA0576								L								83
5'-UTR	630027	630066	+	PBPRA0577								LR								40
5'-UTR	634730	634772	+	PBPRA0581								F								43
5'-UTR	636895	636934	-	PBPRA0582								P								40
5'-UTR	638880	638898	+	PBPRA0585								K								19
5'-UTR	639868	639882	+	PBPRA0586								K								15
5'-UTR	640580	640676	-	PBPRA0587								J								97
5'-UTR	646829	646918	+	PBPRA0593								O								90
5'-UTR	648407	648430	+	PBPRA0595								E								24
5'-UTR	654614	654637	+	PBPRA0598								P								24
5'-UTR	#	657065	-	PBPRA0599								M								0
5'-UTR	658205	658243	-	PBPRA0600								M								39
5'-UTR	658606	658662	+	PBPRA0601								K								57
5'-UTR	659671	659736	+	PBPRA0603								J								66
5'-UTR	662494	662538	+	PBPRA0605								H								45
5'-UTR	664926	664991	+	PBPRA0607								N								66
5'-UTR	672022	672076	+	PBPRA0615								J								55
5'-UTR	672581	672631	+	PBPRA0616								J								51
5'-UTR	679915	680033	-	PBPRA0620								T								119
5'-UTR	684157	684176	+	PBPRA0627								G								20
5'-UTR	686478	686525	+	PBPRA0628								L								48
5'-UTR	687491	687540	+	PBPRA0629								F								50
5'-UTR	694703	694752	-	PBPRA0634								R								50
5'-UTR	694920	694965	+	PBPRA0635								E								46
5'-UTR	698464	698486	-	PBPRA0636								-								23
5'-UTR	698502	698609	+	PBPRA0637								O								108
5'-UTR	701587	701599	-	PBPRA0639								-								13
5'-UTR	703535	703575	-	PBPRA0640								R								41
5'-UTR	703609	703666	+	PBPRA0641								M								58
5'-UTR	705702	705721	+	PBPRA0642								K								20
5'-UTR	706671	706716	-	PBPRA0643								S								46
5'-UTR	707815	707874	-	PBPRA0644								-								60
5'-UTR	715685	715749	+	PBPRA0652								-								65
5'-UTR	717381	717389	-	PBPRA0653								-								9
5'-UTR	717589	#	+	PBPRA0654								M								0
5'-UTR	718216	718442	+	PBPRA0655								M								227
5'-UTR	719052	719069	+	PBPRA0656								S								18
5'-UTR	743234	743311	+	PBPRA0674								S								78
5'-UTR	745658	745738	+	PBPRA0676								S								81
5'-UTR	754745	754812	+	PBPRA0683								-								68
5'-UTR	764469	764554	+	PBPRA0689								L								86
5'-UTR	767122	767268	-	PBPRA0690								O								147
5'-UTR	768543	768662	-	PBPRA0693								J								120
5'-UTR	770413	770433	-	PBPRA0694								L								21
5'-UTR	771474	771484	-	PBPRA0695								G								11
5'-UTR	771608	771686	+	PBPRA0696								O								79
5'-UTR	772378	772513	+	PBPRA0697								O								136
5'-UTR	774475	774521	+	PBPRA0698								O								47
5'-UTR	776124	776160	-	PBPRA0699								NU								37
5'-UTR	787380	787607	+	PBPRA0714								K								228
5'-UTR	#	792474	-	PBPRA0718								L								0
5'-UTR	797741	797761	+	PBPRA0721								TK								21
5'-UTR	799993	800035	+	PBPRA0723								P								43
5'-UTR	805335	805388	-	PBPRA0727								E								54
5'-UTR	812383	812412	-	PBPRA0732								S								30
5'-UTR	812437	812674	+	PBPRA0733								-								238
5'-UTR	814287	814321	-	PBPRA0734								P								35
5'-UTR	815181	815215	-	PBPRA0735								O								35
5'-UTR	815266	815297	+	PBPRA0736								K								32
5'-UTR	816564	816793	+	PBPRA0737								C								230
5'-UTR	820973	821104	-	PBPRA0740								R								132
5'-UTR	821241	821285	+	PBPRA0741								-								45
5'-UTR	822468	#	+	PBPRA0742								J								0
5'-UTR	823629	823857	+	PBPRA0743								J								229
5'-UTR	829278	829299	-	PBPRA0747								G								22
5'-UTR	829470	829486	+	PBPRA0748								J								17
5'-UTR	847063	847203	+	PBPRA0767								R								141
5'-UTR	848894	848954	+	PBPRA0768								R								61
5'-UTR	850404	850429	-	PBPRA0770								K								26
5'-UTR	850535	850600	+	PBPRA0771								-								66
5'-UTR	852507	852552	+	PBPRA0774								NT								46
5'-UTR	#	855337	-	PBPRA0775								-								0
5'-UTR	855451	855530	+	PBPRA0776								NT								80
5'-UTR	858379	858443	+	PBPRA0777								NT								65
5'-UTR	860952	860965	+	PBPRA0778a								-								14
5'-UTR	862678	862784	-	PBPRA0779								L								107
5'-UTR	862902	862935	+	PBPRA0780								F								34
5'-UTR	864494	864531	+	PBPRA0781								F								38
5'-UTR	866455	866565	+	PBPRA0782								H								111
5'-UTR	869078	869104	-	PBPRA0783								R								27
5'-UTR	870314	870441	-	PBPRA0784								C								128
5'-UTR	870636	870680	+	PBPRA0786								FJ								45
5'-UTR	873238	873347	-	PBPRA0787								M								110
5'-UTR	873534	873583	+	PBPRA0788								F								50
5'-UTR	878266	878275	-	PBPRA0789								L								10
5'-UTR	879682	879760	+	PBPRA0792								-								79
5'-UTR	880492	880543	+	PBPRA0793								E								52
5'-UTR	881598	881607	-	PBPRA0794								S								10
5'-UTR	881833	881995	+	PBPRA0795								E								163
5'-UTR	883448	883455	+	PBPRA0796								K								8
5'-UTR	883927	883984	+	PBPRA0797								H								58
5'-UTR	887067	887104	+	PBPRA0800								H								38
5'-UTR	888071	888136	+	PBPRA0802								H								66
5'-UTR	889708	889764	+	PBPRA0804								-								57
5'-UTR	895024	895088	-	PBPRA0807								L								65
5'-UTR	897086	897146	+	PBPRA0810								H								61
5'-UTR	900251	900289	-	PBPRA0812								H								39
5'-UTR	902766	902813	-	PBPRA0814								M								48
5'-UTR	904514	904543	-	PBPRA0815								GEPR								30
5'-UTR	905115	905145	-	PBPRA0816								-								31
5'-UTR	907498	907516	-	PBPRA0819								J								19
5'-UTR	907543	907620	+	PBPRA0820								T								78
5'-UTR	908014	908221	+	PBPRA0821								Q								208
5'-UTR	918396	918448	-	PBPRA0831								T								53
5'-UTR	918552	918649	+	PBPRA0832								L								98
5'-UTR	921353	921437	-	PBPRA0833								E								85
5'-UTR	923880	923946	+	PBPRA0835								R								67
5'-UTR	925250	925290	+	PBPRA0836								F								41
5'-UTR	928021	928116	+	PBPRA0839								E								96
5'-UTR	929285	929350	+	PBPRA0840								E								66
5'-UTR	930759	930848	+	PBPRA0841								-								90
5'-UTR	933740	933758	-	PBPRA0842a								-								19
5'-UTR	936500	936560	-	PBPRA0846								-								61
5'-UTR	936880	#	+	PBPRA0847								S								0
5'-UTR	939897	940027	-	PBPRA0850								T								131
5'-UTR	946015	946122	-	PBPRA0857								-								108
5'-UTR	947511	947545	+	PBPRA0860								P								35
5'-UTR	951189	951396	-	PBPRA0863								G								208
5'-UTR	952477	952500	-	PBPRA0864								E								24
5'-UTR	953501	953551	-	PBPRA0865								E								51
5'-UTR	953747	953848	+	PBPRA0866								D								102
5'-UTR	954955	955018	+	PBPRA0867								L								64
5'-UTR	957441	957470	+	PBPRA0868								-								30
5'-UTR	962739	962808	+	PBPRA0872								-								70
5'-UTR	964346	964356	+	PBPRA0872a								-								11
5'-UTR	965114	965161	+	PBPRA0874								J								48
5'-UTR	966870	967096	+	PBPRA0876								-								227
5'-UTR	968483	968593	+	PBPRA0877								-								111
5'-UTR	970723	970762	+	PBPRA0878								-								40
5'-UTR	972451	972482	-	PBPRA0880a								-								32
5'-UTR	973494	973506	+	PBPRA0882								Q								13
5'-UTR	980642	980702	+	PBPRA0886								Q								61
5'-UTR	985879	985916	-	PBPRA0888								L								38
5'-UTR	987862	987904	-	PBPRA0890								-								43
5'-UTR	989097	989173	+	PBPRA0891								R								77
5'-UTR	994467	994584	-	PBPRA0897								KNU								118
5'-UTR	997365	997399	+	PBPRA0901								N								35
5'-UTR	1004043	1004120	+	PBPRA0909								MNO								78
5'-UTR	1008665	1008774	+	PBPRA0912								N								110
5'-UTR	1010155	1010211	+	PBPRA0913								N								57
5'-UTR	1014405	1014496	+	PBPRA0918								T								92
5'-UTR	1020384	1020471	+	PBPRA0922								NU								88
5'-UTR	1026221	1026277	+	PBPRA0928								-								57
5'-UTR	1045979	1046295	+	PBPRA0946								NT								317
5'-UTR	1055154	1055194	+	PBPRA0956								M								41
5'-UTR	1057379	1057677	-	PBPRA0957								I								299
5'-UTR	1058985	1059113	-	PBPRA0958								I								129
5'-UTR	1060728	1060743	+	PBPRA0960a								-								16
5'-UTR	1067709	1067718	-	PBPRA0963								O								10
5'-UTR	1068107	1068153	+	PBPRA0964								T								47
5'-UTR	1068782	1068851	+	PBPRA0965								-								70
5'-UTR	1069808	1069921	+	PBPRA0967								J								114
5'-UTR	1071647	1071694	-	PBPRA0968								R								48
5'-UTR	1073167	1073195	+	PBPRA0970								K								29
5'-UTR	1078352	1078548	+	PBPRA0974								S								197
5'-UTR	1079433	1079509	+	PBPRA0976								-								77
5'-UTR	1080628	1080629	+	PBPRA0978								-								2
5'-UTR	1087971	1087974	+	PBPRA0985								-								4
5'-UTR	1090602	1090635	+	PBPRA0988								-								34
5'-UTR	1091758	1091901	+	PBPRA0989								NT								144
5'-UTR	1097829	1097840	-	PBPRA0992								-								12
5'-UTR	1098097	1098326	+	PBPRA0993								-								230
5'-UTR	1099935	1099986	+	PBPRA0994								-								52
5'-UTR	1102386	1102411	+	PBPRA0995								-								26
5'-UTR	1106866	1106876	+	PBPRA0999								-								11
5'-UTR	1109962	1109967	-	PBPRA1002								P								6
5'-UTR	1117306	1117367	+	PBPRA1007								P								62
5'-UTR	1119012	1119039	-	PBPRA1009								-								28
5'-UTR	1119603	1119618	-	PBPRA1010								L								16
5'-UTR	1121800	1121829	-	PBPRA1011								KL								30
5'-UTR	1122221	1122336	+	PBPRA1012								-								116
5'-UTR	1123356	1123517	+	PBPRA1013								-								39
5'-UTR	1124688	1124986	-	PBPRA1014								-								299
5'-UTR	1125469	1125597	+	PBPRA1016								F								129
5'-UTR	1126245	1126322	+	PBPRA1017								L								78
5'-UTR	1128512	1128660	+	PBPRA1018								S								149
5'-UTR	1129917	1130083	+	PBPRA1020								-								167
5'-UTR	1132829	1132848	+	PBPRA1023								O								20
5'-UTR	1135012	#	+	PBPRA1024								F								0
5'-UTR	1135838	1135875	+	PBPRA1025								H								38
5'-UTR	1136967	1136995	+	PBPRA1026								G								29
5'-UTR	1140121	1140213	-	PBPRA1027								E								93
5'-UTR	1142007	1142037	-	PBPRA1028								P								31
5'-UTR	1145671	1145724	+	PBPRA1032								G								54
5'-UTR	1147312	1147367	+	PBPRA1033								G								56
5'-UTR	1150373	1150391	+	PBPRA1034								J								19
5'-UTR	1152615	1152675	-	PBPRA1035								P								61
5'-UTR	1153049	1153084	-	PBPRA1035a								-								36
5'-UTR	1153813	1153925	-	PBPRA1036								C								113
5'-UTR	1154199	1154215	-	PBPRA1037								-								17
5'-UTR	1155027	1155045	-	PBPRA1038								R								19
5'-UTR	1158615	1158656	+	PBPRA1042								S								42
5'-UTR	#	1160837	-	PBPRA1043								C								0
5'-UTR	1171008	1171054	+	PBPRA1052								-								47
5'-UTR	1173667	1174017	+	PBPRA1057								M								351
5'-UTR	1175569	1175603	+	PBPRA1058								P								35
5'-UTR	1178864	1178967	-	PBPRA1061								FGR								104
5'-UTR	1179228	1179275	+	PBPRA1062								S								48
5'-UTR	1181082	1181235	-	PBPRA1063								T								154
5'-UTR	1183032	1183183	-	PBPRA1064								J								152
5'-UTR	1183269	1183460	+	PBPRA1065								S								192
5'-UTR	1184991	1185001	-	PBPRA1066								F								11
5'-UTR	1188437	1188488	+	PBPRA1070								KL								52
5'-UTR	1190128	1190447	+	PBPRA1071								O								320
5'-UTR	1200758	1200784	-	PBPRA1082								R								27
5'-UTR	1201128	1201408	+	PBPRA1083								C								281
5'-UTR	1203189	1203248	+	PBPRA1084								F								60
5'-UTR	1212838	1213145	-	PBPRA1093								S								308
5'-UTR	1214064	1214244	-	PBPRA1094								T								181
5'-UTR	1214324	1214386	+	PBPRA1095								-								63
5'-UTR	1216053	1216076	-	PBPRA1096								S								24
5'-UTR	1216591	1216611	-	PBPRA1097								O								21
5'-UTR	1216791	1216805	+	PBPRA1098								J								15
5'-UTR	1218602	1218622	+	PBPRA1100								C								21
5'-UTR	1220742	1220894	-	PBPRA1101								P								153
5'-UTR	1221604	1221610	-	PBPRA1102								N								7
5'-UTR	1222311	1222326	+	PBPRA1103								C								16
5'-UTR	1225864	1225912	-	PBPRA1104								IQR								49
5'-UTR	1226573	1226693	-	PBPRA1105								-								121
5'-UTR	1232974	1233144	-	PBPRA1111								S								171
5'-UTR	1233150	1233302	+	PBPRA1112								J								153
5'-UTR	1236635	1236735	+	PBPRA1115								-								101
5'-UTR	1241045	1241087	+	PBPRA1118								L								43
5'-UTR	1246227	1246239	-	PBPRA1121								S								13
5'-UTR	1247503	1247724	+	PBPRA1124								H								222
5'-UTR	1250766	1250800	+	PBPRA1128								M								35
5'-UTR	1252520	1252563	-	PBPRA1129								K								44
5'-UTR	1253157	1253204	+	PBPRA1130a								-								48
5'-UTR	1253747	1253768	+	PBPRA1131								E								22
5'-UTR	1259818	1259890	+	PBPRA1136								NT								73
5'-UTR	1266689	1266696	-	PBPRA1139								S								8
5'-UTR	1286030	1286089	-	PBPRA1145								F								60
5'-UTR	1288857	1288901	-	PBPRA1148								J								45
5'-UTR	1288959	1288996	+	PBPRA1149								C								38
5'-UTR	1291235	1291355	-	PBPRA1150								K								121
5'-UTR	1294478	1294541	-	PBPRA1153								J								64
5'-UTR	1295797	1296187	+	PBPRA1156								-								391
5'-UTR	1301316	1301389	-	PBPRA1159								O								74
5'-UTR	1308209	1308250	+	PBPRA1164								L								42
5'-UTR	1309670	1309716	+	PBPRA1165								J								47
5'-UTR	1313515	1313555	-	PBPRA1167								C								41
5'-UTR	1316135	1316155	-	PBPRA1168								J								21
5'-UTR	1316289	1316412	+	PBPRA1169								D								124
5'-UTR	1317609	1317652	+	PBPRA1170								F								44
5'-UTR	1319077	1319256	-	PBPRA1171								-								180
5'-UTR	1321932	1322084	+	PBPRA1174								S								153
5'-UTR	1323552	1323567	-	PBPRA1175								-								16
5'-UTR	1324260	1324348	+	PBPRA1177								R								89
5'-UTR	1325705	1325751	+	PBPRA1178								R								47
5'-UTR	1327622	1327659	-	PBPRA1179								-								38
5'-UTR	1328666	1328994	-	PBPRA1180								H								329
5'-UTR	1330756	1330904	+	PBPRA1183								-								149
5'-UTR	1331619	1331681	+	PBPRA1184								T								63
5'-UTR	1333870	1333912	-	PBPRA1185								P								43
5'-UTR	1337406	1337692	-	PBPRA1186								J								287
5'-UTR	1340601	#	+	PBPRA1190								R								0
5'-UTR	1342217	1342352	+	PBPRA1193								I								136
5'-UTR	1343425	1343460	+	PBPRA1194								I								36
5'-UTR	1345198	1345301	+	PBPRA1196								IQ								104
5'-UTR	1345566	1345622	+	PBPRA1197								IQ								57
5'-UTR	1351574	1351644	+	PBPRA1203								G								71
5'-UTR	1354204	1354258	-	PBPRA1204								S								55
5'-UTR	1355540	1355551	-	PBPRA1205								T								12
5'-UTR	1356375	1356555	+	PBPRA1207								K								181
5'-UTR	1357229	1357240	+	PBPRA1208								K								12
5'-UTR	1358833	1358846	-	PBPRA1209								-								14
5'-UTR	1362930	1362936	+	PBPRA1213								-								7
5'-UTR	1364473	1364550	+	PBPRA1214								R								78
5'-UTR	1372498	1372543	+	PBPRA1220								P								46
5'-UTR	1375238	1375342	+	PBPRA1221								F								105
5'-UTR	1377475	1377545	-	PBPRA1222								-								71
5'-UTR	1377936	1377977	+	PBPRA1223								K								42
5'-UTR	1379090	1379157	+	PBPRA1224								G								68
5'-UTR	1383147	1383195	-	PBPRA1226								E								49
5'-UTR	1385899	1386155	-	PBPRA1227								S								257
5'-UTR	1386161	1386238	+	PBPRA1228								L								78
5'-UTR	1390208	1390236	-	PBPRA1230								G								29
5'-UTR	1391364	1391396	-	PBPRA1231								G								33
5'-UTR	1394619	1394633	+	PBPRA1233								E								15
5'-UTR	1398264	1398372	-	PBPRA1234								J								109
5'-UTR	1399526	1399583	-	PBPRA1235								TD								58
5'-UTR	1401394	1401433	-	PBPRA1237a								-								40
5'-UTR	1401998	1402030	+	PBPRA1239								R								33
5'-UTR	1404409	1404413	-	PBPRA1240								P								5
5'-UTR	1404671	1404721	+	PBPRA1241								R								51
5'-UTR	1405766	1405922	+	PBPRA1242b								-								157
5'-UTR	1406389	1406553	-	PBPRA1242c								-								165
5'-UTR	1408781	1408862	-	PBPRA1243a								-								82
5'-UTR	1412309	1412376	+	PBPRA1247								C								68
5'-UTR	1414561	1414639	+	PBPRA1249								-								79
5'-UTR	1416491	1416878	-	PBPRA1250								S								388
5'-UTR	1417236	1417239	-	PBPRA1251								R								4
5'-UTR	1418491	1418508	+	PBPRA1253								O								18
5'-UTR	1422509	1422612	+	PBPRA1256								S								104
5'-UTR	1426190	1426260	-	PBPRA1258								P								71
5'-UTR	1429206	1429231	+	PBPRA1262								O								26
5'-UTR	1434921	1434939	+	PBPRA1266								O								19
5'-UTR	1443131	1443160	+	PBPRA1272								Q								30
5'-UTR	1444681	1444720	+	PBPRA1273								J								40
5'-UTR	1445387	1445421	+	PBPRA1274								-								35
5'-UTR	1446994	1447012	+	PBPRA1275								G								19
5'-UTR	1449288	1449653	+	PBPRA1278								E								366
5'-UTR	1452800	1452849	+	PBPRA1279								-								50
5'-UTR	1453450	1453490	-	PBPRA1280								-								41
5'-UTR	1453543	1453690	+	PBPRA1281								R								148
5'-UTR	1457907	1458103	-	PBPRA1286								-								197
5'-UTR	1459672	1459767	-	PBPRA1287								IQ								96
5'-UTR	1460120	1460200	+	PBPRA1287a								-								81
5'-UTR	1460672	1460681	+	PBPRA1288								-								10
5'-UTR	1461841	1461850	+	PBPRA1290								-								10
5'-UTR	1465188	1465222	+	PBPRA1293								LR								35
5'-UTR	1466822	1466881	+	PBPRA1294								C								60
5'-UTR	1470826	1470923	-	PBPRA1295								G								98
5'-UTR	1473562	1473582	-	PBPRA1298								S								21
5'-UTR	1473939	1474035	-	PBPRA1299								-								97
5'-UTR	1474076	1474128	+	PBPRA1300								-								53
5'-UTR	1474919	1474961	+	PBPRA1300a								-								43
5'-UTR	1476302	1476372	-	PBPRA1301								M								71
5'-UTR	1478812	1479066	-	PBPRA1302								C								255
5'-UTR	1482462	1482501	-	PBPRA1307								-								40
5'-UTR	1486321	1486428	-	PBPRA1312								-								108
5'-UTR	1488700	1488853	-	PBPRA1314								-								154
5'-UTR	1489184	1489239	+	PBPRA1315								-								56
5'-UTR	1498928	1498930	-	PBPRA1326								-								3
5'-UTR	1499231	1499292	+	PBPRA1327								-								62
5'-UTR	1502534	1502597	+	PBPRA1332								-								64
5'-UTR	1521934	1522051	-	PBPRA1350								E								118
5'-UTR	1531108	1531249	+	PBPRA1361								E								142
5'-UTR	1533386	1533579	+	PBPRA1364								S								194
5'-UTR	1535952	1535978	-	PBPRA1366								C								27
5'-UTR	1542560	1542767	-	PBPRA1370								C								208
5'-UTR	1548141	1548162	-	PBPRA1375								-								22
5'-UTR	1548360	1548408	+	PBPRA1376								-								49
5'-UTR	1549186	1549217	+	PBPRA1377								-								32
5'-UTR	1550408	1550452	-	PBPRA1378								K								45
5'-UTR	1553552	1553637	-	PBPRA1380								O								86
5'-UTR	1556352	1556412	-	PBPRA1382								-								61
5'-UTR	1557763	1557826	-	PBPRA1384								-								64
5'-UTR	1568315	1568352	-	PBPRA1394								P								38
5'-UTR	1568674	1568707	+	PBPRA1395								NT								34
5'-UTR	1573472	1573571	+	PBPRA1398								-								100
5'-UTR	1574518	1574572	-	PBPRA1399								-								55
5'-UTR	1579895	1579979	+	PBPRA1405								K								85
5'-UTR	1580884	1580966	+	PBPRA1406								-								83
5'-UTR	1590999	1591121	+	PBPRA1415								S								123
5'-UTR	1596428	1596464	-	PBPRA1421								R								37
5'-UTR	1596604	1596628	+	PBPRA1422								R								25
5'-UTR	1597996	1598011	-	PBPRA1424								-								16
5'-UTR	1603259	#	+	PBPRA1429								-								0
5'-UTR	1603781	1603823	+	PBPRA1430								H								43
5'-UTR	1605530	1605573	+	PBPRA1432								T								44
5'-UTR	1606609	1606794	+	PBPRA1433								E								186
5'-UTR	1608516	1608529	+	PBPRA1434								F								14
5'-UTR	1610629	1610735	-	PBPRA1435								-								107
5'-UTR	1611206	1611242	-	PBPRA1436								M								37
5'-UTR	1617953	1618001	+	PBPRA1442								G								49
5'-UTR	1624014	1624076	+	PBPRA1446								-								63
5'-UTR	1632714	1632911	+	PBPRA1456								-								198
5'-UTR	1651616	1651909	-	PBPRA1460								Q								294
5'-UTR	1653097	1653102	-	PBPRA1461								R								6
5'-UTR	1660398	1660492	-	PBPRA1466								NT								95
5'-UTR	1666410	1666485	-	PBPRA1469								F								76
5'-UTR	#	1673934	-	PBPRA1473								P								0
5'-UTR	1675827	1675888	+	PBPRA1475								ET								62
5'-UTR	1676703	1676767	+	PBPRA1476								E								65
5'-UTR	1677623	1677707	+	PBPRA1477								E								85
5'-UTR	1683596	1683635	+	PBPRA1482								K								40
5'-UTR	1684632	1684650	-	PBPRA1483								-								19
5'-UTR	1686678	1686698	-	PBPRA1484								O								21
5'-UTR	1687391	1687570	-	PBPRA1485								O								180
5'-UTR	1688954	#	+	PBPRA1487								-								0
5'-UTR	1692659	1692697	+	PBPRA1492								-								39
5'-UTR	1693782	1693792	-	PBPRA1493								-								11
5'-UTR	1694634	1694663	-	PBPRA1494								R								30
5'-UTR	1698830	1698850	+	PBPRA1497								TK								21
5'-UTR	1701680	1701710	-	PBPRA1498								E								31
5'-UTR	1702824	1702881	-	PBPRA1499								-								58
5'-UTR	1703711	1703776	-	PBPRA1500								-								66
5'-UTR	1707059	1707245	-	PBPRA1504								-								187
5'-UTR	1707412	1707627	+	PBPRA1505								-								216
5'-UTR	1711833	1711870	-	PBPRA1510								R								38
5'-UTR	1713249	1713321	+	PBPRA1512								R								73
5'-UTR	#	1715584	-	PBPRA1513								C								0
5'-UTR	1718069	1718092	+	PBPRA1517								R								24
5'-UTR	1719681	1719738	+	PBPRA1518								-								58
5'-UTR	1720172	1720464	+	PBPRA1519								H								293
5'-UTR	1721228	1721433	+	PBPRA1521								GEPR								206
5'-UTR	1723093	1723110	-	PBPRA1522								S								18
5'-UTR	1725440	1725458	+	PBPRA1523b								-								19
5'-UTR	1728720	1728865	-	PBPRA1526								S								146
5'-UTR	1730539	1730628	-	PBPRA1527								-								90
5'-UTR	1733306	1733360	+	PBPRA1530								-								55
5'-UTR	1734144	1734238	+	PBPRA1531								L								95
5'-UTR	1737014	1737078	-	PBPRA1532								-								65
5'-UTR	1737231	#	+	PBPRA1533								R								0
5'-UTR	#	1737974	-	PBPRA1534								J								0
5'-UTR	1738215	1738245	+	PBPRA1535								P								31
5'-UTR	1741669	1741688	-	PBPRA1536								F								20
5'-UTR	1742258	1742326	+	PBPRA1537								P								69
5'-UTR	#	1746770	-	PBPRA1539								KL								0
5'-UTR	1746942	1747056	+	PBPRA1540								P								115
5'-UTR	1750916	1751007	-	PBPRA1543								KR								92
5'-UTR	1751212	1751223	+	PBPRA1544								J								12
5'-UTR	1752107	1752175	+	PBPRA1545								GEPR								69
5'-UTR	1757181	1757232	+	PBPRA1550								-								52
5'-UTR	1760496	1760557	-	PBPRA1551								MG								62
5'-UTR	1760611	1760715	+	PBPRA1552								Q								105
5'-UTR	1762349	1762361	+	PBPRA1553								Q								13
5'-UTR	1766521	1766604	+	PBPRA1556								R								84
5'-UTR	1781718	1781765	+	PBPRA1567								Q								48
5'-UTR	1786823	1786882	+	PBPRA1570								-								60
5'-UTR	1788071	#	+	PBPRA1571								-								0
5'-UTR	1790733	1790800	-	PBPRA1572								K								68
5'-UTR	1795376	1795431	+	PBPRA1576								-								56
5'-UTR	1797338	1797399	-	PBPRA1577								E								62
5'-UTR	1798009	1798054	-	PBPRA1578								-								46
5'-UTR	1805721	1805868	+	PBPRA1584								-								148
5'-UTR	1812610	1812819	+	PBPRA1586								-								210
5'-UTR	1835934	1835950	+	PBPRA1603a								-								17
5'-UTR	1842672	1842717	-	PBPRA1609a								-								46
5'-UTR	1843622	1843721	-	PBPRA1610								-								100
5'-UTR	1846432	1846434	-	PBPRA1614								R								3
5'-UTR	1850001	1850046	+	PBPRA1618								-								46
5'-UTR	1856557	1856738	+	PBPRA1624								-								182
5'-UTR	1860771	1860776	+	PBPRA1628								-								6
5'-UTR	1862784	1862895	+	PBPRA1631								I								112
5'-UTR	1863690	1863754	+	PBPRA1632								-								65
5'-UTR	1864361	1864621	+	PBPRA1634								KR								261
5'-UTR	1865883	1866097	+	PBPRA1636								-								215
5'-UTR	1869157	1869163	+	PBPRA1638								-								7
5'-UTR	1873072	#	+	PBPRA1642								-								0
5'-UTR	1874386	1874406	-	PBPRA1643								N								21
5'-UTR	1874628	1874782	+	PBPRA1645								-								155
5'-UTR	1879882	1879896	-	PBPRA1651								-								15
5'-UTR	1880107	1880242	+	PBPRA1652								-								136
5'-UTR	1884057	1884099	-	PBPRA1656								O								43
5'-UTR	1885800	1885900	-	PBPRA1657								R								101
5'-UTR	1886099	1886153	+	PBPRA1658								-								55
5'-UTR	1887566	1887598	+	PBPRA1659								S								33
5'-UTR	1924372	1924382	+	PBPRA1679								-								11
5'-UTR	1927680	1927751	+	PBPRA1681								-								72
5'-UTR	1928566	1928699	-	PBPRA1682								-								134
5'-UTR	1928812	#	+	PBPRA1683								-								0
5'-UTR	1929298	1929358	+	PBPRA1684								QR								61
5'-UTR	1931363	1931393	-	PBPRA1685								F								31
5'-UTR	1931629	1931804	+	PBPRA1686								-								176
5'-UTR	1934512	1934520	-	PBPRA1688								GER								9
5'-UTR	1935569	1935599	-	PBPRA1689								F								31
5'-UTR	1936802	1936813	-	PBPRA1691								R								12
5'-UTR	1939194	1939510	-	PBPRA1693								L								317
5'-UTR	1940665	1940779	+	PBPRA1695								D								115
5'-UTR	1944146	1944159	+	PBPRA1700								-								14
5'-UTR	1952731	1952797	-	PBPRA1708								R								67
5'-UTR	1953286	1953326	-	PBPRA1708b								-								41
5'-UTR	1954972	1955048	+	PBPRA1710								-								77
5'-UTR	1964981	#	+	PBPRA1718								-								0
5'-UTR	1965013	1965229	+	PBPRA1719								-								217
5'-UTR	1977350	1977555	-	PBPRA1724								G								206
5'-UTR	1979126	1979293	-	PBPRA1725								O								168
5'-UTR	1981220	1981322	-	PBPRA1726								G								103
5'-UTR	1991702	1991733	+	PBPRA1736								-								32
5'-UTR	1992775	1992837	+	PBPRA1737								R								63
5'-UTR	1994559	1994592	+	PBPRA1738								S								34
5'-UTR	1995103	1995228	+	PBPRA1739								-								126
5'-UTR	1997513	1997621	-	PBPRA1741								-								109
5'-UTR	1998101	1998111	-	PBPRA1742								O								11
5'-UTR	2000539	2000550	+	PBPRA1745								-								12
5'-UTR	2001133	2001312	+	PBPRA1746								S								180
5'-UTR	2002465	2002479	+	PBPRA1747								KG								15
5'-UTR	2003537	2003597	+	PBPRA1748								LKJ								61
5'-UTR	2007200	2007326	+	PBPRA1751								G								127
5'-UTR	2010212	2010314	-	PBPRA1752								S								103
5'-UTR	2011283	2011299	-	PBPRA1753								K								17
5'-UTR	2011748	2011757	-	PBPRA1754								-								10
5'-UTR	2013480	2013524	+	PBPRA1755a								Q								45
5'-UTR	2018982	2019037	+	PBPRA1758								-								56
5'-UTR	2023813	2023912	-	PBPRA1760								G								100
5'-UTR	2026818	2026906	+	PBPRA1764								E								89
5'-UTR	2030202	2030253	+	PBPRA1766								E								52
5'-UTR	2035386	2035404	+	PBPRA1767								F								19
5'-UTR	2036616	2036658	+	PBPRA1768								-								43
5'-UTR	2038176	2038188	+	PBPRA1769								R								13
5'-UTR	2040456	2040637	+	PBPRA1771								R								182
5'-UTR	2044736	2044794	+	PBPRA1772a								J								59
5'-UTR	2045772	2045799	-	PBPRA1773								I								28
5'-UTR	2047589	2047666	-	PBPRA1774								O								78
5'-UTR	2048680	2048715	+	PBPRA1777								R								36
5'-UTR	2050032	2050077	+	PBPRA1779								-								46
5'-UTR	2052213	2052271	-	PBPRA1781								TK								59
5'-UTR	2056161	2056187	-	PBPRA1785a								-								27
5'-UTR	2061296	2061448	+	PBPRA1790								-								153
5'-UTR	2061766	2061914	+	PBPRA1791								-								149
5'-UTR	2065769	2065882	+	PBPRA1795a								-								114
5'-UTR	2069656	2069726	-	PBPRA1798								-								71
5'-UTR	2081030	2081048	-	PBPRA1804								Q								19
5'-UTR	2083229	2083238	+	PBPRA1807								K								10
5'-UTR	2083877	2083940	+	PBPRA1808								-								64
5'-UTR	2096993	2097247	-	PBPRA1818								-								255
5'-UTR	2102530	2102575	-	PBPRA1822								-								46
5'-UTR	2102607	2102697	+	PBPRA1823								-								91
5'-UTR	2107759	2107781	-	PBPRA1826								-								23
5'-UTR	#	2111713	-	PBPRA1828								S								0
5'-UTR	2111798	2111852	+	PBPRA1829								IQR								55
5'-UTR	2113203	2113301	-	PBPRA1830								-								99
5'-UTR	2117349	2117405	+	PBPRA1836								P								57
5'-UTR	2120664	2120683	+	PBPRA1838								T								20
5'-UTR	2121561	2121599	+	PBPRA1839								T								39
5'-UTR	2123039	2123228	-	PBPRA1840								-								190
5'-UTR	2123332	2123442	+	PBPRA1841								D								111
5'-UTR	2125720	2125837	-	PBPRA1842								M								118
5'-UTR	2126176	2126194	+	PBPRA1843								E								19
5'-UTR	2127839	2127841	+	PBPRA1844								-								3
5'-UTR	2129551	2129650	+	PBPRA1847								-								100
5'-UTR	2131901	2131950	-	PBPRA1848								E								50
5'-UTR	2136782	2136948	+	PBPRA1854								E								167
5'-UTR	2139048	2139092	+	PBPRA1856								E								45
5'-UTR	2142392	2142583	-	PBPRA1859								K								192
5'-UTR	2143872	2143993	-	PBPRA1860								C								122
5'-UTR	2151662	2151710	-	PBPRA1867								-								49
5'-UTR	2157982	2158189	+	PBPRA1873								-								208
5'-UTR	2159847	2159951	-	PBPRA1874								S								105
5'-UTR	2159995	2160025	+	PBPRA1875								M								31
5'-UTR	2165230	2165283	-	PBPRA1880								-								54
5'-UTR	2172614	2172652	+	PBPRA1886b								-								39
5'-UTR	2176458	2176470	-	PBPRA1888								T								13
5'-UTR	2176667	2176747	+	PBPRA1889								H								81
5'-UTR	2182274	2182328	+	PBPRA1894								-								55
5'-UTR	2183189	#	+	PBPRA1895								K								0
5'-UTR	2187237	2187247	-	PBPRA1899								-								11
5'-UTR	2189793	2189820	-	PBPRA1901								R								28
5'-UTR	2189999	2190007	+	PBPRA1902								I								9
5'-UTR	2191242	2191266	-	PBPRA1903								-								25
5'-UTR	2191530	2191578	+	PBPRA1904								-								49
5'-UTR	2192066	2192081	+	PBPRA1905								R								16
5'-UTR	2193626	2193681	-	PBPRA1906								-								56
5'-UTR	2193889	2193903	+	PBPRA1907								-								15
5'-UTR	2194868	2194889	+	PBPRA1908								G								22
5'-UTR	2197793	2197815	-	PBPRA1910								NT								23
5'-UTR	2198045	2198069	+	PBPRA1911								-								25
5'-UTR	2198836	2198851	+	PBPRA1912								-								16
5'-UTR	2199859	2199918	-	PBPRA1913								-								60
5'-UTR	2199957	2200023	+	PBPRA1914								R								67
5'-UTR	2201521	2201522	-	PBPRA1915								J								2
5'-UTR	2202045	2202126	-	PBPRA1916								-								82
5'-UTR	2203237	2203254	-	PBPRA1918								E								18
5'-UTR	2208309	2208353	-	PBPRA1922								T								45
5'-UTR	2208826	2208950	-	PBPRA1923								T								125
5'-UTR	2215022	2215025	+	PBPRA1927								J								4
5'-UTR	2219246	2219289	-	PBPRA1929								R								44
5'-UTR	2228688	2228774	-	PBPRA1934								M								87
5'-UTR	2233511	2233576	+	PBPRA1938								-								66
5'-UTR	2243366	2243376	-	PBPRA1944								-								11
5'-UTR	2245955	2246038	-	PBPRA1946								-								84
5'-UTR	2246341	2246397	-	PBPRA1947								-								57
5'-UTR	#	2247913	-	PBPRA1949								J								0
5'-UTR	2254802	2254825	+	PBPRA1958								I								24
5'-UTR	2255613	2255678	+	PBPRA1959								-								66
5'-UTR	2257599	2257655	-	PBPRA1960								-								57
5'-UTR	2258099	2258170	-	PBPRA1961								S								72
5'-UTR	2258512	2258625	+	PBPRA1962								K								114
5'-UTR	2259132	2259300	+	PBPRA1963								K								169
5'-UTR	2260535	2260546	-	PBPRA1964								M								12
5'-UTR	#	2265927	-	PBPRA1968								-								0
5'-UTR	2272768	2272806	-	PBPRA1974								-								39
5'-UTR	2274115	2274264	-	PBPRA1976								K								150
5'-UTR	2276985	2277059	-	PBPRA1981								-								75
5'-UTR	2279567	2279583	-	PBPRA1984								-								17
5'-UTR	2292321	2292410	-	PBPRA1992								E								90
5'-UTR	2295021	2295108	-	PBPRA1994								E								88
5'-UTR	2295431	2295443	+	PBPRA1995								T								13
5'-UTR	2297768	2297928	+	PBPRA1997								C								161
5'-UTR	2299781	2299805	+	PBPRA1998								S								25
5'-UTR	2303805	2303829	-	PBPRA2000								R								25
5'-UTR	2303941	2304054	+	PBPRA2001								I								114
5'-UTR	2305385	2305593	+	PBPRA2002								P								209
5'-UTR	2306863	2306983	+	PBPRA2003								NT								121
5'-UTR	2311024	2311060	-	PBPRA2005								R								37
5'-UTR	2311086	2311162	+	PBPRA2006								-								77
5'-UTR	2314787	2314872	-	PBPRA2008								K								86
5'-UTR	2315550	2315588	-	PBPRA2009								H								39
5'-UTR	2315775	2315856	+	PBPRA2010								H								82
5'-UTR	2317211	2317263	+	PBPRA2011								H								53
5'-UTR	#	2319320	-	PBPRA2012								F								0
5'-UTR	2320896	2321021	-	PBPRA2013								-								126
5'-UTR	2322788	2322888	-	PBPRA2014								E								101
5'-UTR	2323897	2323979	-	PBPRA2015								S								83
5'-UTR	2325580	2325693	+	PBPRA2017								-								114
5'-UTR	2330372	2330382	-	PBPRA2019								-								11
5'-UTR	2332483	2332559	+	PBPRA2021								S								77
5'-UTR	2334642	2334856	-	PBPRA2022								G								215
5'-UTR	2335257	2335281	+	PBPRA2023								E								25
5'-UTR	2336780	2336852	+	PBPRA2024								S								73
5'-UTR	2337590	2337625	+	PBPRA2025								O								36
5'-UTR	2340579	2340640	-	PBPRA2027								M								62
5'-UTR	2344900	2344936	+	PBPRA2031								S								37
5'-UTR	2345288	2345330	+	PBPRA2032								R								43
5'-UTR	2346922	2347021	-	PBPRA2033								-								100
5'-UTR	2349952	2350116	+	PBPRA2036								O								165
5'-UTR	2353149	2353207	+	PBPRA2036a								-								59
5'-UTR	2356622	2356888	-	PBPRA2040								-								267
5'-UTR	2357029	2357062	-	PBPRA2040a								-								34
5'-UTR	2362736	2362752	+	PBPRA2046a								-								17
5'-UTR	2363516	2363690	+	PBPRA2047								E								175
5'-UTR	2365357	2365429	+	PBPRA2048								-								73
5'-UTR	2366200	2366272	-	PBPRA2049								-								73
5'-UTR	2366475	2366485	+	PBPRA2050								-								11
5'-UTR	2367624	2367704	-	PBPRA2051								E								81
5'-UTR	2368116	#	+	PBPRA2052								G								0
5'-UTR	2370645	#	+	PBPRA2055								G								0
5'-UTR	2374538	2374571	+	PBPRA2059								K								34
5'-UTR	2375121	2375162	+	PBPRA2060								-								42
5'-UTR	2375667	2375690	+	PBPRA2061								J								24
5'-UTR	2376410	2376432	+	PBPRA2062								F								23
5'-UTR	2377761	2377827	+	PBPRA2063a								-								67
5'-UTR	2378555	2378564	+	PBPRA2064								K								10
5'-UTR	2379887	2380014	-	PBPRA2065								-								128
5'-UTR	2381258	2381267	-	PBPRA2067								R								10
5'-UTR	2393324	2393344	+	PBPRA2078								K								21
5'-UTR	2399451	2399563	+	PBPRA2083								K								113
5'-UTR	2406319	2406410	+	PBPRA2087								T								92
5'-UTR	2409672	2409689	+	PBPRA2088								-								18
5'-UTR	2410781	2410794	+	PBPRA2089								E								14
5'-UTR	2412199	2412300	+	PBPRA2090								-								102
5'-UTR	2412773	2412793	+	PBPRA2091								D								21
5'-UTR	2417208	2417216	+	PBPRA2099								-								9
5'-UTR	2418555	2418633	-	PBPRA2100								P								79
5'-UTR	2426254	#	+	PBPRA2109								K								0
5'-UTR	2427725	2427797	+	PBPRA2110								K								73
5'-UTR	2428712	2428840	+	PBPRA2111								-								129
5'-UTR	2437707	2437733	-	PBPRA2118								CR								27
5'-UTR	2437871	2437894	+	PBPRA2119								K								24
5'-UTR	2439786	2439799	-	PBPRA2120								K								14
5'-UTR	2439882	2439891	+	PBPRA2121								GEPR								10
5'-UTR	2445174	2445331	-	PBPRA2125								K								158
5'-UTR	2446584	2446618	+	PBPRA2127								Q								35
5'-UTR	#	2451541	-	PBPRA2130								O								0
5'-UTR	2453319	2453693	+	PBPRA2132								E								375
5'-UTR	2455532	2455682	-	PBPRA2133								-								151
5'-UTR	2456561	2456747	-	PBPRA2135								-								187
5'-UTR	2458679	2458688	-	PBPRA2137								O								10
5'-UTR	2458838	2458854	+	PBPRA2138								-								17
5'-UTR	2459952	2459993	+	PBPRA2139								-								42
5'-UTR	2461307	2461364	+	PBPRA2140								-								58
5'-UTR	2465901	2466072	+	PBPRA2144								R								172
5'-UTR	2478504	2478647	-	PBPRA2153								E								144
5'-UTR	2479204	2479245	-	PBPRA2154								L								42
5'-UTR	2484579	2484639	-	PBPRA2158								J								61
5'-UTR	2486675	2486800	-	PBPRA2161								J								126
5'-UTR	2487305	2487321	-	PBPRA2161b								-								17
5'-UTR	2492028	2492059	-	PBPRA2168								S								32
5'-UTR	2499323	2499371	+	PBPRA2174								G								49
5'-UTR	2500445	2500476	+	PBPRA2175								R								32
5'-UTR	2501305	2501504	+	PBPRA2175a								-								200
5'-UTR	2502665	2502735	-	PBPRA2176								H								71
5'-UTR	2505047	2505051	-	PBPRA2178								TK								5
5'-UTR	2505535	2505565	-	PBPRA2179								-								31
5'-UTR	2505929	2506046	+	PBPRA2180								Q								118
5'-UTR	2513800	2513977	+	PBPRA2184								-								178
5'-UTR	2519722	2519727	+	PBPRA2189								-								6
5'-UTR	2519991	2520032	+	PBPRA2190								R								42
5'-UTR	2521609	2521676	+	PBPRA2193								NT								68
5'-UTR	2523174	2523189	+	PBPRA2194								R								16
5'-UTR	2525405	2525493	+	PBPRA2196								-								89
5'-UTR	2527446	2527565	-	PBPRA2197								-								120
5'-UTR	2531482	2531510	+	PBPRA2200								-								29
5'-UTR	2533906	2533920	-	PBPRA2201								E								15
5'-UTR	#	2539562	-	PBPRA2206								R								0
5'-UTR	2541978	2542036	-	PBPRA2208								G								59
5'-UTR	2543511	2543522	-	PBPRA2210								K								12
5'-UTR	2544828	2544857	-	PBPRA2211								-								30
5'-UTR	2547022	2547055	+	PBPRA2213								R								34
5'-UTR	2549052	2549116	+	PBPRA2214								I								65
5'-UTR	2551554	2551562	-	PBPRA2216								-								9
5'-UTR	2554461	2554764	+	PBPRA2217a								-								304
5'-UTR	2557343	2557435	-	PBPRA2220								T								93
5'-UTR	2558028	2558040	+	PBPRA2222								K								13
5'-UTR	2565917	2565957	-	PBPRA2228								E								41
5'-UTR	2567243	2567314	-	PBPRA2229								E								72
5'-UTR	2570277	2570347	-	PBPRA2230								E								71
5'-UTR	2576451	2576550	-	PBPRA2238								TK								100
5'-UTR	2577138	2577346	+	PBPRA2239								S								209
5'-UTR	2580758	2580817	+	PBPRA2242								K								60
5'-UTR	2590747	2590755	+	PBPRA2249d								-								9
5'-UTR	2591205	2591249	-	PBPRA2249f								-								45
5'-UTR	2591355	2591374	+	PBPRA2250								-								20
5'-UTR	2592191	2592299	+	PBPRA2251								E								109
5'-UTR	2613174	2613419	-	PBPRA2268								K								246
5'-UTR	2615874	2615938	-	PBPRA2271								-								65
5'-UTR	2621398	2621418	+	PBPRA2276								C								21
5'-UTR	2632785	2632812	-	PBPRA2286								K								28
5'-UTR	2633056	2633154	+	PBPRA2287								EM								99
5'-UTR	2647584	2647779	+	PBPRA2299								C								196
5'-UTR	2653594	2653625	-	PBPRA2303								NT								32
5'-UTR	2654387	2654450	-	PBPRA2304								G								64
5'-UTR	2654828	2655036	+	PBPRA2306								-								209
5'-UTR	2658857	2658883	-	PBPRA2309								-								27
5'-UTR	2660177	2660255	+	PBPRA2310b								-								79
5'-UTR	2665306	2665335	-	PBPRA2314								R								30
5'-UTR	2670972	2670985	-	PBPRA2319								-								14
5'-UTR	2671041	2671112	+	PBPRA2320								-								72
5'-UTR	2672263	2672276	+	PBPRA2320a								-								14
5'-UTR	#	2674736	-	PBPRA2322								O								0
5'-UTR	2675356	2675370	+	PBPRA2323								P								15
5'-UTR	2677789	2677818	+	PBPRA2325a								-								30
5'-UTR	2678452	2678527	-	PBPRA2325c								-								76
5'-UTR	2679339	2679565	-	PBPRA2326								H								227
5'-UTR	2682378	2682452	-	PBPRA2329								H								75
5'-UTR	2682501	2682529	+	PBPRA2330								H								29
5'-UTR	2683947	2683993	+	PBPRA2331								R								47
5'-UTR	2685850	2685909	-	PBPRA2332								KG								60
5'-UTR	2686049	2686130	+	PBPRA2333								O								82
5'-UTR	2690209	2690271	+	PBPRA2335								J								63
5'-UTR	2693113	2693121	-	PBPRA2336								C								9
5'-UTR	2693891	2694008	+	PBPRA2337								H								118
5'-UTR	2695531	2695574	-	PBPRA2338								S								44
5'-UTR	2695860	2695891	+	PBPRA2339								I								32
5'-UTR	#	2698197	-	PBPRA2340								GEPR								0
5'-UTR	2698689	2698702	+	PBPRA2341								E								14
5'-UTR	2700326	2700394	-	PBPRA2342								-								69
5'-UTR	2701058	2701103	-	PBPRA2343								-								46
5'-UTR	2705877	2705887	-	PBPRA2347								TK								11
5'-UTR	#	2708648	-	PBPRA2349								R								0
5'-UTR	2709381	2709438	-	PBPRA2350								S								58
5'-UTR	2711758	2711765	+	PBPRA2352								K								8
5'-UTR	2712447	2712462	+	PBPRA2353								K								16
5'-UTR	2715195	2715215	-	PBPRA2355								K								21
5'-UTR	2715306	2715318	+	PBPRA2356								M								13
5'-UTR	2722767	2722802	-	PBPRA2362								R								36
5'-UTR	2727203	2727280	+	PBPRA2365								M								78
5'-UTR	2729651	2729753	-	PBPRA2366								R								103
5'-UTR	2730935	2730977	-	PBPRA2367								-								43
5'-UTR	2748522	2748541	+	PBPRA2380								S								20
5'-UTR	2749623	2749727	+	PBPRA2381								R								105
5'-UTR	2757352	2757689	+	PBPRA2387								S								338
5'-UTR	2766993	2767127	+	PBPRA2394								J								135
5'-UTR	2775478	2775493	-	PBPRA2403								FGR								16
5'-UTR	2775669	2775862	+	PBPRA2404								NT								194
5'-UTR	2778096	2778104	+	PBPRA2405								F								9
5'-UTR	2786329	2786565	-	PBPRA2409								C								237
5'-UTR	2788906	2788950	+	PBPRA2412								E								45
5'-UTR	2790325	2790448	+	PBPRA2413								E								124
5'-UTR	2792888	2792965	-	PBPRA2414								-								78
5'-UTR	2793954	2794013	-	PBPRA2415								S								60
5'-UTR	2797903	2797907	-	PBPRA2418								C								5
5'-UTR	2798550	2798558	+	PBPRA2419								O								9
5'-UTR	2799050	2799161	+	PBPRA2420								R								112
5'-UTR	2800986	2801014	+	PBPRA2421								TK								29
5'-UTR	#	2804329	-	PBPRA2423								S								0
5'-UTR	2810689	2810831	-	PBPRA2427								E								143
5'-UTR	2813963	2813971	-	PBPRA2429								MG								9
5'-UTR	2814505	2814553	+	PBPRA2430								K								49
5'-UTR	2815617	2815721	+	PBPRA2431								G								105
5'-UTR	2817901	2817921	+	PBPRA2433								L								21
5'-UTR	2820023	2820179	-	PBPRA2434								KE								157
5'-UTR	2824541	2824583	-	PBPRA2439								KT								43
5'-UTR	2824698	2824727	+	PBPRA2440								KT								30
5'-UTR	2833569	2833586	-	PBPRA2448								S								18
5'-UTR	2835743	2836017	-	PBPRA2450								J								275
5'-UTR	2836587	2836592	-	PBPRA2451								F								6
5'-UTR	2838098	2838120	-	PBPRA2452								E								23
5'-UTR	2838207	2838288	+	PBPRA2453								F								82
5'-UTR	2841498	2841666	-	PBPRA2455								HE								169
5'-UTR	2844710	2844750	-	PBPRA2456								L								41
5'-UTR	2845476	2845489	+	PBPRA2457								H								14
5'-UTR	2846640	2846679	+	PBPRA2458								R								40
5'-UTR	2852483	2852619	-	PBPRA2462								S								137
5'-UTR	2854370	2854386	-	PBPRA2464								R								17
5'-UTR	2854540	2854753	+	PBPRA2465								E								214
5'-UTR	2862634	2862746	-	PBPRA2470								K								113
5'-UTR	2862957	2862983	+	PBPRA2471								-								27
5'-UTR	2864780	2864862	+	PBPRA2472a								-								83
5'-UTR	2871628	2871871	-	PBPRA2477								L								244
5'-UTR	2871891	2872098	+	PBPRA2478								-								208
5'-UTR	2874098	2874186	-	PBPRA2480								OU								89
5'-UTR	2874384	2874412	+	PBPRA2481								IQR								29
5'-UTR	2876368	2876429	-	PBPRA2482								J								62
5'-UTR	2886351	2886440	+	PBPRA2492								C								90
5'-UTR	2888340	2888361	+	PBPRA2493								-								22
5'-UTR	2889560	2889592	+	PBPRA2493a								N								33
5'-UTR	2900556	2900610	+	PBPRA2505								M								55
5'-UTR	2901456	2901466	+	PBPRA2506								D								11
5'-UTR	2901981	2902028	+	PBPRA2507								I								48
5'-UTR	2902534	2902587	+	PBPRA2508								S								54
5'-UTR	2904318	2904329	-	PBPRA2510								R								12
5'-UTR	#	2905363	-	PBPRA2511								J								0
5'-UTR	2906797	2906885	-	PBPRA2512								R								89
5'-UTR	2907145	2907238	+	PBPRA2513								I								94
5'-UTR	2912271	2912369	-	PBPRA2516								M								99
5'-UTR	2916814	2916826	-	PBPRA2519								C								13
5'-UTR	2930230	2930254	-	PBPRA2527								S								25
5'-UTR	2931192	2931195	-	PBPRA2528								-								4
5'-UTR	2939613	2939743	+	PBPRA2534								H								131
5'-UTR	2941199	2941273	-	PBPRA2535								-								75
5'-UTR	2942060	2942078	+	PBPRA2536								F								19
5'-UTR	2951930	2951983	+	PBPRA2543								K								54
5'-UTR	2953389	2953469	+	PBPRA2545								R								81
5'-UTR	2955051	2955070	-	PBPRA2546								-								20
5'-UTR	2956242	2956258	-	PBPRA2547								H								17
5'-UTR	2957680	2958036	-	PBPRA2549								M								357
5'-UTR	2966983	2967034	-	PBPRA2559								E								52
5'-UTR	2967340	2967354	+	PBPRA2560								C								15
5'-UTR	2974797	2974858	-	PBPRA2568								-								62
5'-UTR	2977144	2977170	-	PBPRA2571								M								27
5'-UTR	2977289	2977312	+	PBPRA2572								L								24
5'-UTR	2982818	2982928	-	PBPRA2575								O								111
5'-UTR	2983057	2983110	+	PBPRA2576								R								54
5'-UTR	2985071	2985098	-	PBPRA2577								O								28
5'-UTR	2985245	2985329	+	PBPRA2578								P								85
5'-UTR	2987133	2987200	-	PBPRA2579								E								68
5'-UTR	2987859	2987902	+	PBPRA2580								C								44
5'-UTR	2989639	2989762	+	PBPRA2581								S								124
5'-UTR	#	2992702	-	PBPRA2584								-								0
5'-UTR	2994096	2994125	+	PBPRA2586								S								30
5'-UTR	2996675	2996744	-	PBPRA2588								-								70
5'-UTR	2996876	2996928	+	PBPRA2589								T								53
5'-UTR	3000498	3000507	-	PBPRA2590								L								10
5'-UTR	#	3003646	-	PBPRA2593								C								0
5'-UTR	3005770	3005793	-	PBPRA2594								C								24
5'-UTR	3007830	3007868	+	PBPRA2596								OU								39
5'-UTR	3008941	3008982	+	PBPRA2597								O								42
5'-UTR	3009967	3010039	-	PBPRA2598								S								73
5'-UTR	3013632	3013656	+	PBPRA2602								G								25
5'-UTR	3014973	3014990	+	PBPRA2603								G								18
5'-UTR	3016341	3016380	-	PBPRA2604								E								40
5'-UTR	3016745	3017002	+	PBPRA2605								T								258
5'-UTR	3020261	#	+	PBPRA2607								S								0
5'-UTR	3022760	3022785	-	PBPRA2608								K								26
5'-UTR	3022937	3023199	+	PBPRA2609								P								263
5'-UTR	3024841	3024894	+	PBPRA2610								O								54
5'-UTR	3026201	3026341	-	PBPRA2611								R								141
5'-UTR	3026457	3026504	+	PBPRA2612								MG								48
5'-UTR	3028829	3028852	-	PBPRA2614								S								24
5'-UTR	3028972	3029086	+	PBPRA2615								R								115
5'-UTR	3029607	3029659	-	PBPRA2616								-								53
5'-UTR	3031122	3031197	-	PBPRA2617								S								76
5'-UTR	3031432	3031526	+	PBPRA2618								S								95
5'-UTR	3032064	3032198	+	PBPRA2619								K								135
5'-UTR	3037164	3037288	-	PBPRA2622								H								125
5'-UTR	3041878	3041895	+	PBPRA2626								E								18
5'-UTR	3046063	3046346	-	PBPRA2629								S								284
5'-UTR	3046732	3046780	+	PBPRA2631								P								49
5'-UTR	3050116	3050371	-	PBPRA2633								O								256
5'-UTR	3050698	3050843	-	PBPRA2634								L								146
5'-UTR	3053272	3053290	-	PBPRA2635								O								19
5'-UTR	3056851	3057086	-	PBPRA2638								O								236
5'-UTR	3058110	3058129	+	PBPRA2641								H								20
5'-UTR	3060090	3060133	-	PBPRA2642								M								44
5'-UTR	3060867	3060903	-	PBPRA2643								K								37
5'-UTR	3061261	3061272	+	PBPRA2644								E								12
5'-UTR	3064092	3064215	-	PBPRA2645								T								124
5'-UTR	3064453	3064464	+	PBPRA2646								K								12
5'-UTR	3065530	3065551	+	PBPRA2647								-								22
5'-UTR	3071517	3071571	-	PBPRA2652								I								55
5'-UTR	3072445	3072536	-	PBPRA2653								J								92
5'-UTR	3076861	3076923	-	PBPRA2654								NU								63
5'-UTR	3082398	3082421	-	PBPRA2658								IQ								24
5'-UTR	3088519	3088766	+	PBPRA2663								M								248
5'-UTR	3091061	3091117	-	PBPRA2665								M								57
5'-UTR	3091743	3091844	-	PBPRA2666								-								102
5'-UTR	3095781	3095857	-	PBPRA2667								KL								77
5'-UTR	3097542	3097768	-	PBPRA2668								-								227
5'-UTR	3097946	3098001	+	PBPRA2669								-								56
5'-UTR	3102176	3102316	-	PBPRA2673								M								141
5'-UTR	3119775	3120085	-	PBPRA2688								M								311
5'-UTR	3120415	3120456	+	PBPRA2689								M								42
5'-UTR	3125631	3125879	-	PBPRA2694								-								249
5'-UTR	3126951	3127086	-	PBPRA2697								M								136
5'-UTR	3127137	3127190	+	PBPRA2698								MG								54
5'-UTR	3130072	3130089	-	PBPRA2699								MG								18
5'-UTR	3130092	3130126	+	PBPRA2700								-								35
5'-UTR	3135431	3135458	-	PBPRA2703								MI								28
5'-UTR	3146609	3146685	-	PBPRA2712								M								77
5'-UTR	3147155	3147231	+	PBPRA2713								S								77
5'-UTR	3148987	3149030	-	PBPRA2714								E								44
5'-UTR	3151030	3151096	-	PBPRA2715								G								67
5'-UTR	3152885	3152898	-	PBPRA2716								G								14
5'-UTR	3153127	3153253	+	PBPRA2717								K								127
5'-UTR	3155263	3155332	-	PBPRA2719								G								70
5'-UTR	3156506	3156686	-	PBPRA2720								J								181
5'-UTR	3165099	3165202	-	PBPRA2730								O								104
5'-UTR	3166333	3166373	-	PBPRA2731								E								41
5'-UTR	3167543	3167575	-	PBPRA2732								K								33
5'-UTR	3168848	3168972	-	PBPRA2733a								-								125
5'-UTR	3172737	3172989	+	PBPRA2736								C								253
5'-UTR	3180340	3180477	+	PBPRA2743								E								138
5'-UTR	3182531	3182581	-	PBPRA2744								K								51
5'-UTR	3185964	3186013	+	PBPRA2748								S								50
5'-UTR	3188107	3188217	+	PBPRA2749								-								111
5'-UTR	3189862	3189945	+	PBPRA2750								C								84
5'-UTR	3192357	3192466	+	PBPRA2751								-								110
5'-UTR	3193319	3193369	+	PBPRA2752								O								51
5'-UTR	3195199	3195199	-	PBPRA2753								-								1
5'-UTR	3201489	3201594	-	PBPRA2759								C								106
5'-UTR	3202313	3202364	-	PBPRA2760								R								52
5'-UTR	3205773	3205894	-	PBPRA2763								T								122
5'-UTR	3206016	3206047	+	PBPRA2764								F								32
5'-UTR	3209026	3209068	-	PBPRA2765								K								43
5'-UTR	3209165	3209245	+	PBPRA2766								P								81
5'-UTR	3211513	3211537	-	PBPRA2767								S								25
5'-UTR	3211727	3211748	+	PBPRA2768								S								22
5'-UTR	3212468	3212509	+	PBPRA2769								P								42
5'-UTR	3221428	3221527	-	PBPRA2775								-								100
5'-UTR	3228045	3228257	-	PBPRA2781								R								213
5'-UTR	3233592	3233711	-	PBPRA2787								-								120
5'-UTR	#	3235476	-	PBPRA2789								-								0
5'-UTR	3236592	3236803	-	PBPRA2790								-								212
5'-UTR	3237024	#	+	PBPRA2791								QR								0
5'-UTR	3242561	3242605	+	PBPRA2796								-								45
5'-UTR	#	3243628	-	PBPRA2797								S								0
5'-UTR	3243702	3243900	+	PBPRA2798								C								199
5'-UTR	3245123	3245261	+	PBPRA2799								R								139
5'-UTR	3247660	3247729	+	PBPRA2800								-								70
5'-UTR	3248995	3249146	+	PBPRA2802								-								152
5'-UTR	3253942	3253976	-	PBPRA2807								P								35
5'-UTR	3255038	3255081	-	PBPRA2808								R								44
5'-UTR	3257764	3257835	+	PBPRA2813								R								72
5'-UTR	3266685	3266923	-	PBPRA2818								IQR								239
5'-UTR	3267332	3267397	+	PBPRA2819								O								66
5'-UTR	3269894	3270074	-	PBPRA2821								-								181
5'-UTR	3270375	3270577	+	PBPRA2822								TK								203
5'-UTR	3272102	3272139	-	PBPRA2823								K								38
5'-UTR	3275375	3275392	+	PBPRA2825								S								18
5'-UTR	3278620	3278713	+	PBPRA2831								-								94
5'-UTR	3279213	3279247	+	PBPRA2832								S								35
5'-UTR	3280587	3280620	-	PBPRA2833								E								34
5'-UTR	#	3282064	-	PBPRA2835								S								0
5'-UTR	3283927	3283991	-	PBPRA2836								F								65
5'-UTR	3285552	3285567	-	PBPRA2837								C								16
5'-UTR	3287888	3287912	+	PBPRA2839								NT								25
5'-UTR	3291140	3291216	-	PBPRA2840								E								77
5'-UTR	3297089	#	+	PBPRA2847								M								0
5'-UTR	3298525	3298691	+	PBPRA2849								FE								167
5'-UTR	3299862	3299954	+	PBPRA2850								J								93
5'-UTR	3306918	3306945	-	PBPRA2876								HC								28
5'-UTR	3307051	3307152	+	PBPRA2877								M								102
5'-UTR	3307850	3308001	+	PBPRA2878								J								152
5'-UTR	3313661	3313698	+	PBPRA2883								-								38
5'-UTR	3314963	3314982	-	PBPRA2884								-								20
5'-UTR	3315371	3315410	+	PBPRA2885								J								40
5'-UTR	3318051	3318170	+	PBPRA2886								M								120
5'-UTR	3320080	3320133	+	PBPRA2888								S								54
5'-UTR	3325031	3325053	+	PBPRA2893								M								23
5'-UTR	3326367	#	+	PBPRA2894								S								0
5'-UTR	3334931	3335017	+	PBPRA2903								P								87
5'-UTR	3337722	3337873	-	PBPRA2906								S								152
5'-UTR	3338109	3338124	+	PBPRA2907								F								16
5'-UTR	3340697	3340708	-	PBPRA2909								F								12
5'-UTR	3345864	3345997	-	PBPRA2914								P								134
5'-UTR	3346244	3346323	+	PBPRA2915								I								80
5'-UTR	3350491	3350859	+	PBPRA2918								L								369
5'-UTR	3370267	3370299	-	PBPRA2939								E								33
5'-UTR	3372297	3372378	+	PBPRA2942								P								82
5'-UTR	3373519	3373571	+	PBPRA2943								S								53
5'-UTR	3374336	3374364	+	PBPRA2944								J								29
5'-UTR	3377824	3377837	+	PBPRA2946								T								14
5'-UTR	3380664	3380781	-	PBPRA2949								R								118
5'-UTR	3381189	3381224	-	PBPRA2950								C								36
5'-UTR	3383657	3384075	-	PBPRA2952								I								419
5'-UTR	3387230	3387258	-	PBPRA2953								L								29
5'-UTR	3390341	3390381	-	PBPRA2957								I								41
5'-UTR	3391491	3391548	-	PBPRA2958								M								58
5'-UTR	3398895	3398927	-	PBPRA2964								I								33
5'-UTR	3399539	3399600	-	PBPRA2965								J								62
5'-UTR	3400405	3400466	-	PBPRA2966								F								62
5'-UTR	3402198	3402378	-	PBPRA2968								J								181
5'-UTR	3402504	3402523	+	PBPRA2969								J								20
5'-UTR	3403398	3403492	+	PBPRA2970								O								95
5'-UTR	3408375	3408398	-	PBPRA2974								S								24
5'-UTR	3412778	3412811	+	PBPRA2978								-								34
5'-UTR	3416096	3416200	+	PBPRA2982								S								105
5'-UTR	3424879	3425035	-	PBPRA2987								R								157
5'-UTR	3431770	3431780	-	PBPRA2995								-								11
5'-UTR	3431913	3431956	+	PBPRA2996								E								44
5'-UTR	3443011	3443034	-	PBPRA2999								L								24
5'-UTR	3444185	3444272	-	PBPRA3000								P								88
5'-UTR	3444324	3444367	+	PBPRA3001								K								44
5'-UTR	3445966	3445981	-	PBPRA3002								L								16
5'-UTR	3446034	3446039	+	PBPRA3003								S								6
5'-UTR	3446569	3446650	+	PBPRA3004								E								82
5'-UTR	3449395	3449458	-	PBPRA3006								GEPR								64
5'-UTR	3449811	3449872	-	PBPRA3007								-								62
5'-UTR	3461967	3461992	-	PBPRA3018								O								26
5'-UTR	3462221	3462241	+	PBPRA3019								-								21
5'-UTR	3464615	3464633	+	PBPRA3022								R								19
5'-UTR	3465753	3465777	+	PBPRA3023								J								25
5'-UTR	3466285	3466373	+	PBPRA3024								E								89
5'-UTR	3470020	3470130	-	PBPRA3026								E								111
5'-UTR	3470173	3470224	+	PBPRA3027								T								52
5'-UTR	3472174	3472180	-	PBPRA3027b								-								7
5'-UTR	3473062	3473065	-	PBPRA3028								S								4
5'-UTR	3474646	3474678	+	PBPRA3032								GEPR								33
5'-UTR	3476838	3476857	+	PBPRA3034								C								20
5'-UTR	3478537	3478625	+	PBPRA3035								KT								89
5'-UTR	3480047	3480269	-	PBPRA3036								-								223
5'-UTR	3480493	3480534	+	PBPRA3037								T								42
5'-UTR	3485990	3486044	-	PBPRA3042								N								55
5'-UTR	3488918	3489137	-	PBPRA3045								T								220
5'-UTR	3489620	3489717	-	PBPRA3046								S								98
5'-UTR	3491360	3491371	-	PBPRA3047								H								12
5'-UTR	3494795	3494919	-	PBPRA3049								S								125
5'-UTR	3501036	3501119	-	PBPRA3065								T								84
5'-UTR	3505037	3505059	-	PBPRA3067								J								23
5'-UTR	3506458	3506485	-	PBPRA3068								L								28
5'-UTR	3507063	3507108	-	PBPRA3069								R								46
5'-UTR	3507189	3507284	+	PBPRA3070								L								96
5'-UTR	3517462	3517524	-	PBPRA3079								G								63
5'-UTR	3519183	3519287	-	PBPRA3080								F								105
5'-UTR	3519383	3519415	+	PBPRA3080a								-								33
5'-UTR	3520235	3520290	-	PBPRA3081								R								56
5'-UTR	3524226	3524232	+	PBPRA3084								T								7
5'-UTR	3528198	3528239	-	PBPRA3086								H								42
5'-UTR	3533346	3533408	-	PBPRA3091								M								63
5'-UTR	3536152	3536324	+	PBPRA3096								-								173
5'-UTR	3536845	3537009	+	PBPRA3097								H								165
5'-UTR	3539444	3539496	-	PBPRA3099								S								53
5'-UTR	3549022	#	+	PBPRA3110								-								0
5'-UTR	3549567	3549603	+	PBPRA3111								K								37
5'-UTR	3552222	3552239	+	PBPRA3115								-								18
5'-UTR	3552953	3553085	-	PBPRA3116								E								133
5'-UTR	3556632	3556673	+	PBPRA3120								S								42
5'-UTR	3558103	3558148	+	PBPRA3122								G								46
5'-UTR	3561063	3561136	-	PBPRA3125								S								74
5'-UTR	3562150	3562163	-	PBPRA3126								K								14
5'-UTR	3564434	3564596	-	PBPRA3129								M								163
5'-UTR	3565858	3565913	-	PBPRA3130								G								56
5'-UTR	3567182	3567183	-	PBPRA3131								G								2
5'-UTR	3568409	3568433	-	PBPRA3132								G								25
5'-UTR	3570898	3571008	+	PBPRA3134								H								111
5'-UTR	3572249	3572273	+	PBPRA3135								S								25
5'-UTR	3573853	3573933	+	PBPRA3137								S								81
5'-UTR	3574359	3574640	+	PBPRA3138								HJ								282
5'-UTR	3582277	3582321	+	PBPRA3147								-								45
5'-UTR	3587224	3587253	-	PBPRA3152								R								30
5'-UTR	3587553	3587594	-	PBPRA3153								-								42
5'-UTR	3588656	3588676	+	PBPRA3155								CO								21
5'-UTR	3591704	3591848	+	PBPRA3166								T								145
5'-UTR	3595620	3595741	-	PBPRA3167								M								122
5'-UTR	3598324	3598389	-	PBPRA3168								L								66
5'-UTR	3599044	3599095	+	PBPRA3170								R								52
5'-UTR	3599700	3599936	+	PBPRA3171								T								237
5'-UTR	3606964	3607106	+	PBPRA3179								P								143
5'-UTR	#	3608475	-	PBPRA3180								F								0
5'-UTR	3608604	3608640	+	PBPRA3181								K								37
5'-UTR	#	3613268	-	PBPRA3184								P								0
5'-UTR	3628270	3628308	-	PBPRA3194								C								39
5'-UTR	3634833	3634855	-	PBPRA3198								Q								23
5'-UTR	3634948	#	+	PBPRA3199								H								0
5'-UTR	3636188	3636199	+	PBPRA3200								NU								12
5'-UTR	3639729	3639764	+	PBPRA3203								NOU								36
5'-UTR	3645614	3645871	-	PBPRA3208								N								258
5'-UTR	3650877	3650946	-	PBPRA3213								M								70
5'-UTR	3663948	3663956	+	PBPRA3225								-								9
5'-UTR	3675153	3675222	+	PBPRA3239								S								70
5'-UTR	3677362	3677405	+	PBPRA3241								O								44
5'-UTR	3683995	3683998	+	PBPRA3249								P								4
5'-UTR	3691969	3691992	+	PBPRA3260								P								24
5'-UTR	3694819	3694845	-	PBPRA3261								R								27
5'-UTR	3694931	3694940	+	PBPRA3262								S								10
5'-UTR	3706402	3706445	-	PBPRA3270								D								44
5'-UTR	3712919	3713094	-	PBPRA3276								NU								176
5'-UTR	3725286	3725359	-	PBPRA3287								T								74
5'-UTR	3725697	3725775	+	PBPRA3288a								K								79
5'-UTR	3727319	3727550	-	PBPRA3289								L								232
5'-UTR	3727651	3727668	+	PBPRA3290								L								18
5'-UTR	3730554	3730592	+	PBPRA3291								M								39
5'-UTR	3733562	3733682	-	PBPRA3292								E								121
5'-UTR	3733995	3734129	+	PBPRA3293								E								135
5'-UTR	3739265	3739304	-	PBPRA3294								E								40
5'-UTR	3739436	3739458	+	PBPRA3295								P								23
5'-UTR	3762077	3762101	+	PBPRA3313								F								25
5'-UTR	3764174	3764190	+	PBPRA3314								T								17
5'-UTR	3764793	3764861	+	PBPRA3315								R								69
5'-UTR	3766225	3766240	+	PBPRA3317								O								16
5'-UTR	3767029	3767037	+	PBPRA3318								-								9
5'-UTR	3771956	3771971	-	PBPRA3321								P								16
5'-UTR	3772358	3772406	-	PBPRA3322								-								49
5'-UTR	3773125	3773139	-	PBPRA3323								-								15
5'-UTR	3773510	3773584	-	PBPRA3324								-								75
5'-UTR	3774755	3774931	-	PBPRA3325								J								177
5'-UTR	3775201	3775255	+	PBPRA3326								P								55
5'-UTR	3777958	3778181	-	PBPRA3328								G								224
5'-UTR	3782385	3782452	+	PBPRA3332								M								68
5'-UTR	3787388	3787465	-	PBPRA3339								J								78
5'-UTR	#	3791488	-	PBPRA3342								K								0
5'-UTR	3793538	3793583	-	PBPRA3344								R								46
5'-UTR	3795025	3795034	-	PBPRA3345								F								10
5'-UTR	#	3795394	-	PBPRA3346								S								0
5'-UTR	3804593	3804685	-	PBPRA3354								R								93
5'-UTR	3806092	3806186	-	PBPRA3355								G								95
5'-UTR	3806551	3806626	+	PBPRA3356								C								76
5'-UTR	3810879	3810907	-	PBPRA3370								F								29
5'-UTR	3810907	#	+	PBPRA3371								R								0
5'-UTR	3812173	3812223	+	PBPRA3372								I								51
5'-UTR	3813233	3813234	+	PBPRA3373								P								2
5'-UTR	3814835	3814915	+	PBPRA3375								NT								81
5'-UTR	3817025	3817099	+	PBPRA3376								P								75
5'-UTR	3819292	3819306	-	PBPRA3377								J								15
5'-UTR	3823984	3823989	-	PBPRA3382								J								6
5'-UTR	3832797	#	+	PBPRA3389								Q								0
5'-UTR	3834912	3834965	-	PBPRA3390								R								54
5'-UTR	3835262	3835363	+	PBPRA3391								E								102
5'-UTR	3836860	3836946	+	PBPRA3392								R								87
5'-UTR	3838745	3838755	+	PBPRA3393								K								11
5'-UTR	3841928	3841940	+	PBPRA3395								TK								13
5'-UTR	3842819	3842878	+	PBPRA3396								N								60
5'-UTR	3843590	3843692	+	PBPRA3397								S								103
5'-UTR	#	3850644	-	PBPRA3400								GEPR								0
5'-UTR	3853443	3853583	+	PBPRA3403								I								141
5'-UTR	3860735	3860787	+	PBPRA3409								J								53
5'-UTR	3861807	3861844	+	PBPRA3410								J								38
5'-UTR	3866636	3866637	-	PBPRA3416								S								2
5'-UTR	3866737	3866791	+	PBPRA3417								-								55
5'-UTR	3867459	3867522	-	PBPRA3418								K								64
5'-UTR	3871579	3871591	-	PBPRA3421								-								13
5'-UTR	3871883	3871912	-	PBPRA3422								L								30
5'-UTR	3874589	3874769	-	PBPRA3424								E								181
5'-UTR	3875770	3875796	-	PBPRA3425								S								27
5'-UTR	3878564	3878607	-	PBPRA3428								H								44
5'-UTR	3879606	3879745	+	PBPRA3430								K								140
5'-UTR	3891368	3891398	-	PBPRA3436								J								31
5'-UTR	3897127	3897147	-	PBPRA3446								M								21
5'-UTR	3897154	3897201	+	PBPRA3447								-								48
5'-UTR	3897600	3897755	+	PBPRA3448								I								156
5'-UTR	3915413	3915484	+	PBPRA3461								R								72
5'-UTR	3919322	3919560	-	PBPRA3464								H								239
5'-UTR	3919714	3919729	+	PBPRA3465								J								16
5'-UTR	3921305	3921380	-	PBPRA3466								-								76
5'-UTR	3921961	3922122	-	PBPRA3467								K								162
5'-UTR	3922277	3922300	+	PBPRA3468								C								24
5'-UTR	3930932	3931205	-	PBPRA3478								NU								274
5'-UTR	3936837	3936861	+	PBPRA3483								J								25
5'-UTR	3938347	3938619	+	PBPRA3485								C								273
5'-UTR	3940334	3940408	+	PBPRA3486								-								75
5'-UTR	3944743	3944783	-	PBPRA3489								S								41
5'-UTR	3945327	3945344	-	PBPRA3490								R								18
5'-UTR	3947341	3947388	-	PBPRA3491								T								48
5'-UTR	3947652	3947898	+	PBPRA3492								E								247
5'-UTR	3952962	3952976	+	PBPRA3496								F								15
5'-UTR	3955463	3955517	-	PBPRA3497								H								55
5'-UTR	3957114	3957201	-	PBPRA3500								-								88
5'-UTR	3957352	3957356	+	PBPRA3500a								-								5
5'-UTR	3963322	3963403	-	PBPRA3503								L								82
5'-UTR	3963577	3963662	+	PBPRA3504								Q								86
5'-UTR	3965025	3965064	-	PBPRA3505								KR								40
5'-UTR	3965809	3965872	-	PBPRA3506								S								64
5'-UTR	3966339	3966538	-	PBPRA3507								-								200
5'-UTR	3968512	3968539	-	PBPRA3508								L								28
5'-UTR	3968753	3968792	+	PBPRA3509								R								40
5'-UTR	3969757	3969860	+	PBPRA3510								K								104
5'-UTR	3971502	3971557	+	PBPRA3512								E								56
5'-UTR	3975620	3975639	-	PBPRA3513								L								20
5'-UTR	3976221	3976238	+	PBPRA3515								S								18
5'-UTR	3983613	3983630	-	PBPRA3523a								-								18
5'-UTR	3983669	3983687	+	PBPRA3524								P								19
5'-UTR	3998025	3998111	+	PBPRA3535								K								87
5'-UTR	3999339	3999399	-	PBPRA3536								HC								61
5'-UTR	3999638	3999695	-	PBPRA3537								C								58
5'-UTR	4001675	4001739	-	PBPRA3538								H								65
5'-UTR	4002859	4003050	-	PBPRA3539								-								192
5'-UTR	4004515	4004585	-	PBPRA3540								K								71
5'-UTR	4004945	4004968	-	PBPRA3541								OC								24
5'-UTR	4005045	#	+	PBPRA3542								LKJ								0
5'-UTR	4010159	4010358	-	PBPRA3544								E								200
5'-UTR	4010376	4010415	+	PBPRA3544a								R								40
5'-UTR	4011409	4011429	+	PBPRA3546								C								21
5'-UTR	4012968	4013098	+	PBPRA3547								S								131
5'-UTR	4037984	4038002	+	PBPRA3569								R								19
5'-UTR	4042955	4043119	-	PBPRA3576								S								165
5'-UTR	4045428	4045462	+	PBPRA3579								J								35
5'-UTR	4046983	4047003	+	PBPRA3581								J								21
5'-UTR	4052036	4052091	-	PBPRA3584								R								56
5'-UTR	4052962	4053005	-	PBPRA3585								R								44
5'-UTR	4053779	4053906	-	PBPRA3586								K								128
5'-UTR	4054001	4054113	+	PBPRA3586a								-								113
5'-UTR	4054460	4054481	+	PBPRA3587								S								22
5'-UTR	4056513	4056522	+	PBPRA3589								R								10
5'-UTR	4057575	4057614	+	PBPRA3590								OC								40
5'-UTR	4060635	4060685	+	PBPRA3593								EH								51
5'-UTR	4068072	4068131	-	PBPRA3598								K								60
5'-UTR	4072576	4072624	-	PBPRA3601								M								49
5'-UTR	437	468	+	PBPRB0001								-								32
5'-UTR	2704	2804	+	PBPRB0002								M								101
5'-UTR	14172	14204	+	PBPRB0009								R								33
5'-UTR	15694	15735	-	PBPRB0010								K								42
5'-UTR	15915	15929	+	PBPRB0011								-								15
5'-UTR	17223	17263	+	PBPRB0012								GER								41
5'-UTR	23642	23990	-	PBPRB0016								L								349
5'-UTR	25686	25733	-	PBPRB0017								F								48
5'-UTR	25888	25903	+	PBPRB0017a								-								16
5'-UTR	30364	30384	-	PBPRB0021								G								21
5'-UTR	32376	32503	+	PBPRB0024								E								128
5'-UTR	33344	33435	+	PBPRB0025								TK								92
5'-UTR	43979	44008	-	PBPRB0032								S								30
5'-UTR	50497	50673	-	PBPRB0036								K								177
5'-UTR	50716	50806	+	PBPRB0038								C								91
5'-UTR	53907	53928	-	PBPRB0041								-								22
5'-UTR	54738	54772	-	PBPRB0042								-								35
5'-UTR	54823	54857	+	PBPRB0043								R								35
5'-UTR	56075	56110	+	PBPRB0044								KR								36
5'-UTR	57743	57753	-	PBPRB0045								-								11
5'-UTR	69483	69536	-	PBPRB0057								-								54
5'-UTR	72656	72787	-	PBPRB0059								G								132
5'-UTR	76026	76176	-	PBPRB0060								T								151
5'-UTR	77787	77919	-	PBPRB0061								-								133
5'-UTR	78005	78081	-	PBPRB0061a								-								77
5'-UTR	81786	81828	+	PBPRB0064								-								43
5'-UTR	83349	83353	+	PBPRB0066								R								5
5'-UTR	85432	85477	-	PBPRB0067								R								46
5'-UTR	85655	85926	+	PBPRB0068								R								272
5'-UTR	90204	90375	-	PBPRB0070								M								172
5'-UTR	91529	91540	+	PBPRB0072								K								12
5'-UTR	93888	93921	+	PBPRB0074								C								34
5'-UTR	96527	96677	-	PBPRB0075								-								151
5'-UTR	98406	98834	-	PBPRB0076								R								429
5'-UTR	100654	100900	+	PBPRB0078b								-								247
5'-UTR	103800	103901	-	PBPRB0079								C								102
5'-UTR	106355	106454	+	PBPRB0082a								-								100
5'-UTR	109736	109738	+	PBPRB0087								-								3
5'-UTR	111948	112055	-	PBPRB0089								K								108
5'-UTR	113951	113960	+	PBPRB0091								-								10
5'-UTR	114652	114695	-	PBPRB0092								-								44
5'-UTR	115298	115326	+	PBPRB0093a								-								29
5'-UTR	124533	124742	-	PBPRB0101								-								210
5'-UTR	142160	142345	-	PBPRB0118								IQ								186
5'-UTR	144702	144705	+	PBPRB0122								QR								4
5'-UTR	147114	147153	+	PBPRB0124								C								40
5'-UTR	148588	148811	+	PBPRB0125								-								224
5'-UTR	149773	149812	-	PBPRB0126								S								40
5'-UTR	149894	149915	+	PBPRB0127								GER								22
5'-UTR	151773	151858	-	PBPRB0128								-								86
5'-UTR	152045	152307	+	PBPRB0129								-								263
5'-UTR	154678	154929	+	PBPRB0134								C								252
5'-UTR	172401	172429	+	PBPRB0151								-								29
5'-UTR	186243	186411	-	PBPRB0162								R								169
5'-UTR	187185	187222	-	PBPRB0163								-								38
5'-UTR	187391	187429	+	PBPRB0164								S								39
5'-UTR	190361	190366	+	PBPRB0169								K								6
5'-UTR	196344	196364	+	PBPRB0175								P								21
5'-UTR	202430	202453	-	PBPRB0180								-								24
5'-UTR	205262	205317	+	PBPRB0184								S								56
5'-UTR	209218	209227	-	PBPRB0187c								-								10
5'-UTR	219393	219408	-	PBPRB0199								LKJ								16
5'-UTR	221707	221891	-	PBPRB0201								MG								185
5'-UTR	223911	223950	+	PBPRB0204								NT								40
5'-UTR	226014	226086	+	PBPRB0205								T								73
5'-UTR	229188	229200	-	PBPRB0206								E								13
5'-UTR	229387	229582	+	PBPRB0207								-								196
5'-UTR	236205	236330	+	PBPRB0210a								-								126
5'-UTR	237173	237194	-	PBPRB0211								NU								22
5'-UTR	237470	237696	+	PBPRB0212								LKJ								227
5'-UTR	240197	240235	+	PBPRB0215								-								39
5'-UTR	241168	241196	+	PBPRB0216								KT								29
5'-UTR	247502	247585	-	PBPRB0219								G								84
5'-UTR	250773	250786	+	PBPRB0222								K								14
5'-UTR	255779	255805	+	PBPRB0227								E								27
5'-UTR	263959	264092	+	PBPRB0233								-								134
5'-UTR	265696	265726	+	PBPRB0234								K								31
5'-UTR	274331	274404	+	PBPRB0241								J								74
5'-UTR	275122	275294	+	PBPRB0242								E								173
5'-UTR	282286	282335	+	PBPRB0246								M								50
5'-UTR	283632	283663	-	PBPRB0248								-								32
5'-UTR	283875	283964	+	PBPRB0249								E								90
5'-UTR	285624	285651	+	PBPRB0252								-								28
5'-UTR	286916	287065	-	PBPRB0253								E								150
5'-UTR	290835	290920	-	PBPRB0255								Q								86
5'-UTR	299650	299666	-	PBPRB0262								TK								17
5'-UTR	307391	307419	+	PBPRB0267								R								29
5'-UTR	309240	309289	-	PBPRB0268								KG								50
5'-UTR	312427	312538	-	PBPRB0271								R								112
5'-UTR	315474	315511	+	PBPRB0274								GT								38
5'-UTR	316944	317024	+	PBPRB0276								G								81
5'-UTR	324868	324873	-	PBPRB0281								K								6
5'-UTR	328643	328656	-	PBPRB0286								P								14
5'-UTR	328751	328947	+	PBPRB0287								P								197
5'-UTR	340245	340269	+	PBPRB0302								R								25
5'-UTR	#	355116	-	PBPRB0311								-								0
5'-UTR	358895	358937	-	PBPRB0316								-								43
5'-UTR	360870	360962	+	PBPRB0318								R								93
5'-UTR	363428	363478	+	PBPRB0320								-								51
5'-UTR	366779	366811	-	PBPRB0321								-								33
5'-UTR	369425	369449	+	PBPRB0324								R								25
5'-UTR	380703	380793	-	PBPRB0330								C								91
5'-UTR	381052	381065	+	PBPRB0331								R								14
5'-UTR	382261	382261	+	PBPRB0332a								-								1
5'-UTR	382464	382545	+	PBPRB0333								-								82
5'-UTR	383036	383100	+	PBPRB0334								-								65
5'-UTR	383898	383988	+	PBPRB0335								-								91
5'-UTR	385989	386035	+	PBPRB0337								Q								47
5'-UTR	389957	390208	-	PBPRB0342								KR								252
5'-UTR	392409	392422	+	PBPRB0343a								-								14
5'-UTR	392667	392927	+	PBPRB0344								P								261
5'-UTR	396194	396211	-	PBPRB0349								-								18
5'-UTR	401541	401622	+	PBPRB0356								-								82
5'-UTR	404553	404645	+	PBPRB0359								P								93
5'-UTR	405882	405908	-	PBPRB0360								G								27
5'-UTR	407913	407915	-	PBPRB0362								G								3
5'-UTR	410632	410651	+	PBPRB0364								O								20
5'-UTR	413188	413232	+	PBPRB0365								NT								45
5'-UTR	415886	415970	-	PBPRB0366								GER								85
5'-UTR	432294	432315	-	PBPRB0378								TK								22
5'-UTR	433717	433760	-	PBPRB0379								P								44
5'-UTR	439800	439892	+	PBPRB0384								-								93
5'-UTR	450859	450899	+	PBPRB0395								-								41
5'-UTR	451421	451521	+	PBPRB0396								C								101
5'-UTR	453452	453594	+	PBPRB0397								J								143
5'-UTR	455528	455605	-	PBPRB0398								-								78
5'-UTR	457905	457936	-	PBPRB0401								E								32
5'-UTR	459835	459866	-	PBPRB0402a								-								32
5'-UTR	461207	461230	-	PBPRB0403								R								24
5'-UTR	461321	461347	+	PBPRB0403a								-								27
5'-UTR	463080	463231	-	PBPRB0404								G								152
5'-UTR	466438	466485	+	PBPRB0407								NT								48
5'-UTR	469182	469219	-	PBPRB0408								-								38
5'-UTR	470442	470488	+	PBPRB0410								G								47
5'-UTR	475393	475404	-	PBPRB0412								G								12
5'-UTR	475872	475910	+	PBPRB0413								-								39
5'-UTR	477332	477400	+	PBPRB0414								-								69
5'-UTR	478360	478414	+	PBPRB0415								-								55
5'-UTR	480753	480767	+	PBPRB0416								G								15
5'-UTR	482017	482090	+	PBPRB0417								-								74
5'-UTR	485199	485306	-	PBPRB0417b								-								108
5'-UTR	485628	485807	+	PBPRB0418								S								180
5'-UTR	487073	#	+	PBPRB0419b								-								0
5'-UTR	489221	489270	+	PBPRB0421								G								50
5'-UTR	495546	495561	-	PBPRB0425								S								16
5'-UTR	498231	498314	+	PBPRB0427								LKJ								84
5'-UTR	504028	504269	-	PBPRB0430								-								242
5'-UTR	504413	504437	+	PBPRB0431								-								25
5'-UTR	505239	505312	-	PBPRB0432								-								74
5'-UTR	505762	505778	-	PBPRB0433								-								17
5'-UTR	508584	508639	+	PBPRB0437								-								56
5'-UTR	514958	515023	+	PBPRB0442								F								66
5'-UTR	517202	517208	+	PBPRB0443								O								7
5'-UTR	518030	518058	+	PBPRB0444								-								29
5'-UTR	519615	519630	-	PBPRB0446								-								16
5'-UTR	519921	519964	+	PBPRB0446a								-								44
5'-UTR	522600	522745	-	PBPRB0448								H								146
5'-UTR	526207	526280	-	PBPRB0451a								S								74
5'-UTR	526738	526768	-	PBPRB0452								S								31
5'-UTR	527278	527322	-	PBPRB0453								E								45
5'-UTR	527456	527489	+	PBPRB0454								E								34
5'-UTR	538293	538380	+	PBPRB0461								G								88
5'-UTR	543947	544017	+	PBPRB0465								G								71
5'-UTR	545786	545809	+	PBPRB0467								K								24
5'-UTR	548012	548055	+	PBPRB0469								G								44
5'-UTR	563844	563917	+	PBPRB0482								NU								74
5'-UTR	569386	569442	+	PBPRB0487								-								57
5'-UTR	569856	569926	+	PBPRB0488								P								71
5'-UTR	571167	571188	-	PBPRB0489								-								22
5'-UTR	574208	574287	+	PBPRB0492								K								80
5'-UTR	575759	575855	-	PBPRB0493								-								97
5'-UTR	577034	577197	-	PBPRB0495								S								164
5'-UTR	579219	579356	-	PBPRB0497								-								138
5'-UTR	580448	580579	+	PBPRB0499								-								132
5'-UTR	581287	581352	+	PBPRB0500								N								66
5'-UTR	584229	584297	+	PBPRB0502								-								69
5'-UTR	584847	584894	-	PBPRB0502a								-								48
5'-UTR	585432	585442	-	PBPRB0503								S								11
5'-UTR	591528	591543	-	PBPRB0507								L								16
5'-UTR	593550	593598	-	PBPRB0508								T								49
5'-UTR	593822	593858	+	PBPRB0509								NT								37
5'-UTR	597313	597441	-	PBPRB0510								I								129
5'-UTR	597481	597619	+	PBPRB0511								S								139
5'-UTR	598514	598639	+	PBPRB0512								K								126
5'-UTR	604761	604770	-	PBPRB0517								S								10
5'-UTR	605756	605832	-	PBPRB0518a								-								77
5'-UTR	607153	607219	+	PBPRB0520								-								67
5'-UTR	608741	608880	-	PBPRB0521								-								140
5'-UTR	615749	615783	+	PBPRB0529								KR								35
5'-UTR	616880	617023	-	PBPRB0530								J								144
5'-UTR	617636	617646	-	PBPRB0531								-								11
5'-UTR	624028	624177	-	PBPRB0535								-								150
5'-UTR	630367	630461	+	PBPRB0541								R								95
5'-UTR	638088	638106	+	PBPRB0547								-								19
5'-UTR	639465	639479	+	PBPRB0549								P								15
5'-UTR	641335	641401	+	PBPRB0551								L								67
5'-UTR	643673	643682	-	PBPRB0552								-								10
5'-UTR	646381	646395	-	PBPRB0555								-								15
5'-UTR	647138	647148	+	PBPRB0556								-								11
5'-UTR	655328	655344	-	PBPRB0561								-								17
5'-UTR	656900	656905	+	PBPRB0564								-								6
5'-UTR	688263	688505	+	PBPRB0585								-								243
5'-UTR	712723	712793	+	PBPRB0594								N								71
5'-UTR	714970	714986	-	PBPRB0596								E								17
5'-UTR	716399	#	+	PBPRB0598								K								0
5'-UTR	717644	717726	+	PBPRB0599								S								83
5'-UTR	732474	732540	-	PBPRB0613a								-								67
5'-UTR	735283	735307	-	PBPRB0615								-								25
5'-UTR	738001	738042	+	PBPRB0617								F								42
5'-UTR	747622	747706	+	PBPRB0626								-								85
5'-UTR	749930	750099	+	PBPRB0628								Q								170
5'-UTR	751031	#	+	PBPRB0629								L								0
5'-UTR	754491	754517	+	PBPRB0632								-								27
5'-UTR	755106	755121	-	PBPRB0632a								-								16
5'-UTR	755214	#	+	PBPRB0633								-								0
5'-UTR	756019	756091	-	PBPRB0633a								-								73
5'-UTR	756649	756662	-	PBPRB0634								-								14
5'-UTR	758984	759086	-	PBPRB0636								R								103
5'-UTR	759194	759307	+	PBPRB0637								O								114
5'-UTR	759858	759922	+	PBPRB0638								C								65
5'-UTR	761550	761641	+	PBPRB0639								H								92
5'-UTR	762213	762243	+	PBPRB0640								-								31
5'-UTR	764509	764689	-	PBPRB0641								-								181
5'-UTR	765297	765309	+	PBPRB0642								M								13
5'-UTR	780357	780529	-	PBPRB0653								-								173
5'-UTR	786771	787016	+	PBPRB0660								-								246
5'-UTR	788507	788597	-	PBPRB0661								R								91
5'-UTR	790623	790649	+	PBPRB0665								O								27
5'-UTR	792177	792181	-	PBPRB0666								-								5
5'-UTR	792356	792369	+	PBPRB0667								C								14
5'-UTR	793621	793688	-	PBPRB0668								C								68
5'-UTR	796250	796284	+	PBPRB0672a								-								35
5'-UTR	797833	797967	-	PBPRB0673								-								135
5'-UTR	798672	798714	-	PBPRB0674								-								43
5'-UTR	798901	798922	+	PBPRB0675								T								22
5'-UTR	800087	800106	+	PBPRB0676								S								20
5'-UTR	800807	800860	+	PBPRB0677								L								54
5'-UTR	801271	801342	+	PBPRB0677a								-								72
5'-UTR	801434	801536	+	PBPRB0678								S								103
5'-UTR	804712	804766	+	PBPRB0683								K								55
5'-UTR	809630	809834	-	PBPRB0688								H								205
5'-UTR	810560	810596	-	PBPRB0689								P								37
5'-UTR	811334	811411	-	PBPRB0691								-								78
5'-UTR	811584	811600	+	PBPRB0692								E								17
5'-UTR	813499	813600	-	PBPRB0693								-								102
5'-UTR	813819	813886	+	PBPRB0694								-								68
5'-UTR	818902	818929	+	PBPRB0700								TK								28
5'-UTR	822965	822998	-	PBPRB0702								E								34
5'-UTR	823132	823179	+	PBPRB0703								J								48
5'-UTR	834576	834636	-	PBPRB0710								-								61
5'-UTR	834677	834756	+	PBPRB0711								E								80
5'-UTR	836880	836891	-	PBPRB0712								-								12
5'-UTR	841239	841318	-	PBPRB0716								G								80
5'-UTR	842488	842627	-	PBPRB0717								G								140
5'-UTR	843280	843313	+	PBPRB0718								G								34
5'-UTR	851766	851811	-	PBPRB0723								T								46
5'-UTR	851870	852048	+	PBPRB0724								K								179
5'-UTR	857463	857657	+	PBPRB0730								C								195
5'-UTR	859043	859062	+	PBPRB0732								-								20
5'-UTR	863793	864071	+	PBPRB0735								S								279
5'-UTR	864683	864760	+	PBPRB0736								LR								78
5'-UTR	865921	866051	-	PBPRB0737								-								131
5'-UTR	867837	867866	-	PBPRB0739								R								30
5'-UTR	868020	868135	+	PBPRB0740								-								116
5'-UTR	869340	869353	+	PBPRB0742								I								14
5'-UTR	870596	870764	+	PBPRB0743								S								169
5'-UTR	872185	872244	-	PBPRB0744								M								60
5'-UTR	874746	874797	-	PBPRB0747								S								52
5'-UTR	877455	877482	-	PBPRB0749								TK								28
5'-UTR	880426	880449	+	PBPRB0752								-								24
5'-UTR	880823	880982	+	PBPRB0753								-								160
5'-UTR	882271	882403	+	PBPRB0755								-								133
5'-UTR	884251	884281	+	PBPRB0756a								-								31
5'-UTR	887848	887882	-	PBPRB0758								TK								35
5'-UTR	888025	888105	+	PBPRB0759								M								81
5'-UTR	889320	889394	-	PBPRB0760								-								75
5'-UTR	890444	890478	-	PBPRB0762								NT								35
5'-UTR	890676	890846	+	PBPRB0763								C								171
5'-UTR	897157	897263	-	PBPRB0765								G								107
5'-UTR	898344	898403	+	PBPRB0767								GEPR								60
5'-UTR	899938	899991	+	PBPRB0768								-								54
5'-UTR	901428	901465	-	PBPRB0769								Q								38
5'-UTR	908577	908583	-	PBPRB0775								P								7
5'-UTR	908711	908733	+	PBPRB0776								F								23
5'-UTR	910492	910504	-	PBPRB0777								E								13
5'-UTR	910967	911000	-	PBPRB0778								-								34
5'-UTR	911115	911169	+	PBPRB0779								J								55
5'-UTR	911633	911689	+	PBPRB0779a								-								57
5'-UTR	911764	911787	+	PBPRB0780								-								24
5'-UTR	912307	912336	+	PBPRB0781								E								30
5'-UTR	913376	913548	+	PBPRB0782								R								173
5'-UTR	916793	916874	+	PBPRB0785a								-								82
5'-UTR	917676	917732	-	PBPRB0786								-								57
5'-UTR	918771	918816	-	PBPRB0787								-								46
5'-UTR	919751	919868	+	PBPRB0789								-								118
5'-UTR	920986	921012	+	PBPRB0790								R								27
5'-UTR	926328	926494	+	PBPRB0794								-								167
5'-UTR	928206	928256	-	PBPRB0795								E								51
5'-UTR	929758	929823	+	PBPRB0798								L								66
5'-UTR	935321	935438	-	PBPRB0803								Q								118
5'-UTR	935647	935815	+	PBPRB0804								-								169
5'-UTR	937225	937410	-	PBPRB0806								-								186
5'-UTR	937030	937333	+	PBPRB0807								L								304
5'-UTR	939397	939453	-	PBPRB0808								I								57
5'-UTR	941455	941589	+	PBPRB0810								S								135
5'-UTR	941879	942077	+	PBPRB0811								-								199
5'-UTR	946087	946121	-	PBPRB0814a								-								35
5'-UTR	948331	948365	+	PBPRB0816								R								35
5'-UTR	957781	957870	+	PBPRB0826a								-								90
5'-UTR	958239	958315	+	PBPRB0827								T								77
5'-UTR	961080	961094	-	PBPRB0828								G								15
5'-UTR	961446	961470	+	PBPRB0829								-								25
5'-UTR	979559	979714	+	PBPRB0847								C								156
5'-UTR	984930	985017	+	PBPRB0851								C								88
5'-UTR	985680	985709	+	PBPRB0852								O								30
5'-UTR	986543	986579	+	PBPRB0854								K								37
5'-UTR	987752	987779	-	PBPRB0855								-								28
5'-UTR	1004016	1004113	-	PBPRB0870								H								98
5'-UTR	1006339	1006423	+	PBPRB0873								M								85
5'-UTR	1012212	1012227	+	PBPRB0876								-								16
5'-UTR	1014820	1014865	-	PBPRB0878								S								46
5'-UTR	1015980	1015993	-	PBPRB0880								S								14
5'-UTR	1017942	1018016	+	PBPRB0882								P								75
5'-UTR	1020054	1020066	-	PBPRB0883								P								13
5'-UTR	1030774	1030781	+	PBPRB0892								R								8
5'-UTR	1034388	1034437	+	PBPRB0895								E								50
5'-UTR	1036088	1036232	+	PBPRB0897								F								145
5'-UTR	1039315	1039332	-	PBPRB0898								H								18
5'-UTR	1040933	1040962	+	PBPRB0900								-								30
5'-UTR	1041356	1041417	+	PBPRB0901								S								62
5'-UTR	1045166	1045217	+	PBPRB0904								T								52
5'-UTR	1048333	1048365	+	PBPRB0907								P								33
5'-UTR	#	1049932	-	PBPRB0908a								S								0
5'-UTR	1049626	1049641	+	PBPRB0908								-								16
5'-UTR	1049925	1050024	+	PBPRB0909								-								100
5'-UTR	1053042	1053121	-	PBPRB0911								H								80
5'-UTR	1053162	1053254	+	PBPRB0912								H								93
5'-UTR	1055059	1055112	-	PBPRB0914								-								54
5'-UTR	1055318	1055330	+	PBPRB0915								-								13
5'-UTR	1061365	1061491	+	PBPRB0921								K								127
5'-UTR	1067066	1067076	-	PBPRB0923a								-								11
5'-UTR	1067237	#	+	PBPRB0925								S								0
5'-UTR	1067791	1067862	+	PBPRB0926								R								72
5'-UTR	1068547	1068647	+	PBPRB0927								M								101
5'-UTR	1069812	1069872	+	PBPRB0927a								-								61
5'-UTR	1071743	1071785	-	PBPRB0929								-								43
5'-UTR	1071878	1071913	+	PBPRB0930								-								36
5'-UTR	1072982	1073132	-	PBPRB0931								-								151
5'-UTR	1073699	1073710	-	PBPRB0932								R								12
5'-UTR	1073752	1073817	+	PBPRB0933								J								66
5'-UTR	1075300	1075338	+	PBPRB0935								-								39
5'-UTR	1077019	1077050	-	PBPRB0936								-								32
5'-UTR	1083428	1083573	-	PBPRB0945a								-								146
5'-UTR	1083986	1084010	-	PBPRB0946								-								25
5'-UTR	1088396	1088411	+	PBPRB0952								-								16
5'-UTR	1090366	1090379	+	PBPRB0955								D								14
5'-UTR	1091542	1091549	+	PBPRB0957								-								8
5'-UTR	1093567	1093647	+	PBPRB0960								K								81
5'-UTR	1094739	1094759	+	PBPRB0961								-								21
5'-UTR	1095641	1095650	-	PBPRB0962								-								10
5'-UTR	1097023	1097029	-	PBPRB0963								P								7
5'-UTR	1097491	1097500	+	PBPRB0964								K								10
5'-UTR	1106556	1106567	-	PBPRB0971								-								12
5'-UTR	1108394	1108429	-	PBPRB0973								KT								36
5'-UTR	1108642	1108663	+	PBPRB0974								S								22
5'-UTR	1119395	1119458	-	PBPRB0980								-								64
5'-UTR	1122090	1122203	-	PBPRB0982								LKJ								114
5'-UTR	1123299	1123348	-	PBPRB0983								M								50
5'-UTR	1123868	1123909	+	PBPRB0984								-								42
5'-UTR	1124952	1124957	+	PBPRB0985								T								6
5'-UTR	1126084	1126142	+	PBPRB0986								LR								59
5'-UTR	1126929	1126940	+	PBPRB0987								-								12
5'-UTR	1128180	1128256	-	PBPRB0988								J								77
5'-UTR	1133011	1133126	-	PBPRB0991								H								116
5'-UTR	1140816	1140839	-	PBPRB1000								R								24
5'-UTR	1142268	1142348	-	PBPRB1001								Q								81
5'-UTR	1142990	1143076	-	PBPRB1002								-								87
5'-UTR	1144042	1144239	-	PBPRB1003								R								198
5'-UTR	1144638	1144678	+	PBPRB1005								C								41
5'-UTR	1144988	1145031	+	PBPRB1006								C								44
5'-UTR	1145492	1145609	+	PBPRB1007								P								118
5'-UTR	1147451	1147473	+	PBPRB1008								LKJ								23
5'-UTR	1149860	1149998	-	PBPRB1009								-								139
5'-UTR	1154765	1154785	-	PBPRB1012								IQ								21
5'-UTR	1156764	1156798	-	PBPRB1014a								L								35
5'-UTR	1157144	1157210	-	PBPRB1015								-								67
5'-UTR	1160745	1160793	-	PBPRB1016								G								49
5'-UTR	1161094	1161196	+	PBPRB1017								K								103
5'-UTR	1162672	1162693	-	PBPRB1018								F								22
5'-UTR	1165168	1165175	+	PBPRB1022								S								8
5'-UTR	1166967	1167005	-	PBPRB1023								J								39
5'-UTR	1168884	1169145	-	PBPRB1024								M								262
5'-UTR	1170958	1171170	-	PBPRB1025								I								213
5'-UTR	1181226	1181229	-	PBPRB1034								-								4
5'-UTR	1181596	1182060	+	PBPRB1035								KG								465
5'-UTR	1192339	1192384	-	PBPRB1044								K								46
5'-UTR	1195394	1195409	-	PBPRB1047								-								16
5'-UTR	1195682	1195702	+	PBPRB1048								H								21
5'-UTR	1197114	1197163	-	PBPRB1050								-								50
5'-UTR	1197176	1197221	+	PBPRB1051								K								46
5'-UTR	1197588	1197768	+	PBPRB1052								-								181
5'-UTR	1206028	1206052	-	PBPRB1060								GER								25
5'-UTR	1206806	1206912	-	PBPRB1061								-								107
5'-UTR	1206975	1207043	+	PBPRB1061a								-								69
5'-UTR	1207618	1207657	-	PBPRB1062								-								40
5'-UTR	1208287	1208301	-	PBPRB1063								S								15
5'-UTR	1208768	1208922	-	PBPRB1064								S								155
5'-UTR	1210905	1210946	-	PBPRB1067a								-								42
5'-UTR	1220900	1220917	+	PBPRB1073								E								18
5'-UTR	1222489	1222746	-	PBPRB1074								-								258
5'-UTR	1224313	1224317	-	PBPRB1077a								-								5
5'-UTR	1224799	1224877	+	PBPRB1078								S								79
5'-UTR	1228964	1228975	-	PBPRB1081								-								12
5'-UTR	1229857	1229895	+	PBPRB1083								-								39
5'-UTR	1234628	1234709	-	PBPRB1089								-								82
5'-UTR	1235434	1235604	-	PBPRB1090								-								171
5'-UTR	1236518	1236622	+	PBPRB1092								E								105
5'-UTR	1248107	1248115	-	PBPRB1100								-								9
5'-UTR	1248560	1248619	-	PBPRB1101								R								60
5'-UTR	1249807	1249861	-	PBPRB1102								-								55
5'-UTR	#	1250727	-	PBPRB1103								O								0
5'-UTR	1251004	1251067	+	PBPRB1104								-								64
5'-UTR	1251883	1251938	+	PBPRB1105a								-								56
5'-UTR	1266192	1266457	-	PBPRB1120								-								266
5'-UTR	1274562	1274687	-	PBPRB1127								-								126
5'-UTR	1275654	1275689	-	PBPRB1128								ET								36
5'-UTR	1282158	1282190	-	PBPRB1135								-								33
5'-UTR	1284059	1284106	+	PBPRB1137								-								48
5'-UTR	1285416	1285477	-	PBPRB1138								-								62
5'-UTR	1286003	1286039	+	PBPRB1139								-								37
5'-UTR	1290272	1290335	-	PBPRB1143								T								64
5'-UTR	1292658	1292940	-	PBPRB1146								T								283
5'-UTR	1294964	1295065	+	PBPRB1149								R								102
5'-UTR	1301234	1301438	+	PBPRB1153								-								205
5'-UTR	1304193	1304220	-	PBPRB1155								KG								28
5'-UTR	1304407	1304502	+	PBPRB1156								-								96
5'-UTR	1305305	1305393	-	PBPRB1157								K								89
5'-UTR	1305606	1305638	+	PBPRB1158								R								33
5'-UTR	1312550	1312818	-	PBPRB1163								H								269
5'-UTR	1319079	1319120	+	PBPRB1169								R								42
5'-UTR	1326644	1326667	-	PBPRB1174								EJ								24
5'-UTR	1327999	1328017	-	PBPRB1176								K								19
5'-UTR	1328100	1328154	+	PBPRB1177								O								55
5'-UTR	1329543	1329587	+	PBPRB1179								-								45
5'-UTR	1332199	1332249	+	PBPRB1181								-								51
5'-UTR	1333872	1333874	-	PBPRB1182								O								3
5'-UTR	1333929	1333944	+	PBPRB1183								-								16
5'-UTR	1337170	1337199	+	PBPRB1186								-								30
5'-UTR	1340496	1340617	-	PBPRB1189								-								122
5'-UTR	1372997	1373009	-	PBPRB1224								K								13
5'-UTR	1375356	1375437	-	PBPRB1225								-								82
5'-UTR	1375657	1375703	+	PBPRB1226								J								47
5'-UTR	1377339	1377373	+	PBPRB1227								-								35
5'-UTR	1378412	1378440	-	PBPRB1228								QR								29
[truncated: 2,403 more rows]
