# Supplementary material for: The transcriptional landscape of the deep-sea bacterium Photobacterium profundum in both a toxR mutant and its parental strain
Source: BMC Genomics. 2012 Oct 29;13:567. doi: 10.1186/1471-2164-13-567 (PMC3505737; doi:10.1186/1471-2164-13-567)
Supplement: Additional file 18 — Table S13. Analysis of the COG classes enriched in differentially expressed gene performed using hypergeometric distribution. In the upper part of the table (rows 1–22) analyses was performed considering only the more significant differentially expressed genes (p-value <= 0.0001; log2 ratio >= 1 or log2 ratio <= −1), in the lower part of the figure (rows 24–45) analysis was performed considering all genes differentially expressed (p-value <= 0.001; log2 ratio >= 0.7 or log2 ratio <= −0.7). column (A): COG class; column (B): total number of genes belonging to each COG class in chrs 1–2 and in plasmid; columns (C, F, H, J): number of differentially expressed genes identified in each comparison; columns (D, G, I, K): p-values calculated for each comparison; column (E): total number of genes belonging to each COG class in chr. 1 and in chr. 2; column (L): COG description. [file 1471-2164-13-567-S18.xls]

## Sheet: Sheet1
Statistical analysis preformed considering only the more significant differentially expressed genes (classe 1 and 8)
COG CLASS	Total number of genes in each COG class	DB110 0.1 MPa vs. DB110 28 MPa	P-value	Total number of genes for each COG class in chrs 1 and 2 (excluded genes in plasmid)	TW30 28 MPa vs. DB110 28 MPa	P-value	TW30 0.1 MPa vs. DB110 0.1 MPa	P-value	TW30 0.1 MPa-TW30 28 MPa	P-value	COG description
C	276	35	6.70089e-07	276	13	0.00390409	7	0.16648	33	0.00416041	Energy production and conversion
D	40	0	0.893647	38	0	0.583331	0	0.525713	2	0.571456	Cell division and chromosome partitioning
E	377	24	0.172827	377	12	0.0863869	9	0.19494	41	0.00938136	Amino acid transport and metabolism
F	108	13	0.00200734	108	2	0.44634	2	0.349077	13	0.0376473	Nucleotide transport and metabolism
G	293	19	0.171503	293	11	0.0341587	6	0.340766	44	5.05297e-06	Carbohydrate transport and metabolism
H	156	6	0.751636	156	4	0.2807	1	0.810715	7	0.923527	Coenzyme metabolism
I	123	6	0.505897	123	0	0.942248	2	0.428098	5	0.92193	Lipid metabolism
J	196	0	0.999985	196	5	0.286373	1	0.89827	6	0.994987	Translation, ribosomal structure and biogenesis
K	346	3	0.999996	346	4	0.900643	5	0.668791	24	0.669967	Transcription
L	364	5	0.999955	354	2	0.988899	1	0.993189	11	0.99983	DNA replication, recombination and repair
M	212	17	0.0392235	212	10	0.00867486	8	0.0216589	20	0.141482	Cell envelope biogenesis, outer membrane
N	197	9	0.634683	197	1	0.942115	3	0.534443	14	0.563385	Cell motility and secretion
O	160	8	0.506949	160	5	0.156138	3	0.376001	9	0.801537	Posttranslational modification, protein turnover, chaperones
P	218	13	0.296659	218	18	4.06563e-07	1	0.928699	31	0.000283599	Inorganic ion transport and metabolism
Q	158	9	0.355727	158	0	0.974589	4	0.191938	9	0.788896	Secondary metabolites biosynthesis, transport and catabolism
R	487	18	0.955856	484	3	0.996328	6	0.838221	34	0.689529	General function prediction only
S	335	12	0.926318	334	6	0.641294	5	0.634778	26	0.431561	Function unknown
T	245	13	0.462599	245	7	0.193164	2	0.860008	16	0.715762	Signal transduction mechanisms
U	74	2	0.774577	72	0	0.810418	1	0.408753	4	0.66302	Intracellular trafficking and secretion
-	2628	168	0.0027371	2564	54	0.732527	67	0.000779107	185	0.880043	COG unknown
Statistical analysis performed considering all the differentially expressed genes
COG CLASS	Total number of genes in each COG class	DB110 0.1 MPa vs. DB110 28 MPa	P-value	Total number of genes for each COG class in chrs 1 and 2 (excluded genes in plasmid)	TW30 28 MPa vs. DB110 28 MPa	P-value	TW30 0.1 MPa vs. DB110 0.1 MPa	P-value	TW30 0.1 MPa-TW30 28 MPa	P-value	COG description
C	276	61	5.87972e-08	276	23	0.00520894	23	0.00173487	65	1.29278e-05	Energy production and conversion
D	40	1	0.951062	38	1	0.57092	0	0.831888	5	0.474386	Cell division and chromosome partitioning
E	377	57	0.00887352	377	25	0.0553343	20	0.200652	75	0.00110372	Amino acid transport and metabolism
F	108	29	1.92117e-06	108	4	0.630064	5	0.372625	27	0.00111029	Nucleotide transport and metabolism
G	293	43	0.0304635	293	22	0.0196041	21	0.0145785	69	7.28525e-06	Carbohydrate transport and metabolism
H	156	14	0.790796	156	7	0.517623	3	0.931627	16	0.921046	Coenzyme metabolism
I	123	15	0.319519	123	3	0.868227	5	0.495449	15	0.712345	Lipid metabolism
J	196	8	0.999766	196	8	0.647155	3	0.981453	14	0.998881	Translation, ribosomal structure and biogenesis
K	346	25	0.993984	346	13	0.826639	12	0.807488	45	0.752746	Transcription
L	364	14	1	354	5	0.999739	5	0.999195	20	1	DNA replication, recombination and repair
M	212	34	0.0139126	212	14	0.106286	11	0.263013	34	0.21555	Cell envelope biogenesis, outer membrane
N	197	20	0.655995	197	6	0.867254	11	0.190117	26	0.645907	Cell motility and secretion
O	160	17	0.554417	160	12	0.0550486	5	0.747098	25	0.284671	Posttranslational modification, protein turnover, chaperones
P	218	31	0.0750886	218	25	2.66559e-05	9	0.542611	62	1.57408e-08	Inorganic ion transport and metabolism
Q	158	18	0.431183	158	3	0.958946	8	0.29666	16	0.929825	Secondary metabolites biosynthesis, transport and catabolism
R	487	50	0.75825	484	34	0.0153198	16	0.901809	75	0.221038	General function prediction only
S	335	24	0.993895	334	16	0.498559	10	0.905066	60	0.0271759	Function unknown
T	245	30	0.285124	245	14	0.238169	8	0.796446	37	0.338318	Signal transduction mechanisms
U	74	7	0.613642	72	0	0.975155	5	0.110197	7	0.834619	Intracellular trafficking and secretion
-	2628	296	0.55615	2564	109	0.981685	136	0.0112659	304	0.999999	COG unknown
Table S13. Analysis of the COG classes enriched in differentially expressed gene performed using hypergeometric distribution.
In the upper part of the table (rows 3-22) analyses was performed considering only the more significant differentially expressed genes (p-value <= 0.0001; log2 ratio >= 1 or log2 ratio <= -1), in the lower part of the figure (rows 26-45) analysis was performed considering all genes differentially expressed (p-value <= 0.001; log2 ratio >= 0.7 or log2 ratio <= -0.7).
column A: COG class;
column B: total number of genes belonging to each COG class in chrs 1-2 and in plasmid;
columns C, F, H, J: number of differentially expressed genes identified for each comparison;
columns D, G, I, K: p-values calculated for each comparison;
column E: total number of genes belonging to each COG class in chr. 1 and in chr. 2;
column L: COG description.
