# Supplementary material for: The transcriptional landscape of the deep-sea bacterium Photobacterium profundum in both a toxR mutant and its parental strain
Source: BMC Genomics. 2012 Oct 29;13:567. doi: 10.1186/1471-2164-13-567 (PMC3505737; doi:10.1186/1471-2164-13-567)
Supplement: Additional file 19 — Table S12. Gene Ontology analysis performed considering differentially expressed genes. Analyses were performed using GoMiner software and considering only the more statistically significant data (p-value <= 0.0001; log2 ratio >= 1 or log2 ratio <= −1). Genes up and down-regulated on each comparison are considered separately. In column (A) is reported the description of the GO classes identified. For each comparison are reported the total number of genes belonging to each GO biological process class (columns B, H, N, T, Z, AF, AL, AR), the number of genes up or down-regulated (columns C, I, O, U, AA, AG, AM, AS), the enrichment value calculated by the software (columns D, J, P, V, AB, AH, AN, AT) and the p-value (E, K, Q, W, AC, AI, AO, AU). [file 1471-2164-13-567-S19.xls]

## Sheet: Sheet1
Table S12. Gene Ontology analysis performed considering differentially expressed genes. Analyses were performed using GoMiner software and considering only the more statistically significant data (p-value <= 0.0001; log2 ratio >= 1 or log2 ratio <= -1). Genes up and down-regulated on each comparison are considered separately.
In column A is reported the description of the GO classes identified. For each comparison are reported the total number of genes belonging to each GO biological process class (columns B, H, N, T, Z, AF, AL, AR), the number genes up or down-regulated (columns C, I, O, U, AA, AG, AM, AS), the enrichment value calculated by the software (columns D, J, P, V, AB, AH, AN, AT) and the p-value (E, K, Q, …
DB110LP_vs_DB110HP overexpressed at low pressure						DB110LP_vs_DB110HP overexpressed at high pressure						TW30HP_vs_DB110HP overexpressed in mutant at high pressure						TW30HP_vs_DB110HP underexpressed in mutant at high pressure						TW30LP_vs_DB110LP overexpressed in mutant at low pressure						TW30LP_vs_DB110LP underexpressed in mutant at low pressure						TW30LP_vs_TW30HP overexpressed at low pressure						TW30LP_vs_TW30HP overexpressed at low pressure
HYPERLINKED GO CATEGORY	TOTAL GENES	OVEREXPRESSED GENES	ENRICHMENT	p-value		HYPERLINKED GO CATEGORY	TOTAL GENES	UNDEREXPRESSED GENES	ENRICHMENT	p-value		HYPERLINKED GO CATEGORY	TOTAL GENES	OVEREXPRESSED GENES	ENRICHMENT	p-value		HYPERLINKED GO CATEGORY	TOTAL GENES	UNDEREXPRESSED GENES	ENRICHMENT	p-value		HYPERLINKED GO CATEGORY	TOTAL GENES	OVEREXPRESSED GENES	ENRICHMENT	p-value		HYPERLINKED GO CATEGORY	TOTAL GENES	UNDEREXPRESSED GENES	ENRICHMENT	p-value		HYPERLINKED GO CATEGORY	TOTAL GENES	OVEREXPRESSED GENES	ENRICHMENT	p-value		HYPERLINKED GO CATEGORY	TOTAL GENES	UNDEREXPRESSED GENES	ENRICHMENT	p-value
GO:0015985_energy_coupled_proton_transport__down_electrochemical_gradient	25	9	10.6391	5.17792e-08		GO:0009251_glucan_catabolic_process	8	4	16.5357	4.96886e-05		GO:0006800_oxygen_and_reactive_oxygen_species_metabolic_process	16	2	31.5682	0.00166001		GO:0000103_sulfate_assimilation	6	5	29.6795	9.01806e-08		GO:0015985_energy_coupled_proton_transport__down_electrochemical_gradient	25	6	26.6688	4.41588e-08		GO:0048033_heme_o_metabolic_process	1	1				GO:0000103_sulfate_assimilation	6	5	16.0764	2.01306e-06		GO:0008643_carbohydrate_transport	90	14	4.27855	2.61406e-06
GO:0015986_ATP_synthesis_coupled_proton_transport	25	9	10.6391	5.17792e-08		GO:0044247_cellular_polysaccharide_catabolic_process	6	3	16.5357	0.000499654		GO:0045454_cell_redox_homeostasis	46	2	10.9802	0.0134179		GO:0006817_phosphate_transport	13	5	13.6982	1.65653e-05		GO:0015986_ATP_synthesis_coupled_proton_transport	25	6	26.6688	4.41588e-08		GO:0048034_heme_O_biosynthetic_process	1	1				GO:0015985_energy_coupled_proton_transport__down_electrochemical_gradient	25	9	6.945	2.11531e-06		GO:0071702_organic_substance_transport	164	19	3.18655	3.80815e-06
GO:0006818_hydrogen_transport	28	9	9.49924	1.60937e-07		GO:0044042_glucan_metabolic_process	18	4	7.34921	0.00172238		GO:0042542_response_to_hydrogen_peroxide	4	1		1		GO:0015698_inorganic_anion_transport	27	6	7.91453	7.46965e-05		GO:0006818_hydrogen_transport	28	6	23.8114	9.22856e-08		GO:0006810_transport	784	16	1.57483	0.0266274		GO:0015986_ATP_synthesis_coupled_proton_transport	25	9	6.945	2.11531e-06		GO:0000017_alpha-glucoside_transport	4	3		1
GO:0015992_proton_transport	28	9	9.49924	1.60937e-07		GO:0000272_polysaccharide_catabolic_process	36	5	4.59325	0.00404216		GO:0042743_hydrogen_peroxide_metabolic_process	4	1		1		GO:0006820_anion_transport	40	7	6.23269	9.27695e-05		GO:0015992_proton_transport	28	6	23.8114	9.22856e-08		GO:0051234_establishment_of_localization	785	16	1.57282	0.0269416		GO:0006818_hydrogen_transport	28	9	6.20089	6.25321e-06		GO:0015766_disaccharide_transport	4	3		1
GO:0034220_ion_transmembrane_transport	32	9	8.31184	5.84241e-07		GO:0005980_glycogen_catabolic_process	4	2		1		GO:0042744_hydrogen_peroxide_catabolic_process	4	1		1		GO:0019419_sulfate_reduction	2	2		1		GO:0034220_ion_transmembrane_transport	32	6	20.835	2.16785e-07		GO:0008643_carbohydrate_transport	90	4	3.42963	0.0275008		GO:0015992_proton_transport	28	9	6.20089	6.25321e-06		GO:0015772_oligosaccharide_transport	4	3		1
GO:0006754_ATP_biosynthetic_process	36	9	7.3883	1.75296e-06		GO:0030245_cellulose_catabolic_process	4	2		1		GO:0070301_cellular_response_to_hydrogen_peroxide	4	1		1		GO:0006071_glycerol_metabolic_process	17	3	6.28507	0.0109041		GO:0006754_ATP_biosynthetic_process	36	6	18.52	4.55053e-07		GO:0051179_localization	829	16	1.48934	0.0438917		GO:0006754_ATP_biosynthetic_process	36	10	5.3588	8.16582e-06		GO:0042946_glucoside_transport	4	3		1
GO:0046034_ATP_metabolic_process	36	9	7.3883	1.75296e-06		GO:0019430_removal_of_superoxide_radicals	5	2	13.2286	0.0085152		GO:0015740_C4-dicarboxylate_transport	5	1	50.5091	0.0196563		GO:0008643_carbohydrate_transport	90	7	2.77008	0.0120498		GO:0046034_ATP_metabolic_process	36	6	18.52	4.55053e-07								GO:0046034_ATP_metabolic_process	36	10	5.3588	8.16582e-06		GO:0009166_nucleotide_catabolic_process	10	4	11.002	0.00029218
GO:0009201_ribonucleoside_triphosphate_biosynthetic_process	37	9	7.18861	2.25238e-06		GO:0006073_cellular_glucan_metabolic_process	15	3	6.61429	0.0093302		GO:0019725_cellular_homeostasis	57	2	8.86124	0.0202043		GO:0019344_cysteine_biosynthetic_process	7	2	10.1758	0.0149164		GO:0009201_ribonucleoside_triphosphate_biosynthetic_process	37	6	18.0195	5.39919e-07								GO:0009201_ribonucleoside_triphosphate_biosynthetic_process	37	10	5.21396	1.06989e-05		GO:0015740_C4-dicarboxylate_transport	5	3	16.503	0.000442518
GO:0009206_purine_ribonucleoside_triphosphate_biosynthetic_process	37	9	7.18861	2.25238e-06		GO:0000303_response_to_superoxide	6	2	11.0238	0.012523		GO:0042592_homeostatic_process	66	2	7.65289	0.0266309		GO:0019400_alditol_metabolic_process	19	3	5.62348	0.014925		GO:0009206_purine_ribonucleoside_triphosphate_biosynthetic_process	37	6	18.0195	5.39919e-07								GO:0009206_purine_ribonucleoside_triphosphate_biosynthetic_process	37	10	5.21396	1.06989e-05		GO:0034655_nucleobase__nucleoside__nucleotide_and_nucleic_acid_catabolic_process	11	4	10.0018	0.000446366
GO:0009145_purine_nucleoside_triphosphate_biosynthetic_process	38	9	6.99944	2.86982e-06		GO:0000305_response_to_oxygen_radical	6	2	11.0238	0.012523		GO:0000302_response_to_reactive_oxygen_species	10	1	25.2545	0.0389607		GO:0019751_polyol_metabolic_process	21	3	5.08791	0.0196788		GO:0009145_purine_nucleoside_triphosphate_biosynthetic_process	38	6	17.5453	6.37365e-07								GO:0009145_purine_nucleoside_triphosphate_biosynthetic_process	38	10	5.07675	1.38826e-05		GO:0034656_nucleobase__nucleoside_and_nucleotide_catabolic_process	11	4	10.0018	0.000446366
GO:0009199_ribonucleoside_triphosphate_metabolic_process	40	9	6.64947	4.55144e-06		GO:0006528_asparagine_metabolic_process	6	2	11.0238	0.012523		GO:0034614_cellular_response_to_reactive_oxygen_species	10	1	25.2545	0.0389607		GO:0010134_sulfate_assimilation_via_adenylyl_sulfate_reduction	1	1		1		GO:0009199_ribonucleoside_triphosphate_metabolic_process	40	6	16.668	8.7573e-07								GO:0034220_ion_transmembrane_transport	32	9	5.42578	2.12361e-05		GO:0006835_dicarboxylic_acid_transport	22	5	6.25113	0.000925231
GO:0009205_purine_ribonucleoside_triphosphate_metabolic_process	40	9	6.64947	4.55144e-06		GO:0071450_cellular_response_to_oxygen_radical	6	2	11.0238	0.012523		GO:0034599_cellular_response_to_oxidative_stress	11	1	22.9587	0.0427798		GO:0010438_cellular_response_to_sulfur_starvation	1	1		1		GO:0009205_purine_ribonucleoside_triphosphate_metabolic_process	40	6	16.668	8.7573e-07								GO:0009199_ribonucleoside_triphosphate_metabolic_process	40	10	4.82292	2.2756e-05		GO:0015768_maltose_transport	2	2		1
GO:0009142_nucleoside_triphosphate_biosynthetic_process	41	9	6.48729	5.67034e-06		GO:0071451_cellular_response_to_superoxide	6	2	11.0238	0.012523								GO:0015703_chromate_transport	1	1		1		GO:0009142_nucleoside_triphosphate_biosynthetic_process	41	6	16.2615	1.01979e-06								GO:0009205_purine_ribonucleoside_triphosphate_metabolic_process	40	10	4.82292	2.2756e-05		GO:0044270_cellular_nitrogen_compound_catabolic_process	15	4	7.33465	0.00164975
GO:0009144_purine_nucleoside_triphosphate_metabolic_process	41	9	6.48729	5.67034e-06		GO:0006753_nucleoside_phosphate_metabolic_process	171	11	2.1274	0.012593								GO:0019379_sulfate_assimilation__phosphoadenylyl_sulfate_reduction_by_phosphoadenylyl-sulfate_reductase_(thioredoxin)	1	1		1		GO:0009144_purine_nucleoside_triphosphate_metabolic_process	41	6	16.2615	1.01979e-06								GO:0009142_nucleoside_triphosphate_biosynthetic_process	41	10	4.70528	2.8776e-05		GO:0009251_glucan_catabolic_process	8	3	10.3144	0.00228723
GO:0009152_purine_ribonucleotide_biosynthetic_process	52	10	5.68331	5.94032e-06		GO:0009117_nucleotide_metabolic_process	171	11	2.1274	0.012593								GO:0070813_hydrogen_sulfide_metabolic_process	1	1		1		GO:0009141_nucleoside_triphosphate_metabolic_process	45	6	14.816	1.80399e-06								GO:0009144_purine_nucleoside_triphosphate_metabolic_process	41	10	4.70528	2.8776e-05		GO:0009401_phosphoenolpyruvate-dependent_sugar_phosphotransferase_system	53	7	3.63273	0.00265491
GO:0006164_purine_nucleotide_biosynthetic_process	67	11	4.85202	9.918e-06		GO:0016052_carbohydrate_catabolic_process	88	7	2.63068	0.0157515								GO:0070814_hydrogen_sulfide_biosynthetic_process	1	1		1		GO:0009152_purine_ribonucleotide_biosynthetic_process	52	6	12.8215	4.32543e-06								GO:0051179_localization	829	65	1.51262	4.83413e-05		GO:0044042_glucan_metabolic_process	18	4	6.11221	0.00339993
GO:0009150_purine_ribonucleotide_metabolic_process	55	10	5.37331	1.00961e-05		GO:0006221_pyrimidine_nucleotide_biosynthetic_process	19	3	5.2218	0.0182144								GO:0006534_cysteine_metabolic_process	10	2	7.12308	0.0302664		GO:0009150_purine_ribonucleotide_metabolic_process	55	6	12.1222	6.05036e-06								GO:0006810_transport	784	62	1.52562	6.4371e-05		GO:0030245_cellulose_catabolic_process	4	2		1
GO:0009260_ribonucleotide_biosynthetic_process	56	10	5.27736	1.19508e-05		GO:0005976_polysaccharide_metabolic_process	113	8	2.34134	0.0193083								GO:0006790_sulfur_compound_metabolic_process	65	5	2.73964	0.0340907		GO:0009260_ribonucleotide_biosynthetic_process	56	6	11.9057	6.73622e-06								GO:0051234_establishment_of_localization	785	62	1.52367	6.71296e-05		GO:0005975_carbohydrate_metabolic_process	316	20	1.74082	0.00825118
GO:0009141_nucleoside_triphosphate_metabolic_process	45	9	5.91064	1.28214e-05		GO:0046112_nucleobase_biosynthetic_process	20	3	4.96071	0.0209692								GO:0071702_organic_substance_transport	164	9	1.9545	0.0379339		GO:0009259_ribonucleotide_metabolic_process	60	6	11.112	1.01425e-05								GO:0009141_nucleoside_triphosphate_metabolic_process	45	10	4.28704	6.84368e-05		GO:0000272_polysaccharide_catabolic_process	36	5	3.82013	0.00884492
GO:0006163_purine_nucleotide_metabolic_process	72	11	4.51507	2.02727e-05		GO:0006801_superoxide_metabolic_process	8	2	8.26786	0.0224738								GO:0006811_ion_transport	193	10	1.84536	0.0411008		GO:0006164_purine_nucleotide_biosynthetic_process	67	6	9.95105	1.93921e-05								GO:0006811_ion_transport	193	23	2.29901	9.71621e-05		GO:0044262_cellular_carbohydrate_metabolic_process	176	13	2.03162	0.0100651
GO:0009259_ribonucleotide_metabolic_process	60	10	4.92553	2.26177e-05		GO:0030243_cellulose_metabolic_process	8	2	8.26786	0.0224738								GO:0009070_serine_family_amino_acid_biosynthetic_process	12	2	5.9359	0.0428135		GO:0006163_purine_nucleotide_metabolic_process	72	6	9.26	2.94684e-05								GO:0009152_purine_ribonucleotide_biosynthetic_process	52	10	3.70994	0.00024801		GO:0006066_alcohol_metabolic_process	142	11	2.13067	0.0126612
GO:0006810_transport	784	45	1.69629	3.05953e-05		GO:0044275_cellular_carbohydrate_catabolic_process	55	5	3.00649	0.0238391														GO:0006810_transport	784	17	2.40949	3.85305e-05								GO:0006817_phosphate_transport	13	5	7.41987	0.000320685		GO:0016052_carbohydrate_catabolic_process	88	8	2.50045	0.0133828
GO:0051234_establishment_of_localization	785	45	1.69413	3.16952e-05		GO:0009066_aspartate_family_amino_acid_metabolic_process	38	4	3.4812	0.0262717														GO:0051234_establishment_of_localization	785	17	2.40642	3.9239e-05								GO:0009150_purine_ribonucleotide_metabolic_process	55	10	3.50758	0.000400912		GO:0006073_cellular_glucan_metabolic_process	15	3	5.50099	0.0154373
GO:0015672_monovalent_inorganic_cation_transport	97	12	3.65606	7.3665e-05		GO:0006189_'de_novo'_IMP_biosynthetic_process	9	2	7.34921	0.0283337														GO:0051179_localization	829	17	2.2787	8.5019e-05								GO:0009260_ribonucleotide_biosynthetic_process	56	10	3.44494	0.000466711		GO:0006528_asparagine_metabolic_process	6	2	9.16832	0.0178435
GO:0042777_plasma_membrane_ATP_synthesis_coupled_proton_transport	9	4	13.1348	0.000136085		GO:0044264_cellular_polysaccharide_metabolic_process	58	5	2.85099	0.0292712														GO:0015672_monovalent_inorganic_cation_transport	97	6	6.8734	0.000160506								GO:0006164_purine_nucleotide_biosynthetic_process	67	11	3.16729	0.000517187		GO:0044247_cellular_polysaccharide_catabolic_process	6	2	9.16832	0.0178435
GO:0051179_localization	829	45	1.60421	0.000137841		GO:0006531_aspartate_metabolic_process	1	1																GO:0009165_nucleotide_biosynthetic_process	128	6	5.20875	0.000731257								GO:0042777_plasma_membrane_ATP_synthesis_coupled_proton_transport	9	4	8.57407	0.000711808		GO:0006800_oxygen_and_reactive_oxygen_species_metabolic_process	16	3	5.15718	0.0185061
GO:0006811_ion_transport	193	17	2.60313	0.000180262		GO:0015703_chromate_transport	1	1																GO:0006811_ion_transport	193	7	4.03026	0.00114825								GO:0006812_cation_transport	155	18	2.24032	0.000823069		GO:0009056_catabolic_process	215	14	1.79102	0.0216062
GO:0055085_transmembrane_transport	231	18	2.30285	0.000535291		GO:0015889_cobalamin_transport	1	1																GO:0034404_nucleobase__nucleoside_and_nucleotide_biosynthetic_process	148	6	4.50486	0.00157415								GO:0009259_ribonucleotide_metabolic_process	60	10	3.21528	0.000826359		GO:0006071_glycerol_metabolic_process	17	3	4.85381	0.021889
GO:0006812_cation_transport	155	14	2.66932	0.000556516		GO:0019242_methylglyoxal_biosynthetic_process	1	1																GO:0034654_nucleobase__nucleoside__nucleotide_and_nucleic_acid_biosynthetic_process	148	6	4.50486	0.00157415								GO:0006163_purine_nucleotide_metabolic_process	72	11	2.94734	0.000971879		GO:0015833_peptide_transport	18	3	4.58416	0.0255868
GO:0015727_lactate_transport	3	2		1		GO:0042620_poly(3-hydroxyalkanoate)_metabolic_process	1	1																GO:0006812_cation_transport	155	6	4.30142	0.00200042								GO:0015672_monovalent_inorganic_cation_transport	97	13	2.58548	0.00121242		GO:0019400_alditol_metabolic_process	19	3	4.34289	0.0295991
GO:0009165_nucleotide_biosynthetic_process	128	11	2.53973	0.00338457		GO:0042621_poly(3-hydroxyalkanoate)_biosynthetic_process	1	1																GO:0042777_plasma_membrane_ATP_synthesis_coupled_proton_transport	9	2	24.6933	0.00269357								GO:0055085_transmembrane_transport	231	23	1.92081	0.00138532		GO:0030243_cellulose_metabolic_process	8	2	6.87624	0.0317625
GO:0034404_nucleobase__nucleoside_and_nucleotide_biosynthetic_process	148	11	2.19652	0.0101302		GO:0046184_aldehyde_biosynthetic_process	1	1																GO:0006753_nucleoside_phosphate_metabolic_process	171	6	3.89895	0.00330401								GO:0015698_inorganic_anion_transport	27	6	4.28704	0.00209233		GO:0005993_trehalose_catabolic_process	1	1		1
GO:0034654_nucleobase__nucleoside__nucleotide_and_nucleic_acid_biosynthetic_process	148	11	2.19652	0.0101302		GO:0046836_glycolipid_transport	1	1																GO:0009117_nucleotide_metabolic_process	171	6	3.89895	0.00330401								GO:0019419_sulfate_reduction	2	2		1		GO:0006531_aspartate_metabolic_process	1	1		1
GO:0015718_monocarboxylic_acid_transport	5	2	11.8213	0.0105991		GO:0006525_arginine_metabolic_process	24	3	4.13393	0.0341477														GO:0044283_small_molecule_biosynthetic_process	373	9	2.68118	0.00362019								GO:0006820_anion_transport	40	7	3.37604	0.00382827		GO:0015889_cobalamin_transport	1	1		1
GO:0042168_heme_metabolic_process	5	2	11.8213	0.0105991		GO:0000302_response_to_reactive_oxygen_species	10	2	6.61429	0.0347307														GO:0055086_nucleobase__nucleoside_and_nucleotide_metabolic_process	204	6	3.26823	0.00790671								GO:0031668_cellular_response_to_extracellular_stimulus	32	6	3.61719	0.00516955		GO:0016139_glycoside_catabolic_process	1	1		1
GO:0006753_nucleoside_phosphate_metabolic_process	171	12	2.07391	0.0113387		GO:0005977_glycogen_metabolic_process	10	2	6.61429	0.0347307														GO:0006577_betaine_metabolic_process	1	1										GO:0071496_cellular_response_to_external_stimulus	32	6	3.61719	0.00516955		GO:0019303_D-ribose_catabolic_process	1	1		1
GO:0009117_nucleotide_metabolic_process	171	12	2.07391	0.0113387		GO:0006112_energy_reserve_metabolic_process	10	2	6.61429	0.0347307														GO:0006578_betaine_biosynthetic_process	1	1										GO:0009991_response_to_extracellular_stimulus	33	6	3.50758	0.0060539		GO:0046836_glycolipid_transport	1	1		1
GO:0045333_cellular_respiration	59	6	3.00541	0.013566		GO:0009166_nucleotide_catabolic_process	10	2	6.61429	0.0347307														GO:0019285_glycine_betaine_biosynthetic_process_from_choline	1	1										GO:0007154_cell_communication	37	6	3.12838	0.0107138		GO:0019751_polyol_metabolic_process	21	3	3.92928	0.0385591
GO:0009237_siderophore_metabolic_process	6	2	9.85106	0.0155501		GO:0034614_cellular_response_to_reactive_oxygen_species	10	2	6.61429	0.0347307														GO:0019695_choline_metabolic_process	1	1										GO:0006950_response_to_stress	197	18	1.76269	0.0115445		GO:0005996_monosaccharide_metabolic_process	108	8	2.0374	0.0404086
GO:0019184_nonribosomal_peptide_biosynthetic_process	6	2	9.85106	0.0155501		GO:0006220_pyrimidine_nucleotide_metabolic_process	25	3	3.96857	0.0379778														GO:0031455_glycine_betaine_metabolic_process	1	1										GO:0051716_cellular_response_to_stimulus	134	13	1.87158	0.0194831		GO:0009066_aspartate_family_amino_acid_metabolic_process	38	4	2.89526	0.0471409
GO:0019290_siderophore_biosynthetic_process	6	2	9.85106	0.0155501		GO:0009057_macromolecule_catabolic_process	63	5	2.62472	0.0399559														GO:0031456_glycine_betaine_biosynthetic_process	1	1										GO:0006268_DNA_unwinding_involved_in_replication	5	2	7.71667	0.0240645		GO:0044275_cellular_carbohydrate_catabolic_process	55	5	2.50045	0.047517
GO:0046483_heterocycle_metabolic_process	263	15	1.68554	0.0285018		GO:0055086_nucleobase__nucleoside_and_nucleotide_metabolic_process	204	11	1.78326	0.0408579														GO:0055085_transmembrane_transport	231	6	2.88623	0.0142588								GO:0009307_DNA_restriction-modification_system	5	2	7.71667	0.0240645		GO:0000302_response_to_reactive_oxygen_species	10	2	5.50099	0.0486919
GO:0015980_energy_derivation_by_oxidation_of_organic_compounds	70	6	2.53313	0.0293479		GO:0006188_IMP_biosynthetic_process	11	2	6.01299	0.041628														GO:0042439_ethanolamine-containing_compound_metabolic_process	2	1		1								GO:0032392_DNA_geometric_change	5	2	7.71667	0.0240645		GO:0005977_glycogen_metabolic_process	10	2	5.50099	0.0486919
GO:0006577_betaine_metabolic_process	1	1		1		GO:0034599_cellular_response_to_oxidative_stress	11	2	6.01299	0.041628														GO:0046483_heterocycle_metabolic_process	263	6	2.53506	0.0257295								GO:0032508_DNA_duplex_unwinding	5	2	7.71667	0.0240645		GO:0006112_energy_reserve_metabolic_process	10	2	5.50099	0.0486919
GO:0006578_betaine_biosynthetic_process	1	1		1		GO:0034655_nucleobase__nucleoside__nucleotide_and_nucleic_acid_catabolic_process	11	2	6.01299	0.041628														GO:0044271_cellular_nitrogen_compound_biosynthetic_process	356	7	2.18494	0.0328329								GO:0042168_heme_metabolic_process	5	2	7.71667	0.0240645		GO:0034614_cellular_response_to_reactive_oxygen_species	10	2	5.50099	0.0486919
GO:0006672_ceramide_metabolic_process	1	1		1		GO:0034656_nucleobase__nucleoside_and_nucleotide_catabolic_process	11	2	6.01299	0.041628														GO:0007018_microtubule-based_movement	5	1	22.224	0.044225								GO:0033554_cellular_response_to_stress	124	12	1.86694	0.0248647
GO:0019285_glycine_betaine_biosynthetic_process_from_choline	1	1		1		GO:0046040_IMP_metabolic_process	11	2	6.01299	0.041628														GO:0009244_lipopolysaccharide_core_region_biosynthetic_process	5	1	22.224	0.044225								GO:0006261_DNA-dependent_DNA_replication	14	3	4.13393	0.0325877
GO:0019695_choline_metabolic_process	1	1		1		GO:0006207_'de_novo'_pyrimidine_base_biosynthetic_process	12	2	5.5119	0.0489903														GO:0015891_siderophore_transport	5	1	22.224	0.044225								GO:0006508_proteolysis	145	13	1.7296	0.0348052
GO:0031455_glycine_betaine_metabolic_process	1	1		1		GO:0009250_glucan_biosynthetic_process	12	2	5.5119	0.0489903														GO:0046401_lipopolysaccharide_core_region_metabolic_process	5	1	22.224	0.044225								GO:0009432_SOS_response	15	3	3.85833	0.0392248
GO:0031456_glycine_betaine_biosynthetic_process	1	1		1																				GO:0051258_protein_polymerization	5	1	22.224	0.044225								GO:0019344_cysteine_biosynthetic_process	7	2	5.5119	0.0471963
GO:0046519_sphingoid_metabolic_process	1	1		1
GO:0048033_heme_o_metabolic_process	1	1		1
GO:0048034_heme_O_biosynthetic_process	1	1		1
GO:0071767_mycolic_acid_metabolic_process	1	1		1
GO:0071768_mycolic_acid_biosynthetic_process	1	1		1
GO:0042126_nitrate_metabolic_process	9	2	6.56738	0.0349315
GO:0042128_nitrate_assimilation	9	2	6.56738	0.0349315
GO:0055086_nucleobase__nucleoside_and_nucleotide_metabolic_process	204	12	1.73842	0.03976
GO:0043043_peptide_biosynthetic_process	10	2	5.91064	0.0427172
