# Supplementary material for: The transcriptional landscape of the deep-sea bacterium Photobacterium profundum in both a toxR mutant and its parental strain
Source: BMC Genomics. 2012 Oct 29;13:567. doi: 10.1186/1471-2164-13-567 (PMC3505737; doi:10.1186/1471-2164-13-567)
Supplement: Additional file 20 — Table S14. Putative ToxR regulated genes. Column (A): locus tag; column (B): Swiss-prot ID; column (C): gene name; column (D): gene description downloaded from NCBI database; column (E): gene description obtained from CMR (Comprehensive Microbial Resource) (http://cmr.jcvi.org/tigr-scripts/CMR/CmrHomePage.cgi); columns (F-G): COG code and COG ID; columns (H, I, J, K): chromosome, strand, start and stop position of the genes; columns (L, M, N, O): number of reads mapped on each gene in the four experiments (DB110 at 28 MPa, DB110 at 0.1 MPa, TW30 at 28 MPa and TW30 at 0.1 MPa). All values are normalized considering the total number of reads mapped on the reference sample (DB110 at 28 MPa); columns (P, Q): log2 ratios and p-values calculated using DEGseq software for the comparison between DB110 at 0.1 MPa and DB110 at 28 MPa; columns (R, S): log2 ratios and p-values calculated using DEGseq software for the comparison between TW30 at 28 MPa and DB110 at 28 MPa; columns (T, U): log2 ratios and p-values calculated using DEGseq software for the comparison between TW30 at 0.1 MPa and DB110 at 0.1 MPa; columns (V, W): log2 ratios and p-values calculated using DEGseq software for the comparison between TW30 at 0.1 MPa and TW30 at 28 MPa; column (X): distance between transcription profile of each gene and that of ompH, calculated considering the Pearson correlation. [file 1471-2164-13-567-S20.xls]

## Sheet: Sheet1
Table S14. Putative ToxR regulated genes.
Column A: locus tag;
column B: Swiss-prot ID;
column C: gene name;
column D: gene description obtained from NCBI;
column E: gene description obtained from CMR (Comprehensive Microbial Resource);
columns F-G: COG code and COD ID;
columns H, I, J, K: chromosome, strand, start and stop position of the genes;
columns L, M, N, O: number of reads mapped on genes in the four experiments (DB110 at 28 MPa, DB110 at 0.1 MPa, TW30 at 28 MPa and TW30 at 0.1 MPa. All values are normalized considering the total number of reads mapped in the reference sample (DB110 at 28 MPa);
four samples (DB110 at 28 MPa, DB110 at 0.1 MPa, TW30 at 28 MPa, TW30 at 0.1 MPa);
column P, Q: log2 ratios and p-values calculated using DEGseq software for the comparison between DB110 0.1 MPa and DB110 28 MPa;
column R, S: log2 ratios and p-values calculated using DEGseq software for the comparison between TW30 28 MPa and DB110 28 MPa;
column T, U: log2 ratios and p-values calculated using DEGseq software for the comparison between TW30 0.1 MPa and DB110 0.1 MPa;
column V, W: log2 ratios and p-values calculated using DEGseq software for the comparison between TW30 0.1 MPa and TW30 28 MPa;
column X: distance between transcription profile of each gene and that of ompH, calculated considering Pearson correlation.
											Number of sequences mapped on each gene				DB110LP vs DB110HP		TW30HP vs DB110HP		TW30LP vs DB110LP		TW30LP vs TW30HP
Locus tag	Swiss Prot	Gene	Description	CMR annotation JCVI Common Name	COG Code	COG	Chromosome	Strand	Start	Stop	DB110HP	DB110LP norm	TW30HP norm	TW30LP norm	log2(Fold_change) normalized	p-value	log2(Fold_change) normalized	p-value	log2(Fold_change) normalized	p-value	log2(Fold_change) normalized	p-value	OmpH distance-Euclidean calculation
PBPRA0600	Q52581	VV2720	ompL_phopr porin-like protein L precursor	Porin-like protein L precursor	M	COG3203	chr1	-	657179	658204	16332	73695.6	289.032	327.876	2.17388	0	-5.82033	0	-7.81228	0	0.181924	0.140698	13.2327
PBPRA0126	Q6LVW0	PM0667	putative ferritin	ferritin	P	COG1528	chr1	+	128586	129113	1599	804.821	1587.65	1414.84	-0.99043	1.87785e-46	-0.0102745	0.841075	0.813903	4.09354e-26	-0.166253	0.00296877	2.72906
PBPRA0237	Q6LVJ9	VV3022	conserved hypothetical protein	conserved hypothetical protein	-	-	chr1	-	242785	243135	138	69.5756	187.972	131.406	-0.988014	2.7269e-05	0.445847	0.00567461	0.917373	0.000362482	-0.516487	0.00280464	2.6254
PBPRA0474	Q6LUX0	PYRB	putative aspartate transcarbamylase catalytic subunit	aspartate carbamoyltransferase	F	COG0540	chr1	-	497388	498317	847	304.628	742.791	530.726	-1.47531	3.71148e-46	-0.189405	0.00911086	0.800916	1.71946e-10	-0.48499	2.03467e-08	2.44768
PBPRA0638	Q6LUG6	HP1543	hypothetical ToxR-activated protein TagE	Membrane protein	M	COG0739	chr1	-	700197	701189	267	133.51	320.36	218.159	-0.999892	3.78394e-09	0.262855	0.027982	0.708432	0.000234075	-0.554315	3.1864e-05	2.76657
PBPRA1012	P29739	-	OmpH porin-like protein H precursor	Porin-like protein H precursor (37 kDa outer membrane protein)	-	-	chr1	+	1122337	1123317	85244	11696.2	107039	78539.8	-2.86555	0	0.328463	0	2.74738	0	-0.446637	0	0
PBPRA1013	P29740	-	hypothetical protein	Hypothetical UPF0319 protein PBPRA1013 precursor (ORF2)	-	-	chr1	+	1123518	1124168	1060	300.868	1025.76	956.837	-1.81686	1.39808e-76	-0.0473723	0.454536	1.66915	2.58711e-53	-0.100346	0.144885	1.58856
PBPRA1230	Q6LST5	MGSA	putative methylglyoxal synthase	methylglyoxal synthase	G	COG1803	chr1	-	1389668	1390207	448	157.956	460.834	287.051	-1.50398	6.83143e-26	0.0407473	0.671118	0.86179	5.75814e-07	-0.682938	1.84084e-09	2.35541
PBPRA1872	Q6LR00	PHAD OR	hypothetical transcriptional regulator	phaD	K	COG1309	chr1	+	2157049	2157681	66	26.3259	50.53	81.6501	-1.32598	0.000240543	-0.385326	0.152305	1.63297	9.86754e-06	0.692315	0.0104433	2.32785
PBPRA1888	Q6LQY4	RB11186	putative sigma-54 dependent response regulator	sigma-54 dependent response regulator	T	COG2204	chr1	-	2174988	2176457	135	71.4561	96.007	150.542	-0.917831	9.55107e-05	-0.491748	0.0103197	1.07504	1.3473e-05	0.648958	0.0010234	2.9092
PBPRA2702	Q6LNP6	-	hypothetical protein	teichoic acid biosynthesis protein, putative	-	-	chr1	-	3133926	3134948	371	203.086	271.851	427.387	-0.869331	6.48661e-10	-0.448601	9.30109e-05	1.07346	2.39578e-13	0.652726	2.66782e-08	2.93247
PBPRB0207	Q6LLC6	AINS	hypothetical autoinducer synthase	autoinducer synthase	-	-	chr2	+	229583	230851	240	137.271	268.82	228.365	-0.806009	3.19429e-06	0.163604	0.202431	0.734318	0.00010265	-0.235296	0.0873797	2.8924
PBPRB0253	Q6LL93	SCM1.35C	Conserved hypothetical protein	glyoxalase family protein superfamily	E	COG0346	chr2	-	286538	286915	96	31.9672	102.071	75.2712	-1.58644	4.0872e-07	0.0884612	0.667015	1.23551	0.000581984	-0.439397	0.0576158	1.99488
PBPRB0363a		-	-		-	-	chr2	+	410631	410688	116	24.4455	105.102	62.5134	-2.24648	2.03901e-12	-0.142329	0.46471	1.3546	0.000760473	-0.749559	0.00184215	1.62373
PBPRB0430	Q6LK77	SO3846	conserved hypothetical protein	conserved hypothetical protein	-	-	chr2	-	503245	504027	288	109.065	229.406	186.264	-1.40089	1.24678e-15	-0.328164	0.0101112	0.77217	0.000247659	-0.300553	0.0461115	2.54935
PBPRB0489	Q6LK18	-	hypothetical protein	conserved hypothetical protein	-	-	chr2	-	570816	571166	115	35.728	133.399	93.1322	-1.68651	6.96375e-09	0.214116	0.244061	1.38222	3.0034e-05	-0.518399	0.0115387	1.80888
PBPRB0794	Q6LJ64	-	hypothetical protein	conserved hypothetical protein	-	-	chr2	+	926495	927142	111	28.2063	101.06	70.1681	-1.97647	2.27243e-10	-0.135347	0.495919	1.3148	0.00049006	-0.526325	0.0258072	1.7505
PBPRB0913	Q6LIU5	-	hypothetical protein	conserved hypothetical protein	-	-	chr2	+	1053804	1054340	64	28.2063	96.007	72.7196	-1.18205	0.000949899	0.585068	0.0113347	1.36633	0.000256925	-0.400795	0.0908646	2.19304
PBPRB1002	Q6LIK6	VP1313	conserved hypothetical protein	conserved hypothetical protein	-	-	chr2	-	1142516	1142989	506	265.14	539.66	479.695	-0.932385	1.94131e-14	0.0929146	0.299106	0.855364	1.34904e-10	-0.169936	0.0768638	2.72927
PBPRB1413	Q6LHF0	TTE2131	putative NADH-dependent flavin oxidoreductase	putative NADH-dependent flavin oxidoreductase	C	COG1902	chr2	-	1570159	1571271	108	41.3693	104.092	90.5806	-1.3844	1.20411e-06	-0.0531747	0.788958	1.13064	0.000437176	-0.200582	0.36165	2.23916
PBPRB1637	Q6LGT3	XCC1439	hypothetical RND multidrug efflux membrane fusion protein MexE	RND multidrug efflux membrane fusion protein MexE precursor PA2493	M	COG0845	chr2	+	1782511	1783653	146	69.5756	116.219	144.164	-1.06931	4.12914e-06	-0.329122	0.0663159	1.05105	2.89755e-05	0.31086	0.10262	2.6665
PBPRB1639	Q6LGT1	-	hypothetical outer membrane protein	Outer membrane protein C precursor (Porin ompC) (Porin ompk36)	-	-	chr2	+	1787139	1788143	2415	688.235	1968.65	2402.3	-1.81105	2.94427e-171	-0.294817	1.68252e-11	1.80344	8.8625e-146	0.28721	6.29407e-10	1.71173
PBPRB1660	Q6LGR0	VVA1474	Hypothetical Acyl-CoA synthetase	Hypothetical Acyl-CoA synthetase	-	-	chr2	+	1806249	1806599	195	97.782	196.056	188.816	-0.995834	5.18003e-07	0.00779477	0.957507	0.94934	1.08698e-05	-0.0542884	0.728181	2.64302
